# Supplementary material for: Single cell RNA-sequencing identified Dec2 as a suppressive factor for spermatogonial differentiation by inhibiting Sohlh1 expression
Source: Sci Rep. 2019 Apr 15;9:6063. doi: 10.1038/s41598-019-42578-z (PMC6465314; doi:10.1038/s41598-019-42578-z)
Supplement: Supplementary file 2 — Supplementary tables [file 41598_2019_42578_MOESM2_ESM.xlsx]

## Sheet: S1
TPM (log2)	Postnatal Day	1.5	1.5	1.5	1.5	1.5	1.5	1.5	1.5	1.5	1.5	1.5	1.5	1.5	1.5	1.5	1.5	1.5	1.5	1.5	1.5	1.5	1.5	1.5	1.5	1.5	1.5	1.5	1.5	1.5	1.5	1.5	1.5	1.5	1.5	1.5	1.5	1.5	1.5	1.5	1.5	1.5	1.5	1.5	1.5	1.5	1.5	1.5	1.5
	Cluster	1	2	1	1	1	2	1	1	2	1	2	2	6	1	1	1	2	2	1	2	1	1	1	1	2	1	2	1	2	1	2	1	2	1	2	2	1	1	2	1	1	1	1	2	2	1	1	1
	Pseudotime	0.616201	3.70416	0.0625725	0.365158	0.366006	11.9614	0.553638	0.921826	1.40366	0.196504	11.5311	10.04	43.4168	0.228622	0.54852	0.238695	9.61849	11.5436	0.179332	11.4267	0.239229	0.0656809	0.277104	0.587414	8.70148	0.0686123	8.68861	0.144556	2.57309	0.469293	13.5522	0.259976	2.22311	0.658771	2.94504	13.0165	0.577695	0.465031	2.57846	0.30647	0	0.241301	0.671821	0.652839	7.42282	2.07959	2.07089	0.127673
EnsemblID	gene_short_name	P101	P102	P103	P104	P105	P106	P107	P108	P110	P111	P112	P113	P114	P115	P116	P117	P118	P120	P121	P123	P124	P125	P126	P127	P128	P129	P130	P131	P132	P133	P134	P135	P136	P137	P138	P139	P140	P141	P142	P143	P145	P147	P148	P149	P150	P151	P152	P153
ENSMUSG00000000001	Gnai3	3.07211	0	1.18269	0	0	5.46826	0	0	0	0	0	5.27984	3.0993	0	7.06544	0	0.903038	5.46172	0	0	0	6.76062	2.82579	6.26735	1.45943	3.69042	3.39643	4.89676	0	0.879706	5.06781	0	4.53916	0	1.91839	1.97453	0.925999	6.83302	6.67666	0	1.20163	0	5.99729	0	0	0.731183	0	0
ENSMUSG00000000028	Cdc45	6.57183	2.78241	0	2.488	2.3978	7.34465	0	0	0	1.04963	4.71644	2.23573	4.73281	3.52482	7.13319	0	5.46401	6.79455	1.83996	7.18369	3.48929	4.83794	0	6.30031	0	0	4.69544	3.34341	0	4.80374	6.68328	0.650765	3.46205	0.432959	4.31976	2.8953	7.52011	4.6837	3.07382	6.93511	3.70819	6.78162	0	7.02989	6.49793	0	0	2.37016
ENSMUSG00000000031	H19	3.15543	0	0	0	0	0	0	0	0	0	0	4.98322	0	0	0	0	0	0	0	0	0	0	0	0	0	0	0	0	0	0	0	0	0	0	0	0	0	0	0	0	2.26903	0	0.516015	0	0	0	0	0
ENSMUSG00000000037	Scml2	6.79194	6.82349	0	6.86703	5.45319	7.33691	7.42585	4.44427	6.21859	4.65363	6.6886	7.8622	1.37851	5.8339	5.29646	8.47054	8.37047	6.6985	8.14644	6.76898	2.5435	7.3117	1.28688	4.42559	7.58173	2.62761	7.26115	7.91444	5.89215	6.20183	7.47614	5.12019	6.14893	0	5.70487	5.39197	7.21723	0.863938	8.11098	5.50112	7.8205	0	5.926	7.56071	5.7952	0	5.27501	5.69125
ENSMUSG00000000056	Narf	0	0	0	0	0	5.63749	0	0	0	0	0	2.17951	0	0	0	0	0	0.773996	7.29811	0	0	2.88947	0	0	0	0	0	0	0	2.93734	0	0	0	0	0	0	0	0	0	0	0	2.21412	0	7.84116	0	0	0	0
ENSMUSG00000000078	Klf6	0	0	1.38957	0	0	0	0	0	0	0	0	3.35614	5.17033	2.83794	0	4.71644	0	0	0	0	0	5.20906	0	0	0	0	0	2.19849	0	0.505891	0	0	0	0	5.0018	0	0.555816	0	0	1.40054	0	0	0	0	4.01881	0	4.97957	0
ENSMUSG00000000085	Scmh1	6.81954	6.36597	5.4851	7.63503	6.91994	3.84398	0	0	0	0	5.97177	4.19298	2.66903	4.8535	0	6.72506	7.25408	5.92671	0	0.584963	0	7.32481	0	3.04264	0	0	0	3.48285	0	0	3.66789	0	6.0045	3.84298	6.56071	1.87184	0	0	5.12722	0	6.65578	7.63996	0	0.704872	5.42526	0	1.99277	0
ENSMUSG00000000088	Cox5a	7.50383	8.36028	4.93734	7.97039	8.05344	7.67849	8.77804	7.82101	7.60051	6.3726	7.77827	6.71218	5.24146	5.85848	6.56986	7.58399	8.60099	7.77604	7.87817	3.88166	6.50398	4.58436	4.25927	7.34438	8.08661	8.04385	8.38948	5.78293	8.28147	6.77452	6.2778	7.11291	6.51916	8.47683	6.15785	8.38375	5.16712	3.28836	6.84862	6.73268	5.95745	8.6143	6.95338	5.87209	4.36737	2.1635	2.70044	6.46744
ENSMUSG00000000103	Zfy2	0	0	0	0	0	0	2.42492	0	0	0	0	0	0	0	0	0	0	3.22188	0	0	0.201634	0	0	0.0426443	0	0.0976108	0	0	0	0	0	0	0	0	0	0	0	0	0	0	0	0	1.60407	0	2.73552	0	0	0
ENSMUSG00000000125	Wnt3	0	0	0	0	0	1.74846	0	0	0	0	0	3.1177	0	4.62059	0	0	0	0	0	0	0	0	0	0	0	0	0	0	0	0	0	1.39506	2.51096	0	5.04832	0	5.79468	0	5.04658	4.67129	4.9331	0	2.89142	0	0	0	0	0
ENSMUSG00000000127	Fer	0	0	0	0	0	0.137504	0	1.73118	3.32048	3.83592	1.01436	4.96255	0	0	0	2.83188	0	3.14078	1.9222	0	0	4.0365	0	0	0	0	2.77821	3.82273	0	0	4.11603	0	0	0	0	0	0	2.56071	5.44195	1.83592	0	0	0	5.45648	2.63923	0	0	0
ENSMUSG00000000131	Xpo6	4.48993	0	8.72059	0	0	5.41244	3.76022	4.88313	0	0.948601	4.60881	6.37226	3.21257	2.06695	5.35755	0	0	6.91946	5.92315	0.687061	6.04811	2.16672	7.74369	3.72247	7.71225	3.73985	6.68398	4.7761	7.67278	6.81506	0	0	6.8679	6.97016	8.45627	0	8.05512	0	7.69481	5.07382	0	3.69822	7.28077	5.18269	6.36999	9.02766	7.28836	4.20711
ENSMUSG00000000134	Tfe3	0	0	0	0	0	0	0	0	0	0	0	0	0	0.516015	0	0	0	3.97361	0	0	0	0	0	0	0.176323	0	0	0	0	0	0	0.0285692	4.99729	1.11103	0	2.59694	5.76818	3.17473	4.45352	0	0	0	0.298658	1.57531	0	0	6.65578	2.23266
ENSMUSG00000000148	Brat1	0	0	0	0.948601	0	0.632268	0	0	0	0	0	0	2.19219	0	0	0	0	1.25096	0	0	0	0	0	0	0	0	0	0	0	0	0	0	0	0	6.65621	0	0	0	0	0	0	0	0	6.01792	0	0	2.82171	0
ENSMUSG00000000149	Gna12	2.0036	1.79494	0	0	0	3.47119	0	6.24432	0	0	0	0	4.10936	0	0	0	0.831877	0.15056	0	0	0	0	0	0	0	0	0	5.25248	0	0	3.92979	0	0	0	5.80452	2.90689	0	0	1.3505	0.713696	0	0	0	1.91073	3.03738	0	0	6.46989
ENSMUSG00000000159	Igsf5	0	0	0	0	0	0	4.86839	0	0	0	0	0	0	0	5.93263	0	0	4.34696	3.17313	0	0	0	0	0	0	0	0	6.35368	3.02326	0	0	0	0	0	7.05376	0	0	0	5.88533	0	0	6.27984	0	0	0	0	0	5.83693
ENSMUSG00000000167	Pih1d2	0	0	0	2.01436	0	0	0	0	0	0	0	3.64731	0	0	0	2.42492	0	0	0	0	2.01436	3.85898	0	0	2.94673	0	0	0	0	0	0	0	0	0	0	3.0054	0	0	0	0	2.14078	0	0	5.21529	0	0	0	2.40054
ENSMUSG00000000168	Dlat	5.01748	0	0	6.25871	3.50716	0	0	3.52231	0	0	0	0.722466	0	0	4.86096	0	0	0	3.63575	0	0	2.10434	0	0	0	4.44956	0	0	3.48156	4.7866	0	4.50779	3.59574	0	0	0	0	0	2.65992	0	0	0	4.23113	0	6.283	1.0072	0	1.1375
ENSMUSG00000000171	Sdhd	3.0993	0	0	5.12722	0	5.91193	7.73931	0	7.44865	0	0	4.79701	3.40463	1.65535	6.41092	3.83491	4.51349	7.30113	4.05224	0	0	1.27501	1.26903	3.26754	6.87073	0	7.13566	1.20789	6.22747	4.32048	7.11884	7.96411	6.95466	5.77926	0	0	7.04308	0	6.6669	0	5.10601	5.6792	7.68867	5.74551	5.90183	7.24003	6.0332	0
ENSMUSG00000000184	Ccnd2	6.50795	6.06437	0	5.38128	3.4489	7.67504	3.31179	7.71191	8.92905	5.29425	8.00574	7.87191	7.70991	4.08576	5.0054	0	8.93133	7.17263	6.22091	7.96521	1.82375	5.34873	0	5.01302	8.80874	5.72955	7.87909	4.5008	5.61383	6.27594	7.37252	0.344828	8.72253	5.30488	7.39472	8.47954	4.29866	6.69307	5.39472	3.65421	7.09972	6.39917	5.52826	6.64947	7.5552	8.18552	6.30433	3.05485
ENSMUSG00000000194	Gpr107	6.52168	0	2.91265	3.13093	6.00764	7.626	7.07746	7.44477	8.61423	3.9222	0	0.687061	0	8.51893	0	0	2.87381	6.28633	1.38957	4.82579	2.38405	1.23266	0	7.06534	0	5.28244	5.89724	6.06458	2.75489	4.15462	0	2.83592	5.51665	2.3505	0.575312	0	0	0	3.07895	0	0	2.69822	7.76002	3.21723	0	3.38267	3.41549	0
ENSMUSG00000000253	Gmpr	0	5.56712	5.97613	5.63807	6.6985	7.03	0	0	3.81147	0	6.01167	4.75596	4.71754	0	0	0	6.65076	2.28392	4.69599	0	0	0	0	0	0	5.9331	6.72928	0	5.39438	0	0	0	6.5812	6.06221	0	1.04264	0	0	6.39283	6.95989	0	6.57137	5.38922	6.41785	1.0072	0	0	4.25701
ENSMUSG00000000266	Mid2	0	0	0	0	1.1635	0	0	0	0	0	0	0	0	0	0	0	0	0	0	0	0	0	0	0	0	0	4.20398	0	0	0	0	0	0	0	0	0	0	0	0	0	0	0	0	0	0	0	0	0
ENSMUSG00000000275	Trim25	0	2.66676	0	0	4.89433	1.68706	0	0	0	0	4.65191	2.95233	0	0	1.18903	0	0.704872	1.774	0	0	0	0	6.28485	0	0	0	0.298658	0	0	0	0	1.26903	0.0565835	0	0	0	0	0	2.22033	0	0	0	0	0	0	0	4.07296	0
ENSMUSG00000000276	Dgke	0.941106	0	6.13134	1.88362	4.73335	0	3.34199	3.16672	0	0	3.66903	1.81147	1.07724	4.05311	0	0	0.495695	4.79025	2.20477	1.32193	0	0	0	5.15502	0.0840643	0	1.53107	3.22188	5.96832	3.46205	3.9982	2.18269	0	0	2.52105	0	0	0	1.5008	0	6.16048	5.51759	0	3.13914	0	0	0	0
ENSMUSG00000000278	Scpep1	5.42156	3.68145	0	0	0	0	4.62352	0	0	0	2.35614	5.14119	3.87381	0	0.613532	0	0	5.12928	0	7.0691	0	0	0	0	0.526069	0	0	4.58556	4.78188	0.526069	0	0	0	0	0	0	0	0	0	0	0	0	0	0	1.58496	6.62834	6.61824	0
ENSMUSG00000000282	Mnt	0	0	0	0	0	0	0	0	0	0	0	0	0	0	4.27575	2.21412	0	0	0	1.9486	0	0	0	0	0	4.55397	0	0	1.23879	0	0	0	0	0	0	0	0	0	0	0	0	0	3.19849	0	0	0	0	0
ENSMUSG00000000295	Hddc2	6.98128	6.24508	0	2.97453	5.79077	5.23688	7.9257	6.19259	0	6.12329	5.93711	5.32625	4.70155	4.52607	0	0	6.05246	7.39206	4.37782	0	3.45022	6.8653	3.8885	6.56331	4.4489	4.87283	3.54102	6.50016	6.90063	6.03804	6.98834	7.90141	5.765	7.88393	7.7021	6.77241	5.24031	4.32337	5.2817	4.13093	0	0	4.04876	0	3.4019	7.62841	8.02636	6.10413
ENSMUSG00000000296	Tpd52l1	5.88069	3.90881	7.49113	0	4.82375	4.51602	1.93357	5.68986	4.37434	3.74093	6.1823	5.01436	5.40939	2.82171	0	3.43962	3.93074	0	0	6.5691	0	6.19377	0	1.43296	3.50462	3.49185	0	3.37434	6.393	0	5.80787	0	6.48671	0	7.46516	4.75275	3.97453	0	4.24717	0	4.39712	6.72178	0	0	0	7.58436	6.42004	0
ENSMUSG00000000301	Pemt	4.54288	0	0	4.91743	7.58541	4.72901	0	0	4.85699	0	0	7.01581	0	4.34056	0	0	0	3.42895	0	0	0	0	0	4.9472	2.97453	0	3.17632	4.67807	0	0	0	0	0	0	4.02059	4.51286	0	0	0	0	0	3.94579	5.82171	0	0	0	0	7.14129
ENSMUSG00000000303	Cdh1	1.62293	1.73552	4.05745	0	3.69377	3.91361	3.34483	0	0	0	0	1.16993	0	2.08746	0	0	6.05961	0.238787	0	1.41684	2.12102	1.70487	0	0	3.42492	0	1.21412	0	1.29278	0	0	0	0	0	0	0	0	5.05268	0	0	0	2.39506	2.35614	0	2.55827	0	0	0
ENSMUSG00000000305	Cdh4	0	4.96809	0	0	0	0	0	0	0	0	0	0	0	2.23266	0	0	0	3.32048	0	0	0	0	0	0	0	0	0	4.79857	0	0	0	2.93546	0	0	0	0	0	0	0	0	0	4.36177	0	0	0	0	0	0
ENSMUSG00000000317	Bcl6b	0	0	0	0	0	2.61589	0	0	0	0	0	2.79286	0	0	0	0	3.02326	4.69153	0	0	0	0	0	0	0	0	3.72901	0	4.5008	0	4.83895	0	0	0	5.4266	4.28836	0	0	0	0	0	0	0	4.24565	0	0	0	0
ENSMUSG00000000318	Clec10a	0	0	0	6.69349	6.07489	4.40667	0	0	0	0	6.22612	0	0	0	0	0	4.91791	0	6.81545	0	5.65821	2.18269	0	0	0	0	4.4121	0	5.77056	0	0	0	0	6.19377	0	0	7.50462	0	3.61706	0	0	0	5.50684	0	0	0	2.62059	4.47832
ENSMUSG00000000325	Arvcf	2.70266	0	0	6.57999	0	0	5.62147	0	6.51538	0	0	0	0	0	3.02148	0	0	0	0	0.137504	0	0	0	1.67807	0	0	3.92979	6.32769	0	0	3.853	0	0	0.0840643	0	2.25096	5.16269	0	2.42223	0	1.47508	0	3.04264	0	3.16993	0	0	0
ENSMUSG00000000326	Comt	0	2.90881	7.17443	1.49057	1.62761	5.22226	0.62293	0	7.94023	3.0197	1.21412	6.29884	0	0	0	4.54411	4.68818	0	6.399	7.05213	2.72028	4.92458	0	6.37851	4.06867	0	5.39129	2.57046	0	1.61353	0.411426	0	0	0	0	0	2.85599	1.74416	1.71809	0	3.52482	0	2.31904	0.713696	5.16712	0	2.77821	0
ENSMUSG00000000339	Rtca	4.58736	2.91839	5.99458	6.30561	5.27165	5.19771	0	5.47541	0	0	1.9855	5.41041	0	4.96993	4.34625	5.44857	0	2.27202	6.96717	0	4.74147	4.88655	0	5.63604	2.51349	8.25314	4.30086	5.68032	4.36036	6.39626	0	5.10476	4.36667	7.14415	6.92908	7.35271	7.29112	0	0	6.56285	3.26003	6.52982	0	0	5.74631	0	4.78398	4.1914
ENSMUSG00000000340	Dbt	0	0	0	0	0	0	0	0	0	0	0	0	0	0	0	2.98368	0	0	0	0	0	3.27202	0	2.79494	0	0	0	3.55827	0	5.43429	0	0	0	0	0	0	0	0	0	0	0	0	0	0	0	0	0	1.43296
ENSMUSG00000000346	Dazap2	4.73335	3.30159	0	0.83996	0	2.83794	6.9697	0	8.11223	0	4.56071	8.03639	2.07724	6.3156	3.62994	0	2.75489	5.15623	5.46401	0	0	0	3.26604	6.48671	5.63459	7.70404	6.2867	0.62293	6.17931	5.9798	0	2.58015	5.01569	7.19061	0.773996	3.82883	0	6.03298	2.27202	0	0	4.86839	0.85599	5.69293	5.78947	3.90689	0	0
ENSMUSG00000000355	Mcts1	0	0	0	0	6.68299	0	7.147	6.26059	5.97591	0	0	3.1635	5.48768	0	4.04264	0	0	0	0	0	0	0	5.77004	5.47379	0	0	5.05918	3.77294	0	0	0	0	0	3.76553	3.87971	4.10518	0	0	5.28466	0	0	0	0	0	4.51096	3.80632	4.33199	0
ENSMUSG00000000365	Rnf17	5.88069	1.19535	2.68706	6.031	4.22651	4.48607	4.61176	4.06005	6.51822	5.53169	5.80787	4.53543	0	4.59096	4.20789	5.18468	0.815575	3.13258	6.10119	2.52105	6.87983	5.83213	1.96717	5.40599	2.37573	4.94486	2.8679	4.0993	0	2.66903	4.17871	4.55152	3.87283	6.47671	3.57289	0.31034	0	7.14975	0	4.46923	5.55888	5.24298	4.03122	5.68874	4.59036	2.52356	4.30159	2.7845
ENSMUSG00000000374	Trappc10	0	0	0	0.933573	0	0	0	0	0	0	1.65535	0.978196	0	2.8679	0	0	0	0	0	1.81147	0	1.25096	0	0	0	0	0	0	0.0976108	0	0	0	0	0	0	0	0	0	0	0	0	0	0	0	0	0	0	0
ENSMUSG00000000378	Ccm2	6.12309	0	0	0	0	0	0	7.03089	0	0	0	3.45154	0	0	0	8.47602	0	1.31034	0	0	0	5.24945	2.9241	4.9222	0	0	0	0	0	0	0	4.82375	0	0	0	4.30305	0	0	0	7.73274	0	0	6.12681	0	5.78686	1.77821	1.09761	0
ENSMUSG00000000384	Tbrg4	0.62293	0	0	6.70113	1.44361	5.54998	4.57592	0	2.57289	0	0	6.82311	0	0	0	0	0	6.90219	0	0	7.1532	0	0.378512	7.42291	7.01257	7.52458	5.30634	6.14466	0	4.87774	6.41007	7.06156	6.24184	0	3.848	5.55888	2.85599	0	7.22718	1.32769	4.70099	0	0	6.96521	0	0	3.18428	3.26754
ENSMUSG00000000399	Ndufa9	6.57713	7.62234	8.31587	6.71644	8.38832	6.35544	7.6388	6.5738	7.05972	7.0009	6.18428	7.65935	7.16672	3.6837	7.04494	3.41143	5.91934	7.20819	3.55827	6.56102	7.47306	7.88307	7.91277	7.75489	7.0568	6.916	6.52482	8.46491	7.63089	6.70044	2.11103	4.96855	5.88582	7.00113	2.35332	4.98459	6.64371	5.29094	5.75862	8.64875	4.98003	7.79331	8.50882	7.5299	7.53013	0	6.71918	4.65306
ENSMUSG00000000416	Cttnbp2	0	0	1.80323	0	0.214125	0	0	0	0	0	0.333424	0	0	0	0	0	0	0	0	0	3.57289	5.374	0	0	0	0	0	0	0	0	0	0	0	1.45943	0	0	0	0	0	0	0	0	0	0	0	0	1.17632	1.01436
ENSMUSG00000000420	Galnt1	5.34127	4.1635	2.96162	2.31615	5.23151	3.60881	0.659925	4.26379	2.10434	5.54813	3.82375	6.27221	5.80941	2.77189	0	5.59604	1.15056	4.94626	0	0	5.46434	1.19535	7.17592	0	7.02237	0	6.27594	4.23036	0	1.94111	4.45352	3.41278	1.93734	0	4.86592	8.25941	0.704872	1.22033	4.8475	5.66505	0	0	4.86295	4.4019	4.7126	1.83188	1.04264	4.55029
ENSMUSG00000000439	Mkrn2	1.4489	0	0.970854	3.7939	2.27202	6.1373	4.17473	0	2.12102	2.88753	4.01881	4.01346	5.85674	3.66107	0.604071	4.61589	4.44758	3.32337	2.02857	0	7.42618	3.904	4.46074	4.48478	6.52513	4.66732	4.72846	5.59425	0.799087	4.29646	4.08916	3.87873	3.849	4.26003	2.91648	2.93734	4.1127	0	0.887525	5.4446	6.56468	3.70929	7.43338	3.89433	1.94111	5.19574	0	1.50589
ENSMUSG00000000441	Raf1	3.21723	0	0	7.15684	2.21412	6.04876	3.56438	0	3.5373	2.65306	2.74201	0	2.81147	4.09592	0	5.56773	6.98379	2.51096	0	3.38405	3.15704	0	0	7.03	3.17632	6.7126	3.32481	6.11458	1.03562	1.91073	3.96347	0	5.65392	4.04876	0	6.39232	1.22651	0	5.25776	3.66107	0	7.24802	2.91073	4.45154	0	8.75666	0	5.75195
ENSMUSG00000000489	Pdgfb	0	3.72574	0	0	0	6.03386	0	0	0	0	4.87184	4.71864	0	0	0	0	2.0635	2.69822	0	2.02857	0	0	6.70418	1.57046	1.03562	0	4.93829	0	0	0	0	0	0	5.56071	6.25134	0	0	0	0	0	0	0	4.33199	3.60288	4.0054	0	0	0
ENSMUSG00000000530	Acvrl1	0	0	0	0	0	0	0	0	0	0	0	0	3.53356	0	0	0	0	1.07724	0	0	0	0	0	0	0	0	0	0	0	0	0	0	0	3.67356	0	0	0	0	0	0	0	0	0	2.42761	0	0	0	0
ENSMUSG00000000532	Acvr1b	0	0	0	0	0	0	0.443607	0	0	1.69153	0	0	0	0	0	0	0	2.58015	0	0	0	0.970854	0	0	0	0	0	0	0	0	0	0	0	0	0	0	0	0	0	0	0	0	0	0	1.49057	0	0	0
ENSMUSG00000000538	Tom1l2	0.847997	0	0	0	0	0	0	0	0	0	3.07039	3.13422	0	0	0	0	0	0	0	0	4.1416	0	0	0	0	0	0	0	0	0	0	0	0	7.33762	0	4.3978	0	0	0	0.555816	3.48156	0	2.09761	0	4.8475	0	0	0
ENSMUSG00000000561	Wdr77	5.32841	1.68257	1.96717	0	6.52497	5.84248	2.83794	4.96855	2.73335	0	4.01881	2.17632	2.89918	1.03562	2.95977	3.53605	0	0	7.39951	3.59455	6.90231	0	5.9222	1.63691	5.17313	0	3.67016	0	8.07023	0	6.9273	1.13093	0	0.632268	5.36212	5.05137	0	8.36986	0	5.38163	0.0285692	0.669027	0	3.37712	5.04527	3.01257	0	0
ENSMUSG00000000563	Atp5f1	7.89542	8.28244	3.5509	6.01525	8.18597	7.72683	9.21094	4.01078	6.76964	7.57962	8.15497	8.47849	8.01106	5.44559	8.5786	4.98185	7.47913	7.37016	7.77992	6.48349	5.27165	4.81352	7.60629	6.85112	6.90629	2.8679	7.64847	8.7319	5.38853	9.541	7.6537	7.41032	6.62717	6.95315	6.65091	8.69857	8.58353	4.81044	7.68671	8.3137	6.91504	4.40599	7.10402	8.95731	8.87452	10.1983	5.7866	6.49426
ENSMUSG00000000567	Sox9	2.53107	0	0	0	0	0	0	3.85	0	0	0	0	5.26941	3.67356	0	0	0	0	0	0	0	0.485427	0	4.23266	4.04963	0	0	0	0.389567	0	0	0	1.07724	5.44261	3.37851	0	0	0	0	0	0	0	1.65076	0	2.17313	0	4.77873	0
ENSMUSG00000000568	Hnrnpd	0	3.16832	0	4.98687	5.6879	6.36036	0	3.32625	0	4.27128	5.58736	5.66846	4.70653	4.02326	4.9855	7.52802	5.60615	5.76792	6.5697	5.25323	6.12122	4.5008	0	6.50827	5.33807	0	6.16088	4.1811	0	0	6.47832	4.84097	0	5.12887	6.3665	7.51033	0	6.78973	5.66959	6.95222	2.31325	3.73552	4.1334	2.28688	6.22593	0	7.76321	6.06286
ENSMUSG00000000579	Dynlt1c	0	0	0	0	0	6.97154	0	4.9542	0	0	0	0	5.26228	0.443607	6.12081	6.47654	0	0	0	5.69404	8.30195	7.15937	0	0.0565835	0	1.5008	4.01703	0	0	3.12433	7.40922	4.95513	7.34775	7.68433	5.33735	0	0	4.23802	0	0	0	0.0565835	6.39506	1.18269	1.1375	8.90569	5.97292	8.50454
ENSMUSG00000000581	C1d	5.5509	0	7.30852	5.22535	0	3.02503	6.46891	6.64631	7.13134	5.26416	0	5.1981	6.56041	0	5.39712	6.32355	4.11853	5.1815	4.47184	0	5.97522	5.25323	5.28244	6.0917	3.53605	0	3.66562	6.26454	6.85462	1.0072	4.08151	6.09824	1.97085	6.26397	0	0	0	0	5.69572	4.52982	0	4.98641	2.926	0	0	7.44178	6.69988	0
ENSMUSG00000000594	Gm2a	3.89724	0	0	1.64155	3.54844	3.22342	0	5.51538	0	2.59455	0	2.01078	5.52388	4.03826	3.20789	0	0	4.62469	2.26604	2.52105	0	2.07039	2.65306	3.1811	4.57289	4.62702	2.73118	1.0072	2.98003	2.53356	3.85499	0.963474	0	6.43396	0	0	0	2.8339	0	3.43429	0	0	2.45943	5.2211	0	6.68103	5.01123	0
ENSMUSG00000000600	Krit1	3.38957	2.09761	1.65535	4.1152	7.19239	0	4.61706	4.7666	5.55213	3.68594	3.74093	6.01859	6.05115	6.92006	5.40259	6.33145	6.283	6.58195	0	5.02636	5.57833	4.13422	0	7.41574	6.16209	0.895303	4.90737	3.77505	7.97648	5.55182	6.08598	3.84298	6.05853	7.04013	7.12547	3.40054	4.81301	7.38716	5.8166	0	5.11061	0	4.32337	4.76447	5.40259	5.40701	6.03804	5.51065
ENSMUSG00000000605	Clcn4	0	0	4.58496	2.6893	0	1.15704	0	4.42895	0	0	0	0	4.45615	0	0	0	0	0	0	0	0	0	0	0	0	0	0	0	0	0	0	0	0	0	0	0	0	0	0	0	2.02148	2.5509	0	0	0	0	0	0
ENSMUSG00000000628	Hk2	6.54272	9.96152	0	0	6.58451	8.97556	7.6637	8.72072	7.53784	0	7.22815	9.1519	8.16626	7.31207	7.84266	8.62746	6.15381	9.05355	9.27417	8.51838	8.18913	8.29967	0	7.88087	9.05178	8.91725	9.19977	0	9.31784	9.06229	8.96405	7.55305	8.73179	7.21801	9.54448	6.62366	0	0	9.05395	7.89579	7.73579	0	9.02489	8.31397	9.86022	0	6.60036	7.21665
ENSMUSG00000000631	Myo18a	0	3.69599	0	1.38405	0	0	0.545968	4.19298	1.76553	0	0	3.29572	4.08236	0	0	0	1.5656	4.51033	0	5.06307	0	0	3.93452	4.51791	0	0	3.84097	0	0	0	0	0	0	0	6.2317	3.57652	0	0	0	0	0	0	5.56894	0	3.94017	4.16672	0.933573	0
ENSMUSG00000000632	Sez6	0	0	0	0	0	6.2075	0	0	0	3.06178	0	0	0	0	0	0	0	4.85599	0	0	0	0	0	0	0	0	0	0	5.64587	0	3.69488	0	2.68482	0	0	0	0	0	0	0	0	0	0	0	0	0	0	0
ENSMUSG00000000686	Abhd15	5.22612	0	0	0	0	0	0	0	0	0	0	0	3.7939	0	0	0	0	0	2.37295	0	0	0	0	0	0	0	0	0	0	0	0	0	0	0	0	0	0	0	4.72301	4.93263	0	0	2.56803	0	0	0	0	2.43563
ENSMUSG00000000708	Kat2b	0	0	0	0	0	0	2.82579	0	0	0	0	5.91791	0	0	0	5.2817	0	0	0	0	0	0	8.20467	0	0	3.92884	0	7.51759	0	3.68594	0	0	5.10978	0	0	0	7.89233	0	0	0	5.74873	0	0	0	0	0	0	0
ENSMUSG00000000711	Rab5b	0	0	0	0	0	0	0	0	2.10769	0	0.748461	0	0	0	5.53481	0	0	2.25701	0	0	0	0	0	0	0	0	0	2.13093	0	0	0	0	0	0	0	0	0	0	0	0	0	0	0	0	0	0	0	0
ENSMUSG00000000730	Dnmt3l	0	0	5.46009	6.82337	7.21082	0	4.93263	7.46801	5.42459	0	0	5.41346	0	0	5.95489	0	0	0	2.3978	0	7.11593	4.78398	4.59156	5.34696	0	0	4.8166	4.40259	7.06156	7.26576	0	6.19554	0	3.16832	3.70708	0	0	5.84775	5.38198	3.36177	1.79909	1.43829	5.75114	5.4822	0	0	6.00652	5.63023
ENSMUSG00000000732	Icosl	0	0	0	1.87184	5.03166	2.38957	0	0	0	0	0.111031	0	0	0	0.367371	0	0	0	1.20789	0	0	0	0	0	0	0	0	0	0	0	0	5.86493	0	0	0	0	0	0	1.23879	0	0	1.17632	0	0	0	0	0	0
ENSMUSG00000000738	Spg7	0	2.87578	0	1.99639	6.45171	2.22959	0	0	0	0	0	3.83996	0	0	0	5.54381	0	2.78031	0	0	0	2.3978	0	2.39232	0	3.89821	2.64155	0	6.00248	2.44361	0	0	0	0	2.48543	2.54102	6.60955	0	0	4.11437	5.57743	3.85798	0	3.5472	7.08343	0	2.8339	0
ENSMUSG00000000739	Sult5a1	3.33485	6.3482	7.64847	3.66221	7.04691	1.33914	3.15056	0	6.47638	6.94872	5.77742	2.71149	6.59917	0	7.55934	0	6.23381	6.06286	7.53854	0	7.82362	8.84002	0	6.40565	8.62669	7.53278	5.49601	8.70421	5.75114	8.0387	4.35473	6.43029	3.51854	6.36597	3.70819	7.2604	7.37374	2.53605	7.56331	5.62702	1.88362	6.12309	4.64904	8.12433	3.61353	0	5.26903	7.05083
ENSMUSG00000000740	Rpl13	7.46499	8.65044	9.76451	10.2492	8.80319	9.30538	9.36519	8.82146	9.35418	9.64093	8.3524	9.28707	9.10552	7.18061	8.61217	7.45113	9.82493	9.1221	10.1438	8.09956	8.9924	8.40301	9.74512	8.77791	9.12203	8.53423	8.66757	9.52697	9.61163	7.78215	6.88923	8.50084	8.54206	9.44501	8.54326	8.6621	8.19091	7.39917	9.93537	9.85717	8.63543	8.92	9.19903	10.3615	8.39742	9.55787	8.99438	9.3516
ENSMUSG00000000743	Chmp1a	0	0	0	3.77294	0.516015	5.03606	4.50589	0	0	6.88448	0	5.86121	5.61471	2.41684	4.58736	0	7.64688	0	6.32859	4.48478	6.03012	0	0	6.4888	5.53699	6.34961	1.69599	4.90929	6.49985	2.66903	6.46532	4.73877	0	3.75382	3.99729	6.61633	3.01614	4.7866	5.77294	5.64587	5.14486	0	3.78764	0	4.66619	4.38612	0	0
ENSMUSG00000000751	Rpa1	1.22033	4.13175	0	0	1.04264	4.62	6.55044	2.9855	0	0	0	0	4.4489	0	0	0	4.75489	4.61824	0	0.0143553	0	0	0	4.56071	0	3.49442	0.226509	0	0	3.3505	3.01078	5.80839	0	4.08236	0	7.48293	2.19849	7.11603	0.9855	0	3.67582	0	6.03188	5.98959	0.0840643	0	4.33128	5.57107
ENSMUSG00000000753	Serpinf1	0	0	0	0	0	0	0	0	0	0	0	0	0	0	0	0	0	0	0	0	0	0	0	0	0	0	0	0	0	0	0	0	0	1.60881	0	0	0	0	0	0	0	0	0	0	0	0	0	0
ENSMUSG00000000759	Tubgcp3	0	0	6.2116	6.51412	0	0.432959	0	3.99548	6.40276	6.70099	0	0	3.15381	3.34908	0	6.30797	0	0	0.505891	0	3.10601	0.536053	2.1177	7.91031	0	4.67751	0	5.48059	3.61589	0	6.51144	4.0045	0.545968	0	5.0148	3.32193	0	6.55075	0	5.94416	0	0	4.41075	0	6.72942	0	0	4.74147
ENSMUSG00000000776	Polr3d	0	0.565597	0	0.687061	3.77083	1.36737	0	0	4.42626	0	1.41143	0	0.344828	0	4.76235	2.09761	5.60733	0	4.83137	0	6.73593	4.34483	2.1177	0.505891	3.58015	0	0	2.05658	4.44692	0	0.378512	0	2.13093	0.495695	0	1.65992	4.09424	0	5.28873	2.80735	0	0	3.0036	0	0	0	0	4.0321
ENSMUSG00000000782	Tcf7	3.28688	6.23189	6.01703	6.03496	1.29866	3.65421	2.29278	2.43563	3.47119	5.70984	0	4.83188	0.0426443	5.20555	7.22226	4.44824	7.01681	4.94345	4.45746	3.07895	6.76686	5.88166	2.55582	5.75596	1.86394	4.29131	3.67694	4.4957	5.46956	5.23917	5.63778	7.19918	0	3.54226	2.91073	1.96717	6.14241	2.58496	5.4446	3.88655	2.19535	5.46074	6.55658	0	2.9279	0	4.76288	0
ENSMUSG00000000787	Ddx3x	0	0	3.72247	4.91982	0	3.37712	3.94017	0	1.79494	6.75982	6.0027	5.68117	3.98277	5.79831	2.24489	6.07211	5.60437	3.76977	0	0.333424	6.01145	7.54473	0	4.0635	0	0	3.18903	3.87774	2.97269	6.68426	3.72901	5.25058	0.895303	1.86394	0	0	1.39506	0.910733	0	6.5941	4.43363	3.7866	0	0	4.12928	6.98755	1.32193	7.80316
ENSMUSG00000000804	Usp32	0	0	0	0	0	1.53605	0	0	4.68482	0	0	0	0.516015	0.669027	0	0	2.15704	2.6017	0	0	0	0	0	0	0	0	0	0	7.14149	1.56071	0	4.52544	5.57198	0	0	6.46222	0	0	0	3.19061	1.66448	4.31542	3.46074	0	5.37643	3.29278	0	3.21723
ENSMUSG00000000811	Txnrd3	0	0	0	0	5.87209	0	0	0	0	4.77452	4.85499	1.42761	0	1.60881	0	0	0	2.19219	0	0	0	1.22651	6.82617	0	1.26903	0	3.2765	3.16027	0	0	0	0	0	1.20789	1.31034	6.50112	0	0	0	3.75702	4.50526	0	3.39094	0	0	0	2.66221	0
ENSMUSG00000000823	Zfp512b	0	2.16672	0	4.50653	2.86987	5.49121	0	0	6.40616	0	5.86419	3.47768	4.46923	0	5.61794	5.68958	6.29425	5.63923	3.16511	0	0	4.10518	5.60999	4.88118	8.30337	4.49121	2.93546	0	5.9507	6.11832	5.66761	3.75702	4.80219	0	4.89385	3.94953	0.790772	0	0	4.75435	0	0	4.27277	6.13832	5.77268	6.46548	0	0
ENSMUSG00000000826	Dnajc5	3.90593	0.83996	5.4614	4.39985	6.4872	3.69488	1.18269	0	4.17792	3.45549	0	0	3.16993	6.02259	4.52857	0	2.68482	5.15056	0	4.67751	3.04789	4.11936	0	5.7148	3.0197	5.98755	5.96394	3.05485	0	1.43829	4.67469	0	4.89045	0.790772	4.44956	2.0036	5.41515	0	3.9782	5.69098	1.76553	3.25852	5.71039	0.956057	4.26303	2.29278	5.34341	5.51444
ENSMUSG00000000827	Tpd52l2	4.56255	6.40548	3.96347	0	8.58961	7.18567	6.09318	5.76924	5.38405	7.26313	7.49233	4.17632	6.16229	0	7.67243	0	5.28614	7.17313	7.45442	8.8198	6.88935	6.49649	0	8.39163	6.9629	7.65871	7.22718	0	8.84947	3.04614	5.77689	5.94462	6.92493	8.09492	8.31402	8.16234	5.21335	3.22188	6.65878	7.29765	0	6.28873	7.70584	2.15056	7.64847	5.48671	8.95974	5.94111
ENSMUSG00000000838	Fmr1	6.45352	0	5.92955	5.77426	6.32607	2.63459	5.44261	3.51475	0	2.0072	4.87873	5.48704	3.40735	4.89336	5.72955	2.07382	4.04002	3.23266	0	5.81198	6.0505	6.45286	4.41954	6.46972	6.19081	5.79286	3.52482	5.81481	2.58976	5.46336	4.54288	5.99073	5.43029	5.55888	4.08236	3.82375	6.66406	6.61839	6.78136	6.32265	5.76607	0	2.67807	5.46205	5.39025	2.21723	0	7.04549
ENSMUSG00000000861	Bcl11a	1.18269	0	0	0	0	0	0	0	0	0	0	1.96347	0	0	0	0	0	0	0	0	3.51475	0	0	0	0	3.61117	0	0	3.97177	0	0	0	0	0	0	0	0	3.32048	0	1.70044	2.61824	0	0	0	0	0	0	0
ENSMUSG00000000876	Pxmp4	4.87529	0	5.42257	2.63923	0	0.887525	0	0	5.1811	3.7866	6.36107	3.26153	0	5.88166	0	5.68678	0	0	2.45681	0	5.79883	4.48478	0	3.22342	0	0.111031	6.31415	6.14507	3.96809	0	4.07553	2.38128	0	0	0	4.14486	0	3.51096	0	0	0	2.49825	7.35262	0.214125	3.58976	0	0	4.0505
ENSMUSG00000000881	Dlg3	2.72901	0	0	0	1.8679	0	5.47541	0	0	0	0	1.0072	0	2.18903	0	0	0	0.189034	0	0	0	0	0	0	0	0	0	0	6.77939	1.43829	2.97269	0	0	0	0	0	0	0	2.12763	0	0	0	0	0	0	0	0	0
ENSMUSG00000000884	Gnb1l	0	0	4.97636	0	6.90219	6.12516	4.92172	3.33199	0	5.52576	0	0	0	6.23688	0	3.98641	0	6.68706	0	0	6.21548	4.05137	0	4.30159	0	5.62585	1.20163	0	0	0	4.80426	0	0	0	0	0	5.39335	0	0	0	0	0	6.99175	0	1.0635	0	0	0
ENSMUSG00000000901	Mmp11	0	0	0	0	0	0	0	5.71232	0	0	2.07039	2.39506	4.34979	0	0	0	0	2.57773	0	4.35896	0	0	0	0	0	0	0	0	0	0	4.66903	0	0	5.89166	0	0	0	3.80529	3.77189	4.1416	5.45022	0	2.36177	0	0	0	0	0
ENSMUSG00000000902	Smarcb1	0	0	0	0	0.748461	2.24184	0.918386	1.05658	6.83175	0	3.54473	5.22033	0	1.24489	0	0	4.94626	2.0321	2.79909	6.90195	0	0	7.09603	4.95093	3.71149	6.63619	3.74416	0	0	1.87184	0	0	6.25475	4.08491	0	1.79494	0	0	6.7849	5.95838	3.12102	5.49313	5.74846	0	0	6.74578	0	6.83946
ENSMUSG00000000915	Hip1r	0	0	0	0	0	0	2.82782	5.58376	2.0072	0	0	2.57289	0	0.15056	0	0	0	4.14323	1.32769	0	0	1.09761	0	1.3505	0	5.95257	0.604071	4.89724	0	0	1.61824	0	0	0.344828	0	0	0	0	0	0	5.24565	5.03386	0	0	0	0	0.214125	3.8953
ENSMUSG00000000916	Nsun5	1.90304	0	0	0	4.04701	0	3.30305	0	0	0	3.43296	5.28207	0	0	0	0	0	2.94111	0	0	0	2.34483	0	3.54102	7.3505	5.59694	0	1.59932	5.34554	0	3.62644	3.49953	0	1.64616	0	2.80529	5.17871	0	0	3.93263	0.925999	2.89142	0	0	6.53854	0	0	0
ENSMUSG00000000934	Top1mt	0	0	3.78346	0	0	4.77663	3.6792	0	0	0	0	0	0	0	0	0	0	5.53107	5.54967	0	4.86493	0	0	0	0	0	0	1.56071	7.14792	0	6.16952	0	5.43962	0	0	0	0	0	0	0	0	0	0	0	3.04963	0	0	0
ENSMUSG00000000948	Gm38393	3.77189	0	0	0	6.04483	5.1639	0.613532	3.25248	0	0	0	4.2502	0	1.93734	0	0	1.38405	0	0	0	2.70044	0	0	0	2.18269	4.06178	0	0	1.18903	0	0	0	2.76765	0	0	2.8679	3.07724	3.63575	0	1.82375	0	0	0	0	2.46728	0	0	0.594549
ENSMUSG00000000957	Mmp14	0	0	0	0	1.81147	0.992768	0	0	0	0	0	0	0	0	1.30451	5.63401	5.48285	0	0	0	0	0	0	0	0	0	0	5.14527	0	0.214125	0	0	0	0	0	0	0	0	3.16672	0	0	0	0	0	0	0	0.604071	3.0072
ENSMUSG00000000958	Slc7a7	0	0	0	0	0	1.33914	0	0	0	0	0	0	0	0	0	0	0	5.63546	0	7.87572	5.68426	0	0	4.0045	0	0	0	0	0	0	0	0	0	0	0	0	0	0	6.52341	0	0	0	0	0	5.37295	0	0	0
ENSMUSG00000000959	Oxa1l	0.443607	0	0	6.74578	0	3.35191	5.81609	0	0	5.14934	3.07382	0	5.40973	0.584963	0.333424	0	0	2.99095	5.21529	1.23266	0	2.80116	0	0	0	0	6.47865	0	5.50048	5.52011	3.04439	0	0	5.68145	2.6893	6.65578	0	6.17891	0	2.12433	0	3.09424	7.01067	5.67044	0.298658	0	5.9939	6.31976
ENSMUSG00000000976	Heatr6	0	0	0	5.32769	0	1.45418	0	0	5.52168	0	0	0	2.43029	0	0	0	2.10769	0	0	5.06264	2.24489	6.05615	0	2.31034	4.85848	0	0.286881	1.44361	2.0036	1.87578	2.95977	0	3.48543	0.485427	1.12433	2.62527	0	1.1177	0	0	0	3.85997	6.12681	0	0.137504	7.26959	0	1.54102
ENSMUSG00000001016	Ilf2	0	4.17712	2.81352	5.86542	4.03826	6.7811	3.65306	7.57213	5.30925	6.0607	2.27798	6.65978	7.31179	4.30012	6.76739	4.53543	6.46875	7.33494	5.0917	5.7811	7.60452	5.54009	3.67807	0	4.89724	3.16511	5.46597	4.16752	7.81385	0	3.91552	7.17233	5.58045	2.20477	5.60851	8.45512	5.17552	0	6.01659	7.23256	7.04243	2.80323	7.62476	7.20379	5.27687	6.23802	6.10727	6.8157
ENSMUSG00000001017	Chtop	5.5373	0	6.31016	5.15704	6.35966	4.67299	4.48929	3.89336	2.58256	0.970854	4.95373	4.5741	5.20672	0	5.05745	3.81865	5.19574	5.51191	2.96532	2.31615	5.62644	6.28651	3.83794	6.85611	2.35896	4.55704	6.1639	5.13093	6.24051	6.19889	5.91289	1.0635	4.92837	0	4.39985	1.31034	0	5.1127	4.92077	0	6.71727	0	4.26379	3.33056	0	3.8748	6.31922	3.29131
ENSMUSG00000001018	Snapin	2.49825	2.28688	0	0	0	5.92029	0	3.18903	0.584963	2.27501	3.9364	5.82909	2.48027	0	0.807355	5.20633	0	2.57289	6.979	2.28983	6.15846	5.22033	2.64847	1.66448	4.52982	0	6.47184	5.24413	7.1375	0	0.516015	0	6.08108	1.65535	0	0	0	0	7.49993	0.62293	2.02503	6.6837	0.83996	5.8212	0	4.03122	0	6.70307
ENSMUSG00000001021	S100a3	0	7.82241	0	6.49313	0	3.488	0	0	6.26828	0.189034	0	1.66903	0	0	0	0	6.26585	0	0	0	3.848	0	0	3.68818	2.24793	0	0	6.13155	4.01792	2.6893	0	0	6.57682	0	0	6.88435	0	0	6.62366	0	0	0	0	0	0	0	0	0
ENSMUSG00000001025	S100a6	5.61206	5.81737	7.77156	4.93923	6.91504	7.03595	7.13278	6.69279	0	7.33584	6.39249	4.57228	2.87774	0	7.53216	0	5.60348	5.75462	4.75756	5.82018	7.39917	5.78555	0	5.78031	0	5.42425	7.11759	0	5.01748	5.83289	6.71864	0	5.50748	3.04963	6.3773	3.45286	3.88264	3.81147	7.48856	5.31868	0	6.70612	5.53792	6.44857	5.5659	0	0	2.82171
ENSMUSG00000001034	Mapk7	0	0	0	0	4.13175	0	5.61117	2.94673	5.03738	0	6.81967	2.95233	1.75275	0	2.08066	0	3.01257	3.26303	4.74093	5.75942	0	3.85	6.96728	2.74631	0	5.57773	1.18903	4.64616	6.99842	0	0	4.0635	4.75969	0	6.4793	5.27836	3.94767	0	0	0	0	0	0	0	0	0	5.73877	0
ENSMUSG00000001036	Epn2	2.02148	6.72724	0	5.92458	6.71342	3.93263	5.42089	5.26903	2.7845	5.51507	4.89093	3.90785	0	3.25399	2.91648	0	0.526069	6.4363	0	0	5.69933	6.03034	0	3.45286	4.20085	2.94111	3.67129	3.27501	6.02569	5.58676	3.74953	0	5.13832	4.83592	5.2075	6.55152	1.55582	0.485427	5.02636	4.78973	0	3.05658	5.9472	7.18854	4.13504	0	1.8953	5.39985
ENSMUSG00000001039	B9d1	0	0	0	4.93121	0	0	4.5373	5.52607	0	0	0	0	7.56323	5.86394	0	0	0	0	0	0	0	6.35544	0	0	0	3.06178	0	3.41684	0	3.05485	0	0	3.9855	0	0	5.09085	0	0	5.22535	0	0	5.02104	7.91749	0	0	0	2.33342	7.17911
ENSMUSG00000001052	Sec24b	0	0	2.57773	0	0	0	0	0	0	0	0.0426443	0	2.30451	0	0	0	0	5.28725	2.31034	7.0018	6.21354	0	0	0	0	0	0	0	0	0	6.11166	0	0	0	0	4.1416	0	0	5.18745	0	3.90977	0	0	0	0	0	7.64393	0
ENSMUSG00000001054	Rmnd5b	7.11676	0	0	0	0	0	1.03562	0	0	0	1.85599	4.3512	0.790772	0	0	1.54102	0	1.36177	0	6.29939	5.04045	3.30159	0	0.970854	1.02148	5.81378	3.22342	0	0.887525	0	3.26454	0	0	0	0	0	0	0	0	0	5.08279	0	4.60585	3.7148	0	0	0	0
ENSMUSG00000001056	Nhp2	5.58195	7.4839	6.50096	6.64039	7.26604	7.9851	6.56864	7.4843	6.19908	7.15714	7.67962	6.83794	1.69153	4.849	5.01881	5.67723	8.12293	7.42601	5.6605	6.93711	7.11551	6.57395	6.40139	6.91468	8.48848	7.54936	6.40531	7.1812	8.42916	7.87609	8.30711	6.55597	7.60199	6.25588	8.58214	7.74786	4.81711	5.90737	6.66007	7.13042	7.48067	7.62264	7.27733	6.78633	7.779	0	5.904	7.15046
ENSMUSG00000001062	Vps9d1	0	0	0	0	0	0	0	2.62761	0	5.42492	0	0	6.34784	0	0	0	0	3.07895	0	0	0	1.69599	0	0	0	0	0	0	0	0	0	0	0	3.88166	0	0	0	0	0	0	0	0	0	0	0	0	0	0
ENSMUSG00000001065	Zfp276	0	0	0	0	0	0	0	0	0	0	0	0	0	4.74685	2.81352	0	0	0	0	0	0	0	0	0	0	0	0	0	0	0	0	0	0	2.65764	0	0	2.07039	0	0	0	0	0	0	0	0	0	2.52857	0
ENSMUSG00000001082	Mfsd10	0	8.15183	4.36667	6.85375	0	6.43863	6.35544	4.42559	0	0	0	0	0	0	0	0	0	2.29278	4.87184	0	7.00191	0	0	3.48671	0	0	5.17233	3.88362	0	2.99277	0	1.80323	7.36527	0	0	7.57213	0	0	2.90881	6.82795	0	3.98914	4.80684	3.6427	2.01078	0	0	0
ENSMUSG00000001089	Luzp1	5.20085	3.61117	3.70708	0	6.95815	0.0840643	0.669027	5.38059	2.97085	3.72356	4.84549	3.5472	0	3.04963	0	0	4.34625	6.22342	3.22651	5.25437	2.79494	2.83592	4.337	0	0	0	2.08066	2.50843	6.2502	0	0	1.36737	3.36317	0	3.42895	7.03309	0	0	5.5601	0	6.46826	0	0	5.1914	0	0	0	0
ENSMUSG00000001098	Kctd10	0	0	0	0	3.03562	1.80323	4.1177	0	0	0	1.77821	1.69153	1.64616	0	0	0	0	3.74631	0	0	0	4.42694	0	0	5.61853	0	3.31759	0.475085	0	6.11956	0	0	5.30415	0	0	4.02414	7.69453	0	3.81147	0.485427	0	1.91839	0	0	0	5.75782	0	0
ENSMUSG00000001100	Poldip2	0	0	5.56377	1.66448	1.57531	1.76977	4.07125	0	3.39232	5.3978	2.70929	0	0	0	5.32193	0	0	2.8953	0	4.19298	2.89724	0.505891	0	0	4.46009	1.21412	1.40054	0	5.1206	0	0	5.69209	2.10434	0	5.72601	1.94111	0	0	5.59902	0	0	1.81147	1.96347	0	1.90304	0	3.9486	4.8674
ENSMUSG00000001105	Ift20	7.296	0	0	0	4.62059	3.86196	5.2854	2.81967	0	1.69153	2.29866	3.93452	6.52136	0	7.64061	0	6.09908	5.19731	5.38405	5.64472	0	3.80116	6.55105	2.41954	4.67299	0	6.36265	0	6.21801	5.05181	5.96855	5.49025	1.39506	5.79883	1.47508	6.64126	0	6.63807	5.04963	0	0	0	2.55582	0	0	7.69467	0	6.89081
ENSMUSG00000001119	Col6a1	0	0	0	5.69599	4.95093	0	0	0	0	5.0072	0	4.34127	0	0	0	0	0	0	0	0	0	0	0	0	0	0	0	0	0	0	0	0	0	5.56529	2.38957	0	0	0	0	0	0	0	1.66448	0	0	5.78842	0	6.14527
ENSMUSG00000001120	Pcbp3	0	0	0	0	0	0	0	0	0	0	0	0	0	0	0	0	0	0	0	0	4.1416	0.757023	0	0	0	0	0	1.60881	0	0	0	0	0	0	0	0	0	0	0	0	0	0	6.15097	2.89918	3.67243	0.659925	0	0
ENSMUSG00000001127	Araf	0	6.79831	0	6.44923	0	6.3773	1.9486	6.76924	0	3.58135	0	4.43029	0.765535	6.04155	6.0018	0	4.84499	5.6642	5.41244	4.31252	4.70432	4.44626	6.70653	2.9982	0	0	3.02857	3.40054	0	0	0	0	7.38578	0	0	7.23649	0	0	2.09761	4.14241	6.93711	2.55827	1.12433	0	7.47792	8.42063	0	5.89893
ENSMUSG00000001128	Cfp	0	0	0	0	0	0	0	7.16521	0	0	0	0	0	0	0	0	0	1.23266	0	0	0	0	5.18388	0	0	0	0	0	0	4.80219	0	0	0	0	0	0.992768	0	0	0	0	6.66349	0	0	0	0	0	0	0
ENSMUSG00000001131	Timp1	0	7.46614	0	0	0	7.22091	0	0	7.17043	0	7.10003	6.23802	0	0	0	2.42761	8.41705	6.16088	0	6.48591	0	0	0	0	6.4941	0	7.69565	0	4.94579	0	0	0	3.46074	0	6.04177	7.64897	0	0	4.18982	0	0	0	0	2.01792	6.63662	7.43929	0	0
ENSMUSG00000001134	Uxt	0	0	5.02724	6.17213	7.50263	5.23228	4.99458	0	8.52278	7.70791	4.91217	5.23802	2.87381	0	0	0	0	3.8125	0	0	4.28762	0	2.28096	4.57107	0	0	6.8976	0	5.44626	3.06867	7.55926	4.59634	5.13668	0	6.12433	0	4.48156	0	6.19259	0	4.21956	2.29866	5.85474	5.93121	4.86245	0	0	0
ENSMUSG00000001138	Cnnm3	1.7137	3.57531	0	5.2765	0.214125	3.56682	3.29425	1.93357	1.38405	0	3.41954	0.356144	2.41954	0.536053	0.286881	3.61941	4.17473	3.44095	0	0	0	0	0	3.60526	0	0	4.43962	1.08406	1.64616	0	3.64039	0	3.96717	0	0.238787	5.22574	4.34696	0	0	0.575312	1.52607	0	0	0	0	0	0.584963	0
ENSMUSG00000001143	Lman2l	5.9607	0	4.48736	2.61589	4.77189	0	1.02148	0	1.87578	0	0	4.55704	0	5.94439	4.59036	2.72028	0	2.70044	0.485427	0	0	0	0.963474	0	0	0.565597	6.54597	0	0	1.01436	6.31615	0	0	1.9486	0.594549	0	0	0	6.13175	0	2.53356	3.30012	0	0	0	0	0	2.29866
ENSMUSG00000001150	Mcm3ap	6.18844	0	0	3.60051	0	0.992768	2.83794	3.62176	0	0	0	6.44973	0	7.19032	6.47994	0	6.79779	0	6.81378	5.6241	0	7.40173	0	2.7761	6.84574	0	4.0268	4.4363	0	5.47671	2.88557	0	5.86592	0	2.86987	4.47638	6.08874	0	6.95338	3.19219	0	6.38076	4.2891	5.80632	1.94486	0	0	5.70819
ENSMUSG00000001151	Pcnt	5.33985	0	0	0.536053	2.35332	1.29866	0.432959	3.80735	0	2.14731	0	3.13093	0	0.659925	0	0	5.85773	4.41346	0	0	0	0	0	3.54473	1.15056	0	4.59813	5.37955	0.83996	3.86691	0	0	2.81762	0	0	0.0285692	0	0	0	1.41684	0	0	0	0	4.8485	5.0036	3.1177	0
ENSMUSG00000001156	Mxd1	0	0	0	5.10392	0	0	0	0	0	1.45418	0	0.505891	0	0	0	0	0	4.48736	0.863938	0	0	0	0	0.298658	0	0.356144	0	0	0	0.941106	1.47508	0	3.0197	0.286881	0	0	0	0	0	0	0	2.31904	0	0	0	0	3.99277	0
ENSMUSG00000001157	Gmcl1	2.54102	2.08746	0	0	0	2.91073	2.08746	1.76129	6.69056	5.67751	0	4.94017	0	5.03254	0	0.641546	0	3.38819	4.03386	0	1.71809	2.81558	6.98539	5.32984	4.2032	0	5.66562	0	0	4.52544	0	1.56071	5.95443	6.33521	3.87283	0.124328	0	1.69153	4.75114	4.17393	2.0036	2.31325	0.15056	4.98596	0	0	0	0.111031
ENSMUSG00000001158	Snrnp27	4.79701	4.67469	7.07884	6.14629	6.33593	5.64443	6.30506	6.40905	7.11166	7.53317	3.02503	5.97545	6.49969	6.75087	5.31687	5.0993	5.38716	6.04067	6.56117	6.76235	7.50398	2.774	6.9377	6.64357	7.06167	4.94017	7.15916	7.84248	6.595	3.68818	4.9855	6.74389	5.6893	6.02081	6.399	4.96162	5.39506	7.03408	6.28873	5.34944	5.40599	5.10894	7.74665	0	5.93475	2.7866	6.99616	8.01636
ENSMUSG00000001173	Ocrl	0	0	0	0	0	0	0	5.13791	0	0	0	0	2.97636	0	0	0	0	0	0	0	0	0	0	0	0	0	0	0	0	0	0	0	4.52982	0	0	0	0	0	0	0	5.95536	1.46989	0	0	0	1.89918	1.57046	4.87627
ENSMUSG00000001175	Calm1	6.5818	5.88947	3.65306	5.65964	6.76607	6.77149	7.374	8.05311	7.27193	8.302	6.86555	8.37747	9.06439	3.28836	7.41945	0	8.15826	7.71788	7.10087	7.9716	5.67497	6.17473	6.41616	8.03606	7.66654	6.82998	5.34589	5.91025	8.34447	6.12784	8.2703	7.50454	7.00023	7.38102	8.08693	7.67913	8.34319	6.08979	7.99311	5.82883	2.99458	8.067	6.2384	7.74665	5.48253	7.77367	8.03298	4.98277
ENSMUSG00000001211	Agpat3	0	0	0	4.34127	0	0	0	0	0	3.25399	2.04963	5.74604	0	0	0	7.14843	0	0	0	0	0	0	0	0	0	0	0	0	0	0	0	0	0	0	0	0	0	0	0	0	0	0	5.57894	0	0	0	4.19061	0
ENSMUSG00000001228	Uhrf1	5.65821	5.84925	0	7.79181	0	8.09397	5.51444	6.30943	5.8711	0	6.28485	6.01948	7.24051	0	5.74362	4.42223	7.9037	7.85325	0	6.26716	0	6.02724	1.76977	6.90713	2.81558	0	6.08364	1.29278	7.91355	1.81967	6.904	5.22419	5.66448	0	4.46989	7.77887	0	0	0	0	0	0	1.52105	0	5.65935	0	6.21101	5.66619
ENSMUSG00000001229	Dpp9	3.42358	0	1.65992	4.73444	0	0	0	0	0	1.02857	0	0	0	1.10434	7.14598	2.60644	0	0.111031	4.98048	0	2.19849	0	0	0	3.08746	0	0	5.27352	0	0	0	0	0	1.29278	0	0	0	0	0	1.23266	6.43596	2.90689	6.13832	0	0	0	0.163499	4.84549
ENSMUSG00000001240	Ramp2	4.58075	6.26021	6.52403	0	0	2.76341	0	0	4.39985	0	4.29278	0	0	0	0	0	5.36387	8.34327	1.98914	0	0	0	2.01436	0	8.74288	0	5.18309	0	6.45812	0	6.25512	0	3.53854	0	8.05458	7.68335	0	0	6.0018	0	0	0	0	3.75275	5.13258	0	0	7.63198
ENSMUSG00000001247	Lsr	0	0	0	6.01502	1.54597	0	5.18547	0	0	0	0	0	0	1.9855	0	0	0	0	0	0	0	0	0	0.594549	0	0	0	1.53605	0	0	0	0	0	0	0	4.26379	0	0.632268	0	5.83567	0	0	5.6792	0	0.704872	0	0	1.51602
ENSMUSG00000001248	Gramd1a	0	5.95443	2.13422	2.15381	0	2.02503	0	0	0	4.9528	0	0	0	1.96717	4.48607	0	5.44692	0	0.163499	3.93074	0	0	0	0	5.19653	0	0	4.42358	0	0	0	5.68958	4.01167	0	0	4.72846	0	0	0	0	0	0	0	0	4.08321	0	0	0
ENSMUSG00000001270	Ckb	0	0	0	0	0	5.58946	0	0	5.58165	0	0	0	0	0	0	4.29352	2.65535	0	5.14119	0	0	5.80193	0	0	0	4.95977	0	0	0	0	0	0	0	0	6.08746	0	0	3.60999	0	0	0	6.14221	5.16672	0	0	0	0	0
ENSMUSG00000001280	Sp1	1.13093	0	5.98823	6.07211	0	2.65535	0	4.393	0	4.65019	4.19849	6.13545	4.45286	4.12681	6.31886	6.23592	4.28021	3.44228	3.76765	4.02857	5.36457	6.31976	1.15056	3.39643	0	5.78398	4.59216	5.38578	0	0.464668	6.77452	3.27053	0	0	0	3.99729	5.06738	0	0	6.88423	6.79507	3.62527	3.64039	5.56224	5.2211	7.32616	1.91073	5.27389
ENSMUSG00000001285	Myg1	0	0	2.93168	6.25153	0	4.79701	0	8.08905	5.29315	0	6.03738	5.41853	4.33414	0	8.97126	0	4.96162	0	0	0	0	8.24279	0	4.63459	0	0	0	0	0	0	0	0	0	0	3.73227	0	0	0	0	0	2.43296	0	7.70895	0	2.5509	0	0	0
ENSMUSG00000001289	Pfdn5	7.97539	7.33163	8.79876	9.43704	7.81596	6.04002	8.6744	8.72134	7.20359	8.97777	8.81903	8.32265	8.99022	8.36623	6.33307	8.19535	8.54218	8.30035	9.82847	8.27482	9.29877	9.59092	8.74618	8.81564	7.6732	8.30907	8.07591	8.84659	7.03243	7.99203	7.23525	8.6901	8.43912	9.29032	7.32975	7.11956	8.36124	6.2636	8.6335	9.27198	9.40582	7.83498	8.91516	9.14944	8.56617	8.83308	6.10601	9.35484
ENSMUSG00000001300	Efnb2	2.09424	0	0	0	0	0	1.90689	0	0	0	0	4.55704	1.88362	0	0	4.35262	4.5472	0	0	0	2.88166	0	0	0	0	0	0	0	0	0	0	0	0	3.24945	0	0	0	0	0	0	0	2.08746	0	0	0	0	4.16511	3.76235
ENSMUSG00000001305	Rrp15	5.21607	5.59156	6.04067	7.97888	3.23113	5.85649	5.97384	4.07553	6.96185	6.17013	6.13114	6.06824	2.56071	0	6.16289	4.89918	6.15137	4.55152	6.30797	4.66164	5.64357	6.41532	1.1635	4.62117	6.85412	7.07895	7.16531	6.42475	4.53667	6.34376	6.01814	6.9982	6.76129	5.73471	3.98823	6.0119	0	0	5.69209	5.374	5.5404	0	4.6565	2.31904	6.27221	0	6.19022	6.66206
ENSMUSG00000001313	Rnd2	0	0	0	7.18279	0	0	2.14405	0	0	0	0	0	6.59649	6.51412	5.61677	0	3.74201	3.05658	0	0	0	0	0	6.8627	3.12928	0	5.65306	0	6.66903	0	0	0	0	6.59276	0	0	3.18428	0	1.09085	0	0	0	0	4.20945	2.19219	0	0	0
ENSMUSG00000001323	Srr	0	3.17792	0	0.0426443	4.27202	0	4.63981	0	0	1.18903	2.08406	3.41007	0	0	4.12019	0	6.39523	4.58316	5.50239	0	0	0	1.86394	0.879706	4.97407	1.51602	0	0	3.60407	4.51854	0	0	4.65019	5.89239	0	5.35262	3.30597	6.17971	1.8679	4.20633	0	7.46622	3.63923	0	0.963474	0	0	0
ENSMUSG00000001333	Sync	0	0	0.678072	0	0	0	0	0	0	0	0	0	0	0	4.26903	0	0	0	0	0	0	0	0	0	1.95233	0	0	0	0	0	0	4.59455	0	0.31034	1.41143	2.46728	0	0	0.321928	4.89288	0	1.33914	0	0	0	0	0	0
ENSMUSG00000001334	Fndc5	0	0	0	4.31397	0	0	0	0	0	0	0	0	1.46989	5.31433	0	0	0	0	0	0	0.226509	0	0	0	1.1177	0	0	0	0	0	0	3.77716	2.66676	0	0	0	0.176323	0	0.0703893	2.34483	0	5.4446	0	0	0	0	0	0
ENSMUSG00000001348	Acp5	1.37851	0	0	3.18587	0	0	3.9241	0	0	0	0	0	0	0	0	0	0	1.52105	0	0	1.18269	0	0	3.0268	0	0	0	0	0	0	0	0	0	0	0	3.86493	0	0	1.1375	0	0	0	0	0	0	0	0	0
ENSMUSG00000001366	Fbxo9	3.01792	7.97258	3.12102	0	6.01926	2.4957	5.07382	3.83086	0	2.55336	0.545968	2.97085	2.5509	5.43129	2.80323	0	0	6.19594	6.49777	0.695994	2.40327	2.25096	5.84825	0	1.8953	0	6.234	1.59932	0	4.77136	6.35279	7.07446	4.91982	0.650765	0	6.62556	0	0	6.52904	2.93546	3.84599	4.78555	0	0	3.53854	6.81109	0	0.704872
ENSMUSG00000001376	Vps50	7.0607	0	0	0	6.38249	5.19417	0	6.33771	0	0	0	6.27947	0	2.86196	0	8.13093	0	3.10098	4.77189	2.51349	4.50653	4.75114	0	0	3.01792	0	1.13093	4.15543	0	0.941106	0	0	0	0	0	1.33914	6.03496	6.08937	1.71809	2.92029	3.44361	6.27631	0	0	5.23917	0	0	6.83479
ENSMUSG00000001380	Hars	0	5.11478	1.91073	4.71315	1.62293	4.47832	3.42358	6.71026	0	0.863938	3.60526	1.76129	0	4.75007	3.69711	0	2.62994	4.5292	2.1177	0	0	3.55949	3.72574	1.55582	4.18745	5.31361	3.38957	4.4019	4.16993	4.30743	1.40599	6.15623	3.73877	1.54102	1.64616	2.28983	0	7.96087	0.565597	6.23573	3.51728	0	4.04876	5.46467	4.75168	7.07489	1.99639	6.9166
ENSMUSG00000001383	Zmat2	0	2.72465	0	0	0	0.201634	0.422233	0	0	1.67356	0	0.575312	4.42828	2.75489	0.505891	0	3.61117	3.92505	5.04352	4.40599	1.52607	0	0	0	2.41414	0	1.61353	3.89239	1.28096	2.93168	5.70874	0.263034	0	0	0	0	4.05398	3.71918	0	5.17752	0	1.38405	0	0.526069	4.38267	2.27202	0	2.99095
ENSMUSG00000001403	Ube2c	4.20163	0	0	2.79077	0	1.46989	0	0	1.5509	5.64097	3.51475	0	0	0	1.774	6.20026	3.70819	0	0	0	2.15381	4.44559	0	3.21723	7.10748	4.50843	3.88264	4.54844	0	0	7.6737	6.51712	3.15381	0	1.72683	4.78241	3.73552	1.66448	3.63923	5.96648	5.05788	1.42761	5.61294	0	0	0	0	0
ENSMUSG00000001415	Smg5	4.65992	1.926	0	0	0	1.20789	0	6.59991	0	0	3.48027	0.575312	1.78241	0	0	2.52356	1.02857	2.34483	4.95233	5.47962	0	0	0	0	0	0	2.39232	2.41684	0	0	0	3.11103	0	0	1.04963	0	5.60763	0	6.25908	2.13093	0	0	0.0565835	1.95233	0.485427	0	4.03386	1
ENSMUSG00000001416	Cct3	7.0247	5.37469	0	8.27375	8.91292	7.67765	7.88551	5.40463	3.29131	5.28614	7.54821	8.07868	7.16068	7.84442	7.32598	3.27798	5.16027	7.37547	7.98482	1.59932	8.95018	7.8573	4.33985	7.14139	8.47796	6.89942	8.41789	7.92303	6.85337	6.69265	6.81698	6.72438	8.40169	0	1.80323	8.45138	6.9404	8.29559	7.74846	7.88874	8.51341	5.93239	9.4306	7.90827	8.36492	1.61824	8.01881	6.91683
ENSMUSG00000001418	Glmp	0	0	1.33914	0	0	0	0	1.45943	0	0	0	0	0	0	0	5.38232	0	0	0	0	0	0	0	0	0	0	0	0	0	0	0	0	0	0	0	0	0	0	0	4.48929	0	0.464668	2.93168	0	0	0	0	0
ENSMUSG00000001419	Mef2d	2.9241	0	2.0321	0	4.28614	3.31325	3.59694	0	4.27352	2.12102	2.19535	2.46467	0	0	0	0	3.91265	5.11312	1.0635	0	2.20789	0	0	0	0	0	0	1.3505	1	0	0	3.23726	0	0	0	2.04614	2.63691	2.12102	3.32048	0	0	0	2.26003	4.92647	0.782409	1.31615	4.57592	0
ENSMUSG00000001424	Snd1	0	1.76553	0	2.42223	0.799087	0.565597	0	0	0	1.62293	1.90304	4.38198	0	0	1.45943	0	0	0.124328	3.87578	0	3.09592	0	0	0	1.36177	3.43829	5.64933	1.25701	5.1035	0	3.91169	0	2.95047	0	6.76434	0.879706	4.0798	0	2.05658	0	0	0	0	0	0	3.18745	0	0
ENSMUSG00000001435	Col18a1	0	2.02857	0	0	0	4.21023	0	0	0	0	0.650765	4.59932	0	5.37921	4.61058	0	4.71754	3.08576	1.48027	0	0	0	0	2.88362	5.0365	3.15056	0.432959	0	5.79779	3.14078	0	0.0840643	0	0.176323	0.275007	0	0	0	0	0	0	0	0	0.925999	3.4489	0	2.43296	0
ENSMUSG00000001436	Slc19a1	0.575312	0	0	6.38215	0	0	0	0	0	0	0	0	0	0	4.17552	0	0	0	0	0	0	0	0	0	0	4.88606	0	0	0	6.81173	2.01436	0	0	0	0	0	0	0	0	0	0	0	4.89239	0	3.0268	0	0	0
ENSMUSG00000001440	Kpnb1	6.29939	0	0	6.49745	0	2.96717	3.27053	0	6.02768	4.66107	5.06178	1.16993	5.16108	3.74201	6.22265	0.526069	5.98982	3.93546	6.50827	0	0	2.5509	2.13422	6.35438	0	2.02148	0.214125	3.54597	0.879706	1.01436	1.13093	0.443607	0	0	4.09845	0	1.65076	0	5.97246	4.86888	1.65992	5.41177	6.07639	3.54597	4.76341	2.32769	0	0.584963
ENSMUSG00000001441	Npepps	4.43896	0	5.97062	6.53029	4.8505	3.74308	0	3.20163	3.46074	3.34199	6.19121	5.6605	1.73118	2.4489	0	3.18745	0	0	4.78921	6.95198	0	4.11603	0.333424	0	2.57289	0	5.35191	3.31759	0	5.8301	5.8009	3.43829	0	0	2.61824	0	2.87381	0	0.454176	5.65992	0	3.59216	0	0	2.22959	0	2.93734	0
ENSMUSG00000001445	Mrpl10	0	0	0	0.933573	1.848	0	0	1.98185	3.71809	1.08406	5.60763	2.9855	1.59455	0	0	0	6.98311	4.72465	0	0	6.55766	0	2.36457	3.10098	0	0	0	0.722466	4.60051	0.831877	3.80632	1.67807	0	0	3.7137	7.05723	0	0	1.7866	0	0	0	0.948601	3.2555	2.88947	0	0	0.815575
ENSMUSG00000001467	Cyp51	0	5.50653	3.8166	5.07039	4.0798	5.91337	0	0	0	4.58976	0	4.08066	0	4.84649	1.69599	0	6.07831	6.91683	3.0072	0	0	0	0	4.91025	4.70819	3.20477	6.29333	0	2.27501	0	2.42492	6.78647	0	0	0	6.09339	0	0	0	4.20555	0	4.749	0	0	4.30816	0	3.16511	3.83996
ENSMUSG00000001472	Tcf25	4.24108	5.7939	0.536053	6.5659	4.0268	7.17443	4.25852	0	3.25701	4.53854	7.89409	7.13894	4.99594	5.16752	3.01436	5.08108	7.62834	6.9331	7.79818	0.62293	7.75729	6.49442	5.98482	1.75702	7.9943	2.86987	5.7137	5.8475	6.08343	6.26547	7.5499	6.73944	4.53045	0	7.05821	7.61861	5.04002	5.56071	5.66505	7.21878	7.36282	0.189034	5.05745	6.70612	6.61853	0	4.86196	4.21412
ENSMUSG00000001473	Tubb6	0.9855	4.09592	6.41684	0	0	5.6605	0	0	0	0	0	1.94486	0	0	1.87971	1.30451	0	0	4.96162	0	0	0	0	0	0	0	0	0	3.65191	0	0	1.63691	0	2.31034	6.63735	0	4.00899	6.26003	0.739848	0	0	2.75489	0	0	0	0	0	6.30067
ENSMUSG00000001482	Def8	0	0.650765	0	0	0	0	0	2.40054	0	0	0	0	0	0	1.75702	1.45418	0	0	0	0	6.64587	0	0	0	0	0	0	6.34163	0	0	0	2.59455	0	0	0	0	0	0	0	0	0	0	0	0	1	0	0	0
ENSMUSG00000001506	Col1a1	0	0	3.1177	0	3.66448	0	0.0143553	1.15704	0	0.263034	0	0	0	3.24793	0.678072	2.10434	0	0.925999	1.73552	0	1.91839	0	0	0	0	0	0.201634	0.475085	0	1.0072	0	0	0.963474	0	2.50589	0.0976108	0	1.9855	0	0	0.918386	0	0	0	0	0	0.400538	0.575312
ENSMUSG00000001507	Itga3	0	0	0	0	0	0	0	0	0	2.42492	0	0	0	0	0	0	6.39866	0	0	0	0	0	0	0	0	0	0	0	0	0	0	0	0	0	0	0	0	0	0	0	3.45943	0	0	0	0	0	0	0
ENSMUSG00000001510	Dlx3	0.400538	0	0	0	0	2.31325	0	0.356144	0	1.45943	2.84197	0	0	0	0	0	0	2.12763	0	0.189034	0	0.163499	0	2.15381	2.20163	0	0.400538	0.0976108	0	2.52857	3.81147	1.05658	0	0	0	1.30451	0	0	0	0	1.53107	0	0	0	0.263034	0	0	0
ENSMUSG00000001517	Foxm1	0	0	0	0	0	0	0	0	0	0	0	0	4.61235	0	0	0	0	0	0	2.80529	0	3.01078	0	1.15056	1.35614	0	1.55582	0	3.79805	0	0	0	0	1.61353	0	5.18309	0	0	0	0	5.4121	0	0	1.45943	0	0	0	0
ENSMUSG00000001518	Itfg2	3.85997	5.65507	2.59216	6.51696	3.73118	0	0	0	4.16672	0	0.226509	3.64039	0	6.6792	0.594549	5.15583	0	5.04789	2.01078	3.27053	0.495695	0.344828	0	2.5435	2.28096	0	6.77558	7.14476	1.30451	2.5008	5.22342	0	4.92172	0	5.59634	0	0.545968	0	0	2.43563	3.19535	4.75542	0	2.60407	3.80529	0	4.97636	6.41346
ENSMUSG00000001520	Nrip2	0	0	0	0	0	0	0	5.37191	0	0	1.29278	0	0	0	0	0	0	2.53605	0	0	6.39815	0	0.823749	0.378512	0	0	0	0	0	0	0	0	0	0	0.918386	0	0	0	0	0	0.201634	0	0.799087	0	0	0	0	0
ENSMUSG00000001521	Tulp3	0	2.9855	5.58165	1.29866	2.20789	5.58886	2.90304	0	0	0	1.65535	1.93357	3.67694	4.5292	0	1.23879	0.214125	4.49761	0.124328	3.1811	4.18031	3.14568	0	4.15299	0.189034	1.78241	1.38957	3.32048	1.05658	0	3.94017	2	1.68706	4.27053	4.36527	1.29278	3.90207	0	3.7137	2.67807	4.38681	4.91361	0.31034	5.35403	3.57289	3.04614	6.17413	3.1811
ENSMUSG00000001524	Gtf2h4	0	0	0	0	0	4.62644	7.54133	2.26303	0	0	0	1.11103	0	6.05159	4.70432	0	5.98459	4.15381	0	0	0	0	0	0	4.74147	0	0	0	3.90497	5.79675	0	0	0	0	6.75328	0	0	0	4.23343	0	7.37226	0	4.03386	0	5.988	0	0	0
ENSMUSG00000001525	Tubb5	5.28355	8.52814	7.77274	5.30378	7.83017	6.99209	5.45385	7.91862	3.04789	5.08831	7.62994	6.5941	9.32553	5.94439	4.73227	3.04614	9.03392	7.73694	7.59984	6.67779	7.27575	7.1372	3.93923	6.71273	8.85829	4.73985	7.24945	5.3565	7.55029	6.74066	8.51223	6.33557	5.98868	6.87689	7.72083	6.48896	3.40327	0	6.38939	5.04963	4.96901	7.92386	4.86096	4.37295	7.63198	8.17128	6.55059	6.51333
ENSMUSG00000001542	Ell2	0	0	0	4.72683	0	0	0	0	0	3.55336	0	0	5.17632	6.37138	0	0	0	2.37295	1.95977	0	0	1.98914	6.17053	0	0	0	4.91121	4.06178	0	0	0	0	4.9607	5.8189	2.56316	0	4.97315	0	2.47508	2.93734	0	0	0	0	0	0	2.91265	0.704872
ENSMUSG00000001552	Jup	0	0	4.2211	0.15056	0	2.04264	0	5.45253	3.70708	0	0	0	2.28688	0	0	0	4.44427	0	0	0	0	0	0	2.57773	0	2.9222	0	2.7137	0	0	0	0	0	0	0	0	0	0	2.62994	0	0	7.06953	2.05311	4.94533	0	0	0	0
ENSMUSG00000001555	Fkbp10	0	2.93168	0	0	0	0	0	0	0	0	0	0	1.80323	0	2.63227	0	0	0	0	0	0	0	0	0	0	0	0	0	0	0	1.74416	4.28466	0.176323	0	0	0	0	0	3.63227	0	0	2.18587	4.14649	0	0	0	0	0
ENSMUSG00000001569	Nom1	0	0	1.47508	0.475085	0	0	0	1.09761	0.226509	1.42761	0.773996	2.76553	0.124328	0	0.773996	0	1.84398	1.70044	0	3.63691	0	0	0	0	0	0	0	0	0	0	0	0	1.7866	0	0	4.89288	0	0	0	0	3.33342	0	0	0	0	0	0.344828	0
ENSMUSG00000001576	Ergic1	3.31904	6.34199	0	0	0	0	1.63227	0	4.68538	0	4.17951	0.275007	0	0.464668	0	0	5.36177	0.464668	0	0	0	0	3.97269	0	5.30816	5.60229	0	0	0	0	0	0	0	4.97085	0	7.37652	0	0	1.07724	0	0	0	0	0	0	0	1.51602	0
ENSMUSG00000001604	Tcea3	0	0	3.66221	1.40054	6.86678	0	0	3.76765	0	2.61117	4.74524	3.45154	0	0	0	0	3.31904	0	3.22033	0	0	4.21801	0	0	0	1.30451	0	4.82985	0	0	0	0	0	0	0	0	0	3.36597	0	4.98277	4.20711	0	0	0	0	0	0	0
ENSMUSG00000001627	Ifrd1	5.76633	6.12763	0	5.76447	4.75756	3.94953	8.4031	8.19466	4.20633	3.74846	0	4.48156	6.66363	0	4.90497	5.68426	4.36177	4.34554	2.98914	0	0	0	0	5.82349	4.30378	7.23726	5.30378	0	4.18903	2.74201	6.29186	5.49889	0	4.15866	0	6.60866	0	3.72028	2.69599	6.48945	3.59932	5.21179	6.66888	3.58256	7.07339	0	6.52795	0
ENSMUSG00000001630	Stk38l	7.36982	6.71397	6.41363	6.18606	7.52896	7.95274	6.85437	4.1416	6.07938	8.43571	5.99118	7.40761	1.16993	7.02857	7.62344	7.74497	7.53458	8.34372	4.91695	6.22766	7.23362	7.56963	0	8.7912	7.57297	7.89924	7.35579	6.84987	8.44485	8.67412	7.50978	8.15097	7.62264	7.85823	5.80581	6.31578	6.98105	6.70846	7.33682	4.91743	5.19259	6.20398	6.8495	8.90803	5.92552	0	7.2737	6.96521
ENSMUSG00000001632	Brpf1	0	2.69822	0	1.1635	0	0	3.1375	0	1.27501	3.15056	4.12267	0	5.59276	2.7866	0	0	0	2.35614	2.9855	1.1177	5.0018	0	0	0	0	0	0	4.89336	4.48671	0	4.48478	0	0	5.34731	0	0	0.443607	0	0	0	0	0	1.17632	0	1.7866	0	2.75489	4.91456
ENSMUSG00000001642	Akr1b3	8.71761	8.87203	8.85938	10.0288	10.4141	8.62801	11.027	9.99399	9.10103	9.01647	10.1641	7.72363	10.3114	9.19867	10.1769	8.15005	5.11562	8.75849	8.64677	7.66519	10.4703	9.08574	6.66846	10.392	9.00298	6.38939	4.71534	9.7957	9.86278	10.1527	8.51924	10.5072	7.4475	10.6869	0	9.19426	9.65139	9.15416	6.01346	10.1314	8.15497	10.2032	8.02719	0	9.64825	2.54102	8.56468	9.69422
ENSMUSG00000001663	Gstt1	0	0	5.65048	3.68594	0	0	0	0	0	0	0	0	3.34199	0	0	0	0	0	0	0	0	5.50716	0	0	0	0	0	0	1.34483	5.7866	0	0	0	0	0	0	0	0	0	0	0	0	0	4.26754	0	0	0	5.63546
ENSMUSG00000001665	Gstt3	0	0	0	2.79494	0	0	2.12433	3.83794	0	0	0	0.83996	0	0	0	0	0	0	0	0	0	0	0	0	0	0	7.00944	0	0	6.19318	0	3.88947	3.43162	0	0	0	0	0	0	0	0	0	6.20516	0	0	0	0	0
ENSMUSG00000001666	Ddt	5.9535	0	0	0	5.63778	5.78424	4.99639	0	6.68818	6.06996	5.82222	6.5421	6.14934	5.95768	5.84975	0	7.60807	5.22149	0	0	0	5.06005	7.60696	5.61029	6.38301	4.89142	6.49713	6.08194	0	4.81455	0	6.25984	5.7211	4.82018	4.53356	5.71864	0	3.86394	7.00888	3.20163	5.21062	5.4363	4.42021	7.44733	6.44045	8.69251	7.083	4.87283
ENSMUSG00000001674	Ddx18	4.71039	5.86344	7.77492	7.8674	0	6.60377	4.51412	0	4.02326	5.65019	5.03342	5.86419	0	4.51538	7.18725	4.58496	7.10308	6.11103	6.61117	7.59223	7.30131	6.44361	0	4.76607	7.02048	8.11707	7.37877	7.70667	8.61419	6.70915	3.81967	6.93298	5.87799	5.83592	7.10654	7.36781	7.71733	0	6.32048	8.06985	7.96855	4.01346	6.86901	0	0	0	6.49297	7.74772
ENSMUSG00000001687	Ubl3	6.17053	6.47719	5.42425	6.37556	0	0	1.25701	0	0	0	6.78267	6.45927	7.74221	6.62556	3.64847	0	6.76461	5.89772	0	3.54473	0	4.41684	8.01597	0	0	6.84046	3.46597	3.854	5.75141	6.27296	0	4.78712	5.72165	6.78333	0	6.05593	0	0	3.7137	6.13648	0	3.41819	5.43196	4.8515	3.89336	7.22574	7.6471	3.83693
ENSMUSG00000001700	Gramd3	0	0	0	0	0	0	0	0	0	0	0	0	0	0	0.298658	0	0	2.1177	0	0	0	0	0	0	5.15704	0	0	0	0	0	0	0	0	0	0	0	0	0	3.33056	0	0	0	0	0	4.43496	0	0	0
ENSMUSG00000001707	Eef1e1	6.5359	6.03078	8.49245	7.57561	4.92458	6.86258	7.78562	2.73552	5.2589	6.08979	6.70113	7.0634	6.96347	7.34873	5.13668	5.42324	7.87627	6.50843	8.40629	5.82222	7.5763	7.56186	4.53605	6.81954	6.86777	5.59305	6.82845	7.49761	7.12174	7.14129	7.24308	6.9905	6.54844	5.42861	0	5.77109	7.63691	8.25233	7.21325	8.33324	7.198	7.07671	7.16631	7.75589	7.82502	0	7.22545	7.76454
ENSMUSG00000001729	Akt1	0	0	0	0	2.76129	0	1.16993	1.8953	0	0	0	0	0	0	4.08576	2.26003	0	0	0	0	0	0	4.59694	0	0	0	0	5.72383	0	0	0	0	0	0	1.7866	0	0	0	5.11395	0	0	0	4.80374	0	0	0	0	0
ENSMUSG00000001741	Il16	0	3.35755	0	0.871844	0	0	0	0	0	0	0	0	0.970854	0.545968	0	0	0	0	0	0	0	0.163499	0	0	0	0	4.56803	0	0	0	0	0	0	0	0	0.879706	1.25701	0	0	0	0	0	0	0	0	0	0	0
ENSMUSG00000001750	Tcirg1	0	0	0	0	6.69237	0	0	0	0	0	0	5.32841	0	1.87184	0	0.871844	0	2.89142	0	0	0	0	0	0	0	0	5.22458	6.88789	2.37295	0	7.18745	0	0	3.45286	0	0	0	0	0	6.04592	0	0	4.22188	7.25484	2.87971	0	7.20085	1.93357
ENSMUSG00000001751	Naglu	0	0	0	0	0	1.01436	0	0	0	0	0	0	0	0	0	0	0	0	0	0	0	0	0	0	0	0	0	0	0	0	0	0	0	0	0	0	0	0	0	0	0	0	0	0.333424	0	0	0	0
ENSMUSG00000001755	Coasy	0	0	0	0	0	0	0	4.23266	0	0	0	0.650765	0	1.83592	0.584963	0	0	0	0	3.29278	0	0.454176	0	0	4.17792	0	0	0	0.356144	0	0	0	4.70819	6.16148	0	4.05485	2.54844	0	0	0	0	1.46467	5.42593	0	0.555816	0.356144	0	0
ENSMUSG00000001761	Smo	0	0	0	0	0	0	0	0	0	2.10769	0	0	0	1.60407	0	0	0	0	0	0	0	0	0	0	0	0	0	0	0	0	0	0	0	0	0	0	0	0	0	0	0	0	0	0	0	0	0	0
ENSMUSG00000001763	Tspan33	0.941106	3.05658	0	0	0	2.98368	0	1.48543	0	0	2.02857	0	0	0	0	0.263034	0	0	0	0	0	0	1.28688	0	0	0	0	2.82375	0.613532	2.19849	0	0	0	0	1.65535	0.847997	0	0	1.28688	0	0	4.17712	0	0	0	0	0	0
ENSMUSG00000001767	Crnkl1	4.08406	3.47249	2.43296	4.55459	5.06393	6.54226	3.48285	0	0	4.70321	3.64155	0	5.37365	5.59962	0	7.70964	0	3.56438	1.88753	5.21801	6.90087	6.93829	3.33914	0	0	7.69752	6.45681	7.66413	0	0	7.57069	3.23879	2.18903	7.57698	4.30451	0	2.17632	2.58976	6.97522	7.68846	3.97545	0	5.62029	0	3.2854	7.25191	4.36527	5.14364
ENSMUSG00000001768	Rin2	0	0	0	0	4.46532	4.92695	0.956057	0	0	0	0	0	2.44626	0	0	0	0	3.39917	0	0	0	0	0	0	5.00135	0	0	0	0	0	0	0	5.13093	1.29866	0	0	0	0	0	0	3.27202	0.910733	0	0	1.41684	0	5.14486	6.07767
ENSMUSG00000001774	Chordc1	4.10518	4.34625	4.95884	5.06393	0	0	0	0	0	0	0	0	2.50335	0	0	0	4.0635	3.02503	0	7.14954	0	4.58556	0	4.11603	2.73118	0.632268	2.85	0	0	4.62819	2.07382	0	3.90785	7.72635	0	0	0	7.58616	0	4.76182	0	0	2.48285	0	2.33342	0	5.10266	4.58616
ENSMUSG00000001783	Rtcb	4.48478	0	5.89627	6.62732	2.19219	6.86617	6.70791	0	5.31325	7.0935	6.81173	3.55213	1.93734	0	8.07312	1.10434	7.54388	4.73444	5.60259	0	0	0	0	0	5.63052	4.68426	0.790772	0	4.03826	6.08215	3.03034	5.56894	3.35896	7.18378	0	0	1.64155	0	5.18824	4.07639	2.5008	6.38974	3.71039	4.15299	0	0	5.30305	2.90111
ENSMUSG00000001785	Pwp1	4.53419	7.60296	3.92884	7.35975	0	5.45121	3.69488	0	7.74792	3.80323	0	5.34731	0	7.51735	0	4.9855	7.5979	0	7.3458	4.87332	4.48156	0	3.69711	0.176323	7.13247	0	7.02181	3.23879	2.04963	6.22033	3.02503	3.38543	2.77189	0	0	4.08491	0	3.94111	2.52607	3.82782	4.82477	0	7.37721	3.94205	6.02901	0	0	7.3881
ENSMUSG00000001786	Fbxo7	1.11103	5.89966	0	6.32121	5.86938	2.8953	5.32805	0	1.89142	0	5.36247	5.84925	2.7761	6.44659	5.29057	0	3.22188	6.34731	0	1.90689	1.9855	0	0	0.970854	0	4.74255	4.68762	5.29572	2.98914	7.19486	0	0	0	1.81147	4.80735	6.11249	0	0	3.09255	6.91337	0	6.88081	2.13422	4.15056	5.45549	6.13894	0	3.33628
ENSMUSG00000001794	Capns1	0	0	0	0	7.38024	0	4.12516	0	0	6.78529	0	1.52607	8.2765	0	0	0	0	0	0	0	4.8748	0	0	0	0	0	0	0	0	0	0	0	0	2.82782	4.69655	0	0	0	0	0	0	0	0	6.926	0	0	6.60555	0
ENSMUSG00000001827	Folr1	0	2.68032	0	0	0	0	2.58496	0	0	0	0	0	8.26922	0	0	0	0	0	0	0	0	0	0	3.64386	0	0	0	0	0	0	0	0	0	7.50787	0	0	0	0	0	0	0	0	0	0	5.30852	3.81762	5.7879	0
ENSMUSG00000001829	Clpb	3.95233	6.52716	0	3.76235	0	6.30852	5.93168	0	4.71149	3.6311	5.61794	2.53107	0	0	4.09845	0	0	2.66676	6.14995	0	0	4.85	8.44141	7.82693	5.97751	7.36177	0	5.88631	1.5509	6.80826	6.77241	0.799087	2.49825	0	0	6.11458	1.73985	0	0	0	5.72492	3.68706	6.8748	0	4.52042	0	0	1.35614
ENSMUSG00000001833	Sept7	7.30405	6.02436	5.67073	7.38405	6.774	7.59134	6.47913	7.4957	3.58256	7.89263	6.16491	6.51381	6.86864	6.75662	6.70846	6.7241	5.18626	7.39094	6.75181	7.83112	7.51396	7.50573	8.66374	6.53403	5.64731	6.24203	6.58556	7.14598	7.16531	7.01659	7.352	8.07355	7.81385	6.75529	7.14211	7.84837	7.44394	3.93829	6.57319	7.23103	8.55574	5.8334	7.40105	5.15866	6.57289	6.98094	6.69349	7.87474
ENSMUSG00000001844	Zdhhc4	0	0	0	0	0	1.12433	0	0	2.78869	5.50144	4.10182	0	0	4.4822	6.33628	0	7.11572	3.93452	7.17862	7.71973	0	0	0	0	0	0	1.53605	6.17413	0	0	4.06609	6.70874	6.66562	0	0	0	0	0	2.13093	0	3.30012	0	7.09793	0	6.08874	0	0	0
ENSMUSG00000001847	Rac1	3.41684	3.20633	4.14975	0	0	3.94953	7.29728	7.36947	1.82375	4.69599	4.59634	0	6.68664	6.52168	3.51854	4.35826	3.54473	5.43196	1.88362	1.83188	4.1819	1.32769	3.05658	5.78398	3.83895	7.75822	5.2426	2.41143	6.32984	4.24641	2.49057	5.39369	4.43763	4.21645	3.73227	7.31705	4.74685	0	3.56316	5.03078	3.02326	1.926	0	5.01703	6.2447	2.22959	3.96809	8.17363
ENSMUSG00000001855	Nup214	0	0	0	4.29793	6.283	6.75916	6.54288	3.488	0	7.82311	5.37226	7.45689	0	0	6.63952	0	3.79701	6.8885	0	4.08746	7.73552	6.81622	6.37156	0	4.81198	7.46785	7.39797	5.81224	6.71246	6.5694	5.13709	0	3.64616	7.89591	7.4522	4.83036	6.13299	3.33056	0	6.38888	6.48607	6.86753	3.97728	4.70874	6.59515	0	2.40871	3.26604
ENSMUSG00000001870	Ltbp1	0	0	0	0	0	0	0	0	2.32481	0	0	0	0	0	0	0	0	0	0	0	0.400538	1.48027	0	0	0	0	3.6017	0	0	0	0	0	0	0	0	0	0	0	0	0	0	0	0	0	3.83491	0	2.26003	0
ENSMUSG00000001891	Ugp2	0	6.50843	0	4.78398	0	0.948601	5.66135	0	2.01436	0	0	6.1639	7.22178	7.74174	2.25399	5.24641	0	0	0	0	0	0	2.83592	3.69933	6.44328	3.73877	0	1.22033	3.59455	1.74846	0	6.72874	4.75382	6.03936	0	0	0	0	4.07639	6.12784	6.49809	5.51128	6.41819	0	4.98868	0.422233	5.30961	1.73552
ENSMUSG00000001909	Trmt1	2.90111	0	0	7.2723	0	1.08406	5.86962	7.63945	0.575312	6.42274	4.88069	5.58976	5.22497	0	7.06609	0	5.0387	5.99865	0	3.69377	0	0	0	0	4.28614	3.90304	4.48864	0	0	0	5.4941	6.99107	0	0	4.33199	7.00416	5.69933	0	6.61088	3.15866	4.79442	2.67356	3.92125	0	0	0	3.09761	0
ENSMUSG00000001910	Nacc1	0	0	0	0	0	0	0	0	0	0	0	0	0	0	4.22419	0	0	0	0	2.14731	0	0	0	0	0	0	4.62469	0	0	0	3.59335	0	0	0	0	0	3.77083	0	0	0	0	0	0.594549	0	0	0	0	0.464668
ENSMUSG00000001911	Nfix	0	0	0	4.44692	0	0	0	0	0	0	0	0	0	0	0	0	0	0	4.80632	0	0	0	0	0	0	0	0	0	0	0	0	0	0	5.21839	0	0	0	0	0	0	0	0	0	0	0	0	0	4.07039
ENSMUSG00000001918	Slc1a5	0	0	0	0	0	0	0	0	2.95606	0	0	0	0	0	0	0	0	0	4.62994	0	0	0.0703893	0	0	0	0	0	0	0	0	0	0	3.25248	0	1.1635	0	0	0	0	0	0	0	0	0	0	2.97269	0.0426443	0
ENSMUSG00000001924	Uba1	0	5.23266	7.45689	3.83895	0	6.2854	6.95524	0	1.9486	6.43563	7.36894	4.41752	8.02048	3.96901	0	4.32553	3.07553	3.05137	6.0974	3.54967	8.00703	7.68734	0	7.73145	4.34199	0.565597	0	6.16912	5.17353	7.71788	5.73633	7.04319	3.69488	7.64566	6.07082	4.11437	0	2.71149	7.57471	4.72247	0	7.91672	6.9465	0	2.42761	0	0	3.51223
ENSMUSG00000001930	Vwf	4.61941	0	3.11437	0	0	0	0	0	0	0	0	0	0	0	0	0	1.02857	4.0018	1.66903	0	0	0	0	0	0	0	0	6.08534	0	0	0	0	0	1.68257	0	0	0	0.9855	2.81558	0	0	0	0	0	4.86344	2.7137	0	6.48559
ENSMUSG00000001942	Siae	4.67073	0.83996	4.79286	2.37573	0	1.17632	0	5.10014	4.15866	1.53107	0	4.80116	3.21878	4.65363	4.35896	0	1.29278	4.19692	4.98231	3.71589	5.31615	4.09592	0.799087	3.10098	0	1.59932	5.12143	3.96993	3.13093	4.82069	1.87578	2.28688	0.226509	3.13258	2.75061	5.4121	3.40599	3.06695	2.22959	1.75275	2.61353	0.669027	2.19535	3.52857	6.34003	3.37016	5.51633	3.95699
ENSMUSG00000001948	Spa17	5.5552	2.10098	8.11145	6.57788	7.20682	5.88166	4.99322	7.68103	2.98185	4.03122	0	6.98948	4.76022	3.45286	0	6.87553	5.67299	5.68986	6.83352	4.76341	6.61985	4.91169	0	6.46025	4.18666	2.12433	5.31433	6.72329	7.14098	6.27836	3.98914	6.8475	5.40769	6.12598	2.15704	0	4.82579	7.11593	5.90761	5.55275	6.5168	3.74201	6.77056	3.29425	7.49969	0	4.52669	7.03694
ENSMUSG00000001962	Fam50a	0	0	0	0	0	4.73715	1.15704	0	0	0	3.78241	3.88557	5.22997	1.48027	0	6.51854	0	0	0	0	1.25096	5.26866	7.26529	4.22497	1.14405	0	4.80271	1.03562	1.0072	0	0	2.58015	2.69153	0	0	1.75702	3.26303	0	0	0	0	0	5.49633	0	4.52544	0	0	7.09782
ENSMUSG00000001964	Emd	0	0	0	0	0	5.80787	0	0	0	3.64155	0	2.54102	0	0	0	0	0	0	0	2.76977	0	0	0	0	1.92979	0	0	0	0	0	3.18587	0	0	0	0	0	0	2.91265	0	0	0	0	0	0	0	0	0	0
ENSMUSG00000001983	Taco1	0	0	0	4.05918	0	0	0	0	0	0	0	4.88557	0	4.06695	0	0	0	0	0	0	0	0	0	0	5.1416	0	0	0	0	0	0	0	2.69153	0	0	0	0	0	0	0	3.47119	0	5.51412	4.94953	2.20477	0	0	0
ENSMUSG00000001995	Sipa1l2	0	0	0	0	5.57592	1.26903	0.910733	0	0	0	0	0	2.36457	0	1.99277	0	0	0	0	0	3.25701	0	0	1.65535	0	4.58075	0	0	0	0	0	3.9607	1.86394	0	0	0	0	0.464668	2.02503	3.05137	3.68706	0	2.19219	0	0	0	3.61471	2.3505
ENSMUSG00000001998	Ap4e1	2.15381	0	0	0	0	0	0	0	0	0	2.01078	0	0	2.41684	0	2.62994	0	3.32048	0	0	0	0	0	0	3.3147	0	0	1.26303	1.48543	0	3.10434	0.226509	2.16993	0	0.0285692	0	4.51979	0	0	0.887525	2.31904	0	6.03408	0	0	0	0	0
ENSMUSG00000001999	Blvra	0	6.10245	0	0	0	3.60526	4.77452	5.64674	0	0	2.44626	6.02281	0	0	0	2.9241	6.97074	0	0	6.33985	0	0	0	5.79805	3.06005	0	5.84699	0	2.09761	0	4.63633	0	5.77241	0	0	4.12763	5.54009	0	6.48993	0	6.88264	0	5.97934	4.1334	2.46728	5.41177	0	5.97545
ENSMUSG00000002010	Idh3g	0	0	6.32517	4.63169	7.72772	5.84423	7.41971	0	0	6.22052	7.80368	6.49281	0.963474	5.13422	3.41007	0	6.19712	6.40224	0	0	6.43946	3.31759	6.42694	0	4.0063	0	5.34092	7.5697	4.08406	5.23726	6.42777	6.011	0	6.0268	0	0	6.808	3.43029	0	7.14873	4.18666	6.69349	0	0	3.51223	7.63742	0	5.51633
ENSMUSG00000002014	Ssr4	7.47379	6.2034	0	0	8.78198	5.96509	0	5.20281	0	0	8.13904	7.84405	6.20848	7.62191	0	5.39643	5.66704	5.86196	7.3996	0	0.62293	5.7412	7.98465	6.85312	6.19417	0	6.64053	0	4.90689	4.04439	5.99118	5.28429	4.81352	4.54102	4.40735	0	0	0	3.9982	4.42895	3.40735	8.1394	6.75982	7.41794	4.10182	0	0	0
ENSMUSG00000002015	Bcap31	8.11447	7.27408	7.49849	7.96503	4.67299	6.1635	6.70183	8.03925	8.13047	4.3978	7.09497	7.34802	7.4192	6.71534	4.88509	9.12606	1.35614	7.2266	6.68622	6.749	8.60207	8.31039	4.98504	8.23683	1.33342	6.92659	7.85443	7.80877	6.89821	7.4645	6.2211	7.82826	7.99741	7.97085	3.69822	7.21354	8.23089	5.77373	6.904	8.29159	6.6153	8.17208	0	6.13873	7.17423	0	7.93546	2.32193
ENSMUSG00000002017	Fam98a	0	0	5.853	5.23343	1.11103	0	0	0	0	0	0	2.24793	4.66164	1.42761	2.45943	1.60881	5.99413	3.62877	0	0	4.78398	1.04264	0	5.1918	2.36457	3.6837	0.286881	4.88947	6.44659	0	2.21101	2.52607	0	4.19692	0	4.55213	4.94953	0	2.04614	0	3.0036	5.25512	5.73606	4.58736	0	0	0	2.66448
ENSMUSG00000002028	Kmt2a	2.52356	0	3.08406	1.71809	0.713696	1.55582	3.38957	0	4.03474	4.5435	4.38612	4.59455	2.80941	3.97911	1.87184	0	4.36737	2.25399	0	2.90304	4.89579	2.43029	3.33199	3.25248	4.42828	4.40122	2.42223	3.28688	0.555816	0	1.81147	2.39506	2.18587	0	2.91456	2.14405	0	6.12019	4.82883	4.65306	3.37295	0	0.669027	6.7654	1.28096	2.42223	4.66959	2.86987
ENSMUSG00000002031	Ift46	5.10434	7.60214	7.50064	7.34492	1.74416	4.88947	7.37634	6.80478	1.38405	5.59991	5.27463	7.78979	6.71603	7.81845	7.87258	7.18428	4.98823	7.35253	0	7.22052	5.13955	0	2.05311	0	5.49378	6.45022	7.51767	6.6953	6.38853	7.56087	7.51798	6.52089	1.69153	0	7.02337	6.05333	0	0	5.63749	5.67751	3.69377	8.44803	6.77083	0	7.49514	9.03028	7.18488	0
ENSMUSG00000002043	Trappc6a	0	0	0	0	0	3.48027	0	0	6.13237	0	0	3.851	0	0	0	0	4.20242	5.61824	6.41819	0	0	0	0	6.644	3.69265	0	4.40803	0	3.15704	0	5.28983	0	4.98003	6.06091	0	0	2.74631	0	0	0	0	4.24793	0	0	0	7.13924	6.34234	0
ENSMUSG00000002052	Supt6	0	2.7866	0	4.49378	3.45549	4.18428	5.21762	2.48285	0	0	0	2.95606	3.84499	6.39421	2.30743	0.389567	0	3.84398	0	0	5.75729	5.36247	3.03914	4.36107	0	0	0.659925	0	2.06005	0	2.43029	5.50621	3.9241	3.80219	1.99639	2.55582	0	2.94111	2.94673	3.23419	0	0	5.99413	1.29866	3.49697	0	5.75087	3.90593
ENSMUSG00000002055	Spag5	0	0	0	0	0	4.56194	0	0	0	4.68313	0	0	6.19239	0	0	7.17752	4.10014	0	0	1.92979	0	0	7.46761	0	0	0	0	3.58976	0	2.49313	6.29131	0	0	0	0	0	0	0	0	4.22805	0	0	0	0	0	0	0	0
ENSMUSG00000002058	Unc119	0	0	3.51096	0	0	4.93546	5.6761	0	2.08406	2.12102	0	1.36177	6.24603	0	0	0	3.81352	0	0	0	0	0	0	0	0	0	3.15704	0	0	0	1.66448	5.33163	0	0	0	0	0	0	0	4.91409	5.89579	0	0	5.58436	0	0	0	0
ENSMUSG00000002059	Rab34	0	0	0	0	0	0	0	0	0	4.28983	0	4.44294	0	0	0	0	0	0	0	6.72219	0	3.23573	0	0	0	0	0	5.10308	0	1.7137	0	4.56194	0	0	0	0	0	0	0	0	0	0	0	0	0	0	6.19081	0
ENSMUSG00000002064	Sdf2	3.46989	4.4822	0	0	2.47508	0	7.8448	0	0	0	0	0	6.96682	7.30725	0	0	2.7137	4.61176	0	4.67751	0	0	0	1.63691	0	0	2.47249	3.65306	0	0	0	0	2.23879	4.33342	5.47444	0	1.32769	3.83996	0	3.59096	0	0	5.51948	4.54905	4.06953	6.81941	0	0
ENSMUSG00000002068	Ccne1	0	0	0	0	0	0	0	0	0	0	0	0	0	0	0	6.83971	0	0	0	0	1.70487	0	0	0	0.594549	2.28983	0	1.48543	0	0	1.98185	0	0.555816	0	0	1.69599	0	6.04636	0	0	2.72901	2.25096	6.48301	0	0	2.03562	0	0
ENSMUSG00000002076	Hsf2bp	0	2.98732	0	4.04789	0	0	4.61883	0	7.07746	0	0	4.77294	0	0.400538	0	0	5.37434	5.80813	7.28559	5.93003	0	0	7.42063	7.33307	8.29251	0	0	0	0	0	7.21801	6.66178	0	0	2.11103	2.1635	0	0	6.83719	7.19091	0	6.43446	0	8.30975	5.67243	0	5.24793	0
ENSMUSG00000002102	Psmc3	5.97292	4.9991	7.88868	8.65646	5.53854	8.22858	5.96486	5.29793	2.9279	3.59335	7.0129	6.92089	6.37972	7.69488	8.43049	5.44857	7.24517	6.44178	7.3978	7.29076	7.95867	6.64645	5.87603	6.82795	4.96162	5.56377	4.34767	7.69745	6.10455	5.89069	6.98083	5.72274	7.93216	5.8622	5.70625	8.36014	0	5.88044	7.4632	7.8568	8.42777	7.65485	8.03908	0	7.90231	3.42895	5.73444	7.73376
ENSMUSG00000002103	Acp2	3.87283	0	0	4.36807	0	0	0	0	0	0.613532	5.25626	3.64039	2.926	2.29278	4.49185	0	4.99458	0	0	2.73552	0	0	0	0	4.52293	0	0	2.52356	5.0009	0	3.17153	0	4.36177	0	0	0	4.11103	0	0	2.84599	0	0	5.40803	0	0	7.06727	4.7021	0
ENSMUSG00000002104	Rapsn	0	0	0	0	3.67582	5.6401	0	3.54473	8.63376	4.78973	0.903038	4.39985	4.82883	0	3.75061	0	5.97269	0	2	0	3.50335	4.0197	2.60881	2.02148	1.07039	0	2.27202	5.20359	4.93782	3.07553	0	1.926	2.62293	0	0	0	0	0	1.02857	5.99073	4.86047	0	0	3.49953	4.59991	0	0	4.52231
ENSMUSG00000002105	Slc39a13	6.33914	6.19377	0	0	0	4.85798	0	0	7.12008	0	4.90689	2.42492	0	0	0	0	0	3.02148	0	4.13258	0	0	0	0	0.678072	0	0	4.27426	0	0	0	0	4.96901	0	0	0	0	0	0	2.90881	3.01078	0	0	1.3505	0.739848	0	5.24603	0
ENSMUSG00000002107	Celf2	5.8846	1.28688	0	6.1637	3.08066	1.7137	4.33485	6.30177	1.79494	4.03474	0.739848	1.85997	5.65306	0.454176	4.22728	2.5509	1.14405	3.36597	0.15056	5.4002	2.3978	3.58616	6.3014	3.8125	2.02857	0	4.17073	5.06134	2.16993	5.04045	0	5.51633	0	0.378512	2.35332	3.12598	6.79116	3.44493	0.0703893	1.926	0	3.89627	3.49057	6.66035	4.59335	4.0635	7.28633	4.79025
ENSMUSG00000002109	Ddb2	0.584963	0	0	4.67469	0	0	0	0	0	0	3.20006	5.72683	0.604071	2.17632	5.32265	1.35614	6.14792	0	0	4.28688	0	0.918386	0	0	5.35896	0	0	6.37921	5.70238	0	7.11614	0.687061	4.80168	0	0	0	6.13791	0	0	0	0	0.807355	6.28188	0	0	5.78005	5.23343	0
ENSMUSG00000002129	Sf3a1	5.75489	4.26153	1.90304	4.26754	3.2555	1.64616	2.90497	5.98048	2.02503	0	0.111031	5.41886	3.99277	1.61353	4.89239	5.0009	0	2.78241	5.10811	0	5.48285	3.13586	4.87431	0	1.27501	6.02392	4.99729	3.94017	3.6837	5.80012	6.08598	4.78293	4.39438	0	6.21237	3.07553	0	5.77926	4.35755	4.01167	5.40973	6.09782	4.09255	0.963474	2.65535	0	3.55459	2.92979
ENSMUSG00000002147	Stat6	0	0	0	0	0	0	2.40871	0	0	0	0	2.31325	0	0	0	0	0	0	0	0	5.38543	0	0	0	0.659925	0	0	0	0	0	0	0	0	0	4.61589	0	6.04571	0	0	0	0	7.03782	0	0	0	0	0	0
ENSMUSG00000002190	Clgn	0	3.848	0	4.93074	2.16672	0	0	6.30342	0	3.16027	0	0.765535	0	3.31615	0.485427	0	4.0027	3.94579	0	0	5.9939	0	3.66676	0	2.38957	0	5.41583	4.92742	4.34483	0	0	0	0	0	5.3837	5.38853	0	0	2.05658	1.65076	3.26303	0	5.21568	0	2.48027	0	5.42962	0
ENSMUSG00000002205	Vrk3	0	0	7.37773	4.47768	1.69599	4.3512	0	0	0	0	1.4489	0	0	4.47832	6.80129	7.94269	0	3.0197	7.67934	0	0.731183	5.23381	0	0.948601	0	0	5.40259	5.20906	6.7271	4.0798	0	5.73444	0	0	7.92979	4.02591	1.05658	0	6.78882	6.39215	0	6.78555	5.09297	0	0	0	0	0
ENSMUSG00000002210	Smg9	0	4.21645	0	4.01614	0	0	1.9222	5.30706	0	0	7.04286	2.0635	0	5.65478	3	4.00899	3.63227	0	2.41954	0	6.91409	4.12267	2.85997	4.80168	0	0	4.4957	0	0	0.432959	1.70929	3.08066	0	1.84398	0	5.0036	0	5.10769	3.90014	0	0	1.87578	4.59991	0	0	0	4.46728	2
ENSMUSG00000002221	Paxip1	0	0	0	0.124328	0	4.30012	0	3.49697	0	6.26679	2.31034	1.9855	6.75876	0	0	0	0	6.55182	0	0	4.08916	0	0	2.09085	0	0	0	0	0	6.8426	4.774	0	1.96717	0	0	4.17073	0	0	3.0993	5.09381	0	4.04352	5.849	4.58676	0	0	0	0
ENSMUSG00000002222	Rmnd5a	0	0	0	0	6.65148	0	3.99729	4.42761	0	3.87283	0	0.0976108	0	4.80787	0	0.475085	0	2.59455	1.58976	0	5.81737	0	0	0	0	3.20006	0	0.422233	0.823749	0	3.77821	1.51602	4.78973	0	0	0	0	0	0	0	5.9535	0	4.69321	0	0	0.807355	4.05658	0
ENSMUSG00000002227	Mov10	0	0	0	3.05832	0	0	0	6.06953	0	0	0	0	5.22535	0	2.6893	0	1.40054	0	0	3.1177	0	0	0	1.73985	1.37295	0	5.24031	0	1.65535	2.59694	0	0	0	0	0	0	0	0	0	0	0	0	1.91073	0	0	0	0	0
ENSMUSG00000002228	Ppm1j	0	0	0	0	0	4.73118	5.62848	0	0	0	0	0	0	0	0	0	0	0	0	0	0	0	6.44344	0	3.03034	0	0	0	0	0	0	0	0.782409	0	0	0	0	0	0	0	0	0	0	0	0.879706	0	0	0
ENSMUSG00000002233	Rhoc	0	0	6.42173	6.01859	0	0	1.84398	4.82782	0	0	6.49169	0	0	0	6.75809	5.58496	4.22188	2.69377	0	0	0	0	0	0	5.12309	0	0	0	0	4.46858	0	0	0	0	0	0	0	0	0	0	0	5.29536	0	0	0	0	0	0
ENSMUSG00000002265	Peg3	3.853	0.432959	0	2.14078	5.9404	0	1.04264	3.05832	2.70487	2.95233	0	3.99548	0	0	3.58376	3.9644	3.13258	1.95606	2.46205	0	3.41414	2.30743	4.72028	2.30451	0	0	2.70044	0	0	0	0	0	1.84398	0	0	3.7939	1.51602	0	0	0	0	1.22033	0	2.84398	1.67807	6.26228	0	4.31976
ENSMUSG00000002279	Lmf1	0	0	0	0	0	0	2.11103	0	0.516015	0	0	0	0	0	0	0	0	2.88557	0	0	0	0	0	0	0	0	0	0	0	0	0	0	0	0	0	0	0	0	0	0	0	0	0	0	0	0	0	0
ENSMUSG00000002280	Narfl	0	0	0	0.659925	0	0	0	0	0	5.73904	0	5.02857	2.63691	4.79442	0	0	0.263034	0	0	0	5.67271	3.19377	0	0	0	5.75622	0	4.58616	5.31976	0	0	0	0	2.9782	0	0	0	0	4.52293	0	0	0	2.21412	0	0	0	0	0
ENSMUSG00000002289	Angptl4	6.14792	7.52223	0	3.13422	0	0	0	4.79546	0	0	0	0	0	0	0	0	0	3.849	0	0	0	0	0	0	4.78816	0	0	0	0	0	3.31034	0	1.66903	0	0	0	0	0	0.659925	3.9279	0	0	0	0	0	0	0	0
ENSMUSG00000002297	Dbf4	3.52105	0	0	3.70377	0	0	5.05572	4.80012	2.8679	0	1.42761	4.93452	4.09508	2.80323	0	0	0	4.85997	0	6.58736	0	0	0	5.87307	5.27724	6.15502	3.6017	6.94755	4.51159	5.77004	7.16882	3.90593	4.86394	6.52888	2.15056	5.44095	6.71411	0	0	0	4.7301	5.10098	4.03914	0	2.27501	0	1.71809	5.76845
ENSMUSG00000002307	Daxx	0	0	0	0	2.43563	0	0	0	0	0	0	0	0	2.75702	2.51096	0	0	0	0	0	0	0	0	0	0	7.14027	2.0036	3.77716	0	2.40054	0	0	7.35887	0	0	5.28021	0	0	0	0	7.37217	0	0	0	0	1.1635	0	0
ENSMUSG00000002308	Cd320	0	6.35491	3.9982	0	0	3.47638	2.37851	0	3.23419	5.69014	0	5.43196	0	0	0	0	2.76129	5.19456	0	0	0	2.90881	0	4.77716	6.46565	7.49209	1.5656	1.25701	0	5.99616	6.03276	6.94661	0	0	5.87061	3.05137	0	7.91743	6.43413	5.97177	3.69599	0	3.22805	4.64328	3.01257	0	7.32193	0
ENSMUSG00000002319	Ipo4	0	8.08034	6.17453	4.04789	5.53169	6.67849	5.54998	0	7.67709	2.66448	8.15183	4.47638	4.43162	0	4.64501	8.49326	8.30191	6.05788	3.85	6.8485	2.76765	8.08566	0	5.93452	2.99095	1.72683	6.95745	7.93127	2.85	8.20305	6.42089	8.73924	0	4.9222	7.58444	8.70096	0	0	7.49394	6.81019	8.20711	0	6.4143	0	6.18963	2.848	0	8.79058
ENSMUSG00000002320	Tm9sf1	0	0	0	0	0	0	0	0	0	0	0	4.66789	0	0	0	0	0	0	0	2.71809	0	0	0	0	0	0	0	0	1.39506	6.63691	0	0	0	4.32697	0.575312	2.50589	0	0	0	0	0	0	0	0	0	0	0	4.44361
ENSMUSG00000002324	Rec8	0	0	0	0	0	0	0	0	5.34234	0	5.12681	6.89154	0	3.49185	3.16027	0	0	0	0	0	0	0	0	0	0	0	0	0	0	0	0	0	0	0.400538	0	0	0	0	0	0	0	0	2.02857	0	2.11103	0	0	0
ENSMUSG00000002325	Irf9	0	0	0	0	0	0	0	0	0	0	0	0	2.25096	0	0	0	0	0	0	0	0	0.575312	0	0	0	0	0	0	0	0	0	1.83188	0	0	0	0	0	0	5.56194	0	0	0	0	0	0	0	0	4.80168
ENSMUSG00000002326	Gmpr2	0	0	0	5.33664	0	0	0	0	0	0	3.13258	0	4.55152	0	0	0	0	0	0	0	0	0	0	0	2.9782	0	0	0	0	0	0	0	0	6.56133	0	0	0	0	0	0	0	0	6.82299	0	1.04264	0	0	0
ENSMUSG00000002329	Mdp1	0	0	0	0	0	0	0	0	0	0	0.641546	0	6.40446	0	0.903038	0	0	0	0	0	0	0.765535	1.75702	0	0	3.40054	0	0	4.91982	0	0	0	0	0	0	0	0	0	0	0	0	0	0	0	0	0	5.10727	3.60526
ENSMUSG00000002332	Dhrs1	0	0	0	2.8953	0	0	4.73444	4.77979	0	0	4.81352	0	0	5.08576	0	4.78031	0	3.38681	0	0	0	6.35984	0	0	0	0	2.87774	0	2.49825	0	0	0	0	0	0	0	5.6311	0	0	0	3.01078	0	6.99571	0	5.92481	0	0	0
ENSMUSG00000002341	Ncan	0	0	4.52105	0	0	0	0	0	0	1.7866	0	0	0	0	0	0	0	0.641546	0	0	0	0	0	0.669027	0	0	0	0	0	2.72247	0	0.895303	0	0	2.93357	0	0	0	0.263034	0	0	0.275007	0	0	0	0	0	0
ENSMUSG00000002342	Tmem161a	0	0	0	0	0	1.90689	0	0	0	5.69432	0	0	0	0	0.344828	0	0	0	0	0	0	0	0	0	0	0	0	0	0	0	0	0	0	0	0	0	0	0	0	0	0	0	0	0	0	0	0	0
ENSMUSG00000002343	Armc6	0	2.09761	0	0	0	0	0	0	0	0	5.79233	0	0	0	0	0	0	0	5.59872	0	0	3.04089	4.62352	2.45154	0	0	0	0	4.37851	0	0	0	0	0	0	0	4.13914	0	0	0	0	0	4.74739	0	0	0	1.8953	0
ENSMUSG00000002345	Borcs8	0	0	0	0	0	0	0	0	0	0	5.24489	4.21723	4.04002	0	0	3.52482	0	0	4.4489	0	0	0	0	0	0	0	0	0	0	0	3.86096	0	4.83188	0	0	0	0	0	0	0	6.80323	0	0	3.64501	4.59932	3.66789	7.79266	0
ENSMUSG00000002346	Slc25a42	1.73985	0	1.26903	1.01436	0	0	0	0	0	0	0	0	3.62994	0	0	0.422233	0	0	0	0	2.38957	0	1.91073	0	0	0	0	0	0	0	0	0	0	0	0	0	1.59455	0	0	0	0	1.87184	0	5.08789	5.19967	0	0	0
ENSMUSG00000002365	Snx9	3.32337	0	0	0	0	0	3.1375	0	0	0	0	4.56316	1.08406	0.659925	2.41143	0	1.34483	3.65764	0	0	0	0	0	4.17552	0	0	4.97774	0	0	0	0.124328	3.49185	0	0	1.36177	0	0	0	0	0	0	0	0	1.42223	0	0	0	0
ENSMUSG00000002372	Ranbp3	0	0	0	3.5373	0	0.0426443	5.55582	0	1.12433	0	0	3.58616	1.02148	0	0	4.94579	0	3.62059	0	3.8339	1.36737	0	0	0	0	6.33378	4.70653	6.00787	0	0	0	0	6.33145	0	0	3.94298	0.31034	0	2.53605	0	0	0	3.38128	0	3.31904	0	0	0
ENSMUSG00000002379	Ndufa11	4.61824	6.62527	6.79351	6.16852	4.83086	6.45236	5.90038	5.40701	6.20144	5.41447	7.01078	5.87873	6.15015	5.17193	5.0993	5.02857	6.1266	6.24184	6.68874	6.44128	6.38388	6.62205	5.11645	6.19022	5.91097	6.17213	5.62527	4.95466	6.35385	6.56742	6.85262	7.2266	7.04625	6.30342	4.1235	5.07039	6.2555	5.84549	7.03936	6.05853	4.3978	6.41126	5.71452	7.37895	5.488	5.76686	5.04658	6.27445
ENSMUSG00000002384	Bmp8b	0	3.51602	0	0	0	2.57773	2.21723	0	2.65764	0	0	1.76977	2.97085	0	0	0	0	3.13093	3.94111	0	0	0	2.15704	3.47768	3.52607	4.20555	0	0	0	0	2.59216	0	2.16993	0	1.25096	0	4.95931	4.5097	3.60644	0	0	0	3.60881	0	0	0	0	0
ENSMUSG00000002393	Nr2f6	7.56407	1.94111	0	0	1.17632	0	0	1.30451	5.30816	0	0	0	0	3.07895	0	0	0	0	0	0	0	5.82731	1.10434	3.10601	2.73552	0	0	0	0	0	3.95606	4.62819	7.39266	0	4.9542	0	1.20789	0	5.99186	0	2.48285	5.52293	0	0	3.58015	5.55949	4.35614	0
ENSMUSG00000002395	Use1	0	0	0	0	0	6.44427	0	3.30889	3.32481	4.25323	0	0	5.8071	7.21101	6.93204	0	0	5.9222	0	0	2.98185	6.29737	1.82375	0	0	0	5.74953	6.07103	0	0	4.84348	0	0	0	0	4.92979	0	0	5.8627	5.09803	0	6.30122	0	6.61794	0	6.3726	0	6.9465
ENSMUSG00000002396	Ocel1	5.39197	0	0.773996	0	0.485427	1.25701	0	0	3.03738	0	0	0	0	0	0	0	0	0	0.400538	0	0.516015	3.42895	1.42223	3.0018	2.18269	0	3.11603	0	0.333424	0	0	3.31904	4.82985	0	3.95047	4.97361	0	0	4.04352	0	0.799087	2.82171	4.65478	0	2.22959	3.64616	2.44626	0
ENSMUSG00000002413	Braf	3.52482	0	2.04963	2.91648	4.72083	2.59216	2.81762	3.89433	0	3.96717	3.15866	3.49442	3.13586	1.81967	4.23419	4.51159	3.51854	3.66676	0.799087	3.76553	4.82273	0.238787	3.38543	4.80323	2.28096	3.15056	4.88166	4.61706	0	2.60881	2.51096	1.71809	2.91265	4.47832	2.7866	2.96717	3.89918	0	0	3.88753	4.91552	0.83996	5.16108	0	2.34483	5.79753	4.88606	2.79701
ENSMUSG00000002416	Ndufb2	7.11082	6.23917	5.22072	3.1177	6.76182	0	7.23611	4.89093	5.02326	0	4.97361	6.35138	0	6.95931	6.95489	0	0	7.55029	5.72383	6.7057	2.96162	4.45549	0	0	6.63938	2.87184	7.20819	6.5146	3.72683	3.74201	6.94357	3.38543	4.82629	6.39352	0	3.83895	5.23649	5.07082	5.53325	6.76235	6.01279	0	5.732	3.09085	5.6642	6.8525	6.72751	0
ENSMUSG00000002428	Hltf	0	0	0	4.74739	0	5.06178	0	5.92291	0	6.78136	4.75489	2.47508	0	2.65535	0	0	0	2.14731	0	4.6311	6.28374	5.43263	0	2.4957	0.970854	1.23266	5.63227	3.11437	3.67243	3.14568	0	4.43696	0	0	0	0	6.35808	0.201634	0.176323	3.71149	1.88753	0	5.02459	0	0	4.15056	0	5.30743
ENSMUSG00000002455	Prpf6	3.7845	0	6.53294	6.75208	0	4.75756	6.91672	0	4.11936	0	4.19219	6.83567	5.9644	5.63749	7.07296	7.61515	6.6792	0.31034	2.89918	0	5.94673	5.58556	5.22497	5.54905	3.43429	4.32121	1.16993	7.43129	3.1177	5.26003	5.99729	5.7385	5.99887	4.85848	5.31868	6.98937	0	7.0955	5.16712	6.86864	7.53169	3.22188	4.42895	7.20252	6.26941	0	0	5.94017
ENSMUSG00000002458	Rgs19	5.41414	5.40054	6.5691	6.36685	0	0	0	0	0	0	0	0	0	0	0	0	0	0	0	5.68257	0	0	0	0	5.19535	0	0	0	0	0	4.97682	0	3.94111	0	0	4.45352	0	0	0	0	0	0	7.62432	0	0	0	0	0
ENSMUSG00000002475	Abhd3	0	6.7765	0	0	0	0.464668	0	0	0	0	0	0	0	0	0	0	0	0	0	0	3.73227	3.90014	0	1.57046	0	0	0	0	0.545968	0	0	0	0	0	0	0	0	0	0	0	0	0	0	0	2.26903	0	0	0
ENSMUSG00000002477	Snrpd1	0	6.93511	6.29939	6.71273	0	7.98282	7.50008	5.37747	6.81519	7.1058	6.10098	7.01502	7.48156	3.8268	4.61824	8.06463	7.25077	7.68222	6.2902	6.4031	7.14231	6.40701	7.58052	7.37704	5.22381	0	6.14405	6.52466	5.93852	4.71315	7.13504	5.75515	5.95536	8.12614	5.26903	7.70335	0	0	6.86009	7.42181	6.99639	3.85997	5.84649	7.31515	5.57622	7.51444	3.88166	5.89409
ENSMUSG00000002486	Tchp	1.25096	0.475085	6.16591	3.91456	5.85947	5.23993	0	0	0	1.90689	4.95791	3.17792	0	3.40735	4.82426	5.85873	0	0	2.24793	4.79546	4.75061	6.10098	7.38974	0	4.38888	0	0.286881	0	5.0492	4.07895	2.28392	2.16993	4.1811	0	4.39163	0	0	6.10894	0	4.08746	4.52795	0	0	5.79857	0	0	0	4.51286
ENSMUSG00000002489	Tiam1	0	2.14078	0	0	5.39403	0	0	1.11103	0	4.69933	0.790772	0.526069	0.137504	0	0	0	2.38681	0	4.3067	2.53356	0	0	0	2.21412	3.37156	0.748461	6.21781	2.71589	4.39094	1.48543	0	4.0036	0	0	1.53107	3.97545	0	0	3.94767	4.7241	1.38405	0	0	3.17951	0	0	0	2.96162
ENSMUSG00000002496	Tsc2	0	0	0	4.33771	6.39146	3.81147	0	3.6565	0	1.56071	1.1375	0	0	3.77821	2.39506	0	0	0	0	0	2.41143	0.933573	0	3.62877	2.56316	0	3.26754	0	0	0	0	3.53232	0	0	2.93168	3.4019	2.49313	3.28392	3.74416	4.01346	0	0	0	1.66903	0.0426443	2.8339	0	0
ENSMUSG00000002500	Rpl3l	0	0	0	0	0	0	0	0	0	0	1.41684	0	0	0	6.43912	0	0	0	7.07243	0	0	1.53605	0	3.4489	6.95757	0	0	5.95	1.4489	0	0	3.75596	0	0	0	0	0	3.13422	2.53854	0	8.40892	0	0	0	0	0	0	0
ENSMUSG00000002524	Puf60	5.9855	6.73268	7.31334	7.74618	7.40105	3.94673	7.65528	4.02326	6.83517	1.95977	5.48704	4.94579	4.63575	0	4.49442	1.22033	6.15279	3.848	5.08789	0	0	6.18011	0	3.65076	4.28466	6.0676	3.48543	4.59216	7.07189	4.61058	5.71149	6.22535	7.02802	0.641546	6.26828	6.99061	0	4.0045	5.78712	8.67592	6.19869	6.3427	6.55198	0.807355	0.765535	4.14241	2.09424	2.23573
ENSMUSG00000002546	Golga2	2.56316	0	0	4.91504	0	0.344828	4.77347	0	0	0	0	0	4.90785	0.895303	0	0	6.14954	1.48027	0	0	0	0	6.79779	0	0	0	0	0	2.0072	3.0197	0	3.58015	0	4.10434	0	3.58376	0	0	0	5.65163	0	0	6.64918	0	3.20006	6.26566	3.57894	0
ENSMUSG00000002550	Uck1	0	4.27873	0	0	0	1.58976	0	0	0	0	0	0	0	5.45088	0	0	0.613532	5.3194	2.51854	0	0	6.1177	0	0	7.00416	0	0	0	0	3.40054	0	0	0	1.63227	0	0	0	0	2.54844	7.39891	0	3.82375	0	0	0.650765	0	0	0
ENSMUSG00000002580	Mien1	7.03045	0	7.08757	6.35738	7.90454	7.47994	4.4121	7.47865	5.64645	7.09128	5.49538	6.0433	3.42761	6.50446	7.69523	5.59604	0	6.22535	6.39832	5.87603	4.77294	7.12153	0	5.02857	6.07703	6.40956	5.97911	5.42928	5.11395	5.54071	7.58007	6.10035	6.04308	2.01792	6.76607	5.34802	5.71644	4.64559	7.55888	8.04843	7.31406	6.95466	7.10842	0	6.72397	0	4.05658	6.23917
ENSMUSG00000002602	Axl	0	0	0	0	0	0	0	2.22033	0	0	0.31034	0	3.33485	0	0	0	0	3.99186	0	0	0	0	0	0	5.82655	0	3.92979	0	0	0	0	0	0	0	5.59186	3.16672	0	0	1.02148	0	0	0	6.18567	1.16993	3.33342	0	3.04614	0
ENSMUSG00000002608	Ccdc97	0	0.970854	0	4.84549	1	0	0	0	4.60407	0	0	0	0	0	5.02901	2.08406	0	0.321928	1.4957	1.97085	1.09085	0.933573	0	1.92979	0	0	0	0	0	0	0	0	0	1.91839	3.07724	3.8885	5.07852	0	0	1.46989	0	1.95233	3.56438	0	1.04264	1.83592	1.95977	0.970854
ENSMUSG00000002617	Zfp40	0	0.124328	0	0	0	0	0	4.21335	0	0	5.05181	0	0	0	0	6.88496	0	0	0	0	0	1.09085	0	0	1.7137	0	1.67807	0	0	0	0	0	0	0	0	4.23802	0	0	0	5.59753	0	0	0	0	0	0	0	5.90448
ENSMUSG00000002625	Akap8l	5.19613	3.98641	0	5.55582	4.64616	0	4.79961	6.04286	1.40599	0	0	5.65163	0	0	1.63227	0	3.15056	4.78607	4.05224	0	4.89724	4.66505	0	0	0	0	0	3.43162	2.99095	0.545968	0	2.39232	0	5.12143	0	0	4.49953	1.52105	2.4957	5.80116	5.91289	0	2.24793	0	0	0	2.51854	1.53107
ENSMUSG00000002635	Pdcd2l	7.8708	5.60021	0	4.82629	0	4.92647	0	0	0	7.23812	5.92695	6.00338	0	3.72465	1.7866	3.34341	6.70777	6.08598	0	0	0	5.84097	2.19535	6.21587	5.09212	0	5.64472	4.41143	5.06091	0	0	4.88655	2.65992	7.59842	0	0	6.9622	0	0	8.46769	5.88753	2.21101	6.46842	0	6.13607	0	4.47703	5.65478
ENSMUSG00000002658	Gtf2f1	0	0	7.08321	7.9956	0	4.51412	4.53294	5.43196	5.64212	2.07724	0	4.78555	0	4.74953	7.02215	6.54736	0	4.32984	0	2.39506	4.38957	3.58376	0	3.35614	0	5.8296	3.82782	6.92125	1.68706	0	0	5.31615	2.7845	5.61648	3.4489	0.918386	0	7.60977	4.77716	5.18388	6.19357	5.43363	3.52857	0	3.88069	0	4.21412	5.89869
ENSMUSG00000002660	Clpp	7.27221	4.50462	0	5.98003	0	3.45549	5.26604	5.58706	0	4.92695	6.85162	5.41177	0	5.59276	3.44095	0	0	6.96509	4.59694	4.14486	5.779	5.20984	2.88557	4.75702	4.66789	3.67807	5.63488	1.23879	6.96763	6.59798	5.73335	5.00675	3.63343	4.2854	0	6.57456	3.72247	0	5.47411	7.27352	2.67582	4.90159	3.79805	5.84549	4.72955	2.20477	0	0
ENSMUSG00000002661	Alkbh7	6.89033	0	0	0	0	0	0	0	0	0	0	0	0	0	0	0	0	0	4.55888	0	0	0	0	5.58496	0	0	0	0	0	0	0	0	0	0	0	0	0	0	5.24717	0	0	3.60407	0	2.73985	0	0	0	0
ENSMUSG00000002679	Med6	5.15299	7.10967	5.04352	7.23026	0	6.44361	8.27557	5.48091	7.35931	8.55731	7.14047	7.68727	3.14731	4.35403	0	5.27016	7.30424	7.25918	2.35896	8.18775	7.81628	8.01447	8.19697	5.91265	6.24394	0	5.00405	7.22255	3.29572	4.43363	0	0	7.24888	7.00045	7.62885	4.41143	1.852	6.68117	6.67906	6.49089	4.34412	6.52842	7.3557	5.34412	7.21014	4.87184	5.7845	0
ENSMUSG00000002688	Prkd1	0.903038	4.9814	0	0.815575	0	3.88753	1.72247	0	0	0	0	0	0	6.09149	0	0	0	0.0426443	0.632268	1.28096	0	0	0	0	0	0	0.910733	0	0	5.49249	0	0	0	0	0	0	0	0	0	4.41954	0	3.26303	4.0018	6.02392	3.22805	0	0	0
ENSMUSG00000002718	Cse1l	5.17911	0	4.54535	7.04483	2.17951	6.81301	2.72465	6.60555	4.02059	4.41819	6.55136	5.7811	6.66278	7.40803	1.80735	3.40054	3.43962	7.90412	7.00798	8.02868	5.98755	4.9542	4.05832	6.60288	7.25087	0	5.77689	6.26847	5.97292	6.5472	7.49025	4.15056	5.49729	6.45878	1.75702	7.65177	4.76288	7.86363	0.669027	7.25918	2.85	6.68384	6.24089	0	5.52136	5.11645	7.3972	0
ENSMUSG00000002728	Naa20	5.90617	7.19397	6.59738	4.38612	0	5.89263	7.42744	0	3.42761	0	7.37112	4.49121	6.94533	5.91121	2.52356	6.37086	0	5.47086	7.72431	0	6.73322	0	1.38405	0	0.678072	4.02503	6.35878	6.84637	6.824	4.97957	6.1633	3.18587	8.12856	7.81449	0	0	7.94732	8.42987	1.3505	7.09329	3.82883	6.67779	7.25965	7.34926	7.55689	0	4.28688	7.59141
ENSMUSG00000002731	Prkra	0	0	0	3.02148	0	0.695994	5.96347	5.34056	3.10266	0	0	4.70984	6.70404	1.25096	0	0	0	2.83794	2.42492	0	4.43363	3.81044	0	0	0	0	0	0	0	5.4822	0	5.34944	0	0	0	0	0	0	0	6.77056	0	0	2.62059	0	5.72792	7.30788	2.30743	6.18864
ENSMUSG00000002732	Fkbp7	0	6.56102	7.11593	3.10936	0	0	2.87381	0	0	5.25776	6.0018	0	0	0	0	0	0	0	0	2.99095	0	5.84524	0	4.61117	3.9982	0	0	0	0	0	0	0	0	6.68173	0	0	0	0	0	0	0	3.96901	3.12267	0	0	5.90761	0	5.26679
ENSMUSG00000002733	Plekha3	0	3.05485	4.69877	0	5.30816	5.11936	0.250962	0	2.69822	0	4.32481	4.926	0	3.40735	0	1.76129	0	3.67807	1.16993	0	4.44228	0	0	5.19535	3.90111	0	5.53263	0	3.56925	0.250962	2.86987	5.95513	4.73335	0	3.1127	4.34483	1.29866	6.71877	1.7866	1.97085	5.48059	0	5.82757	0	3.30597	1.68706	0	3.23573
ENSMUSG00000002741	Ykt6	0.432959	0	0	3.55582	3.58135	4.61294	0	0	0	0	5.27873	0	0	0	3.50462	0	5.51444	0.584963	0	2.81558	0	0	4.0009	0.189034	0	0	1.44361	0	4.01346	3.5656	0	1.67807	3.37573	0	0.286881	2.34199	0.298658	0	1.78241	1.14405	0	0	4.66334	1.34483	6.08279	2.90497	5.67892	0
ENSMUSG00000002748	Baz1b	5.56163	4.20555	2.61824	0	0	2.56803	4.51159	0	0	0	0	4.75596	5.57592	1.20163	0.545968	0	7.03199	2.91073	1.38405	0	3.79181	1.26903	4.32193	3.58256	0.454176	0	4.02414	5.36807	0	0	1.83592	5.05355	0	0	0	3.13914	0	0	4.80426	0	4.58976	3.62877	6.13319	5.12598	1.73985	0.163499	4.04789	1.18269
ENSMUSG00000002763	Pex6	0	4.75702	0	0	0	0	1.91456	0	0	0	0	0	0	0	0	0	6.0365	3.04963	0	0	0	0	0	0	0	0	0	0	0	0	0	0	3.18903	0	0	4.93499	0	0	0	0	0	0	0	0	0	0	0	0
ENSMUSG00000002767	Mrpl2	5.79727	6.03716	0	5.11645	0	2.72465	6.05289	0	0	6.78529	3.06178	5.65277	0	0	0	0	2.96347	5.09508	5.50621	4.38336	0	6.42072	7.72438	0	0	6.17951	4.15704	0	4.16511	0	5.72083	0	3.19535	0	0	7.07746	0	0	7.57198	0	0	5.01212	6.58225	0	5.33271	0	4.52669	3.26903
ENSMUSG00000002768	Mea1	6.41684	8.07505	7.82114	8.41621	8.30879	8.96067	8.21344	9.09439	6.57259	6.24317	8.12195	8.30328	2.66221	6.14323	6.23898	7.3222	7.13278	8.12003	7.52583	4.69544	6.70805	8.86459	6.60496	9.14262	8.0662	2.90689	7.41979	7.40386	3.76341	8.0091	8.74332	9.01656	6.38595	7.64306	7.29902	7.04188	8.42647	0	7.40922	6.19397	7.22651	8.27645	8.97499	7.09107	8.63067	8.53539	5.61324	8.42777
ENSMUSG00000002778	Kdelr1	0	0	0	2.87381	2.33914	0	0	0	0	0	0	0	0	0	0	0	0	1.52105	0	0	0	0	5.78005	6.02702	0	6.31397	0	0	0	0	0	0	0	0	0	0	0	7.15613	2.1375	6.2317	1.50589	0	0	0	0	0	4.62819	0
ENSMUSG00000002781	Tmem143	0	0	0	0	0	0	0	1.07039	0	0	0	0	0	3.2555	0	0	0	0	0	1.32193	0.226509	0	0	0	0	0	0	0	0	0	0	1.83188	0	0	0.963474	0	0	0	0	0	0	0	0	0	0	0	0	0
ENSMUSG00000002797	Ggct	3.87086	0	7.3336	0	0	0	3.55213	0	0	0	0	6.95163	0	0	4.30086	0	5.3512	3.40735	6.69933	0	5.75862	0	0	4.04439	6.15704	0	0	0	6.4707	5.80993	0	4.97957	6.33914	0	0	0	0	0	3.16672	5.31361	0	0	0	0	0	0	0	0
ENSMUSG00000002804	Nudt14	0	3.55827	0	0	6.58991	6.29664	4.58316	0	0	0	0	0	6.3361	0	0	0	0	4.32553	0	0	0	0	0	7.39592	0	0	0	3.46205	0	0	1.7866	0	0	0	0	0	0	0	0	0	0	0	0	7.26209	0	7.30195	0	0
ENSMUSG00000002812	Flii	7.04352	0	0	5.52763	0	2.63691	0	0	0	0	4.26754	0	0	0	4.14568	5.71836	0	3.38681	5.22997	0	3.96255	3.80632	0	0	0	0	4.05137	5.05572	0	5.93923	0	0	4.40054	0	0	4.56133	0	6.57728	3.89821	6.68888	4.17951	0	0	0	0	0	0	5.84725
ENSMUSG00000002814	Top3a	0	6.29168	5.01659	0	0	0	0	0	0	0	0	0	0	0	0	0	0	1.01436	0	0	0	4.09001	0	0	0.0285692	0	0	0	1.94111	4.09339	5.22959	0	2.83592	0	0	0	0	0	0	3.41684	0	0	2.38128	0	0	0	2.93168	0
ENSMUSG00000002820	Atg4d	0	0	0	0	4.59634	1.1375	4.58676	3.65764	0	0	4.42559	0	0	0	0	4.19377	3.0054	0.847997	0	0	0	0.464668	0	0	3.1375	0	0.201634	3.55582	0.367371	0	0	0	0	3.87381	0.62293	0	0	0	0	0	0.831877	0	4.33628	5.44626	3.30451	0	0	0
ENSMUSG00000002825	Qtrt1	0	4.51286	7.15694	0	0	6.94416	0	0	6.91109	6.25285	0	6.31034	7.7213	0	0	6.63575	0	6.46646	6.85487	6.86925	0	6.62337	5.49346	3.0993	0	2.66448	5.44361	4.51791	0	6.01926	0	7.21772	6.65964	5.12267	5.78267	0	0	0	7.54512	6.20124	5.94345	0	5.04614	0	6.24584	0	0	3.02326
ENSMUSG00000002833	Hdgfrp2	0	0	0	0.526069	3.43829	1.20789	0	0	0	0.678072	1.83592	4.82528	0	0.757023	1.51096	3.93734	0	0	0.344828	0	0	0	0	0	0	0	1.61824	4.21801	0	1.42223	0	0	1.97085	0	0	4.21956	5.22728	0.400538	0	2.32481	0	0.389567	0	0	0	0	2.3978	0
ENSMUSG00000002835	Chaf1a	0	0	0	0	0	1.22651	0	2.58976	0	0	0	4.40327	1.94111	0	0	5.07168	0	4.51538	0	3.30305	0	0	0	0	0	0	0	0	0	0	0	0.704872	0	0	0	0.956057	0	0	6.03936	0	0	0	0	0	3.37295	0	0	0
ENSMUSG00000002844	Adprh	0	4.73606	0	1.04963	0	2.31325	3.95327	0	6.13072	0	0	0	0	0	0	0	0	3.28096	4.32841	4.51665	6.80594	0	0	0	0.941106	0	2.14078	0	0	4.94392	4.32769	5.18547	4.90593	0	0	5.56468	0	0	0	0	0	0.910733	1.0635	0	3.32337	2.38128	0	3.25399
ENSMUSG00000002845	Tmem39a	0	6.16892	0	0	0	5.15906	7.26425	6.59291	0	7.56201	5.31107	0	0	5.78031	0	0	0	5.61058	0	6.85025	5.84298	2.22651	3.80839	0	0	5.60348	2.46989	0	0	0	2.72901	0	4.44956	0	0	3.64039	0	0	3.8125	0	3.38819	4.77189	0	2.22959	0	0	0	0
ENSMUSG00000002846	Timmdc1	2.14731	5.18626	2.84398	3.06005	0.970854	0	5.95745	1.10434	0.815575	2.20789	3.36737	4.10852	1.7137	2.28983	3.04439	0	4.14649	3.61235	4.78503	3.21878	3.38267	0	4.36247	0	0.948601	3.95977	2.73552	3.84197	0	3.27501	0.748461	0	0	3.21101	3.99458	3.43296	1.0072	3.93263	4.49249	0	0	6.27761	3.61706	2.64155	3.59574	2.39232	0	0
ENSMUSG00000002870	Mcm2	5.90569	0	0	7.66099	0	6.47119	0	5.12887	0	6.22997	0	5.07125	0	0	0	0	0	5.21023	0	0	0	0	0	2.58256	6.30305	0	0	0	0	6.20398	0.62293	0	0	0	1.8679	5.01346	0	0	0	0	0	0	0	5.17991	0	0	0	0
ENSMUSG00000002871	Tpra1	0	0	0	1.32193	0	6.83099	0	0	0	0	0	3.69042	0	0	0	0	0	0	0	5.60763	0	0	0	0	0	0	0	0	0	0	0	0	0	0	0	0	0	0	0	0	0	0	0	0	0	0	0	0
ENSMUSG00000002881	Nab1	0	3.20945	4.50526	1.82375	5.37643	4.26828	2.81762	7.04177	6.36265	3.88166	0	4.67864	6.33646	5.16027	0.807355	4.67356	0	2.63923	0	1.28688	0	0	0	5.92979	5.64299	2.04614	5.00135	1.926	3.27947	3.30159	0	6.36527	0	4.23189	1.75702	0	1.3505	0	5.34837	7.3644	6.71493	6.478	6.14057	5.72656	4.86146	2.73985	3.10769	0.704872
ENSMUSG00000002885	Adgre5	0	0	0	0	0	1.848	0.0143553	1.15704	0	0	0	0	0	3.51475	0	0	0	2.72901	0	0	0	0	0	0	0	2.33914	2.16993	0	0	0	0	0	3.68257	0	0.111031	0	0	0	0	0	0	0	0	0	2.15381	0	0	0
ENSMUSG00000002897	Il17ra	2.59455	0	0	1.41684	0	0	0	0	0	0	0	0	0	0	0	0	0	0	0	0	0	0	0	0	0	0	0	0	0	1.63227	0	0	0	0	0	0	0	0	0	0	0	0	0	0	0	0	0	0
ENSMUSG00000002900	Lamb1	1.23266	1.60881	2.34767	0	3.58015	3.62994	2.98914	4.80529	4.60585	0.298658	4.93546	3.89627	0.799087	3.69822	1.93734	5.71562	4.76341	4.90111	3.66562	1.66903	3.38405	0	0	0.575312	4.76447	2.52105	5.26716	0	3.22497	6.04461	2.38405	4.59036	3.64616	6.75689	5.75435	5.9905	5.89845	0.659925	5.24298	7.00932	2.6893	3.53107	0	1.14405	4.8268	3.41819	3.34483	0.0285692
ENSMUSG00000002948	Map2k7	0	6.08279	6.48993	3.70044	0	0	0.782409	0	0	0	5.86691	0.933573	0	7.55727	0	0	1.79909	3.99277	0	0	2.73552	6.76845	0	0	3.35614	0	4.83592	2.8339	0	3.75382	4.56133	0	0.739848	0.903038	5.92624	2.87184	0	5.14934	0	1.27501	6.09972	3.5373	5.1334	0	3.46467	0	0	2.36177
ENSMUSG00000002949	Timm44	0	5.69627	5.75302	2.74846	6.33771	4.10852	5.38888	0	0	0	2.73335	5.57864	0.526069	6.22651	2.99458	3.41954	0	3.38681	2.82985	5.79364	6.81404	5.46205	4.43896	4.97039	2.89918	2.73118	3.10098	0	6.3345	3.09592	3.14405	5.07553	4.30232	0	7.1102	7.00854	4.69209	0	6.89567	0	6.3658	0	6.30451	5.0072	5.29682	0	0	4.78712
ENSMUSG00000002957	Ap2a2	4.87627	3.80426	6.65464	4.59574	5.67976	4.70487	6.50605	2.31615	7.32517	6.83441	3.99639	1.83592	3.12267	2.89918	4.20555	3.8748	5.2555	4.75007	5.65992	0	5.27426	5.99932	6.22843	4.35191	6.15015	5.22458	5.39025	5.76845	4.68201	5.73525	5.07211	3.66903	5.58856	4.81865	5.31107	3.91648	5.16712	4.66107	3.4019	6.98903	5.11228	5.41414	5.91001	5.55059	5.14568	2.88753	3.45154	5.95303
ENSMUSG00000002963	Pnkp	0	0	0	0	0	0	0	0	0	0	0	0	0	0	0	0	0	0	0	0	0	4.44228	7.0691	0	0	0	0	0	5.29205	0	0	1.89918	6.8586	0	0	0	0	0	0	0	0	0	0	0	0	0	0	0
ENSMUSG00000002968	Med25	3.50589	0	0.613532	4.09339	3.31325	2.41684	1.32193	3.43696	4.74362	3.91934	7.59731	5.41988	3.55582	3.91839	4.05832	0.823749	5.83213	6.04483	0	2.62059	3.82069	2.55336	0	2.84398	4.79857	1.90304	3.36597	0	4.30305	4.0798	3.96717	2.89142	2.59455	2.56803	2.16672	4.1811	3.87774	1.29278	1.26303	0	5.6879	4.13504	3.52231	6.20281	1.09085	0	0.704872	0
ENSMUSG00000002981	Clptm1	0	0	0	1.79909	0	3.05485	0	0	0	1.20163	4.84197	0	0	1.8679	1.20163	0	0	0	0	0	0	0	0	4.06091	0	0	0	0	0	0	0	0	0	0	0	0	0	0	0	0	0	0	0	0	0.584963	0	0	0
ENSMUSG00000002983	Relb	0	0	0	0	0	0	0	0	0	0	0	0	0	0	0	0	0	0	2.70266	0	0	3.28096	0	0	0	0	0	0	0	0	0	3.59216	3.67016	0	1.04264	0	0	4.04439	0	0	0	0	0	0	0	0	0	0
ENSMUSG00000002984	Tomm40	0	0	0	0	0	0	0	0	0	3.13586	0	1.27501	0	0	1.04264	0	0	0	0	0.933573	0	0.903038	0	1.8953	0	0	1.31615	0	2.5656	0	0	0	0	0	0.163499	0	0	0	0	0	0.443607	0	0	2.63691	2.93734	0	1.33914	0
ENSMUSG00000002992	Apoc2	0	0	0	0	0	0	0	0	0	0	0	0	0	0	0	0	0	2.84398	0	0	0	0	7.66569	0	0	0	0	0	0	4.50653	0	0	0	0	0	0	0	0	0	0	0	0	0	0	0	0	0	0
ENSMUSG00000002996	Hbp1	0.124328	8.11322	3.97269	7.75208	6.374	5.93923	8.88938	4.98596	8.04592	9.14552	8.13402	7.75936	6.98618	7.00977	6.03936	8.11244	7.97476	6.09719	7.95035	6.67356	1.03562	6.74631	0	7.38474	8.04516	4.59096	6.94451	8.06915	5.09212	6.7148	2.90111	7.24041	5.69766	9.73493	5.98391	4.29425	6.65835	3.24184	7.48502	6.82502	5.44659	6.53091	7.70915	6.1643	7.60851	4.90159	7.61021	5.92742
ENSMUSG00000002997	Prkar2b	0	0.863938	0	1.98185	0	0	0.887525	0	0	0	5.09761	4.75809	0	3.06867	1.02857	0	3.22033	1.21412	4.12267	0.863938	2.98368	5.97154	0	0.823749	2.45681	0	0	0	0	1.25096	2.20789	3.82069	2.06695	0	0	3.55827	0	5.02503	0	6.36212	4.66164	0	5.88533	0	0	7.62928	7.02735	0
ENSMUSG00000003031	Cdkn1b	1.52607	1.90304	0	4.14323	0	0	2.66221	1.48027	0	0	2.21723	3.80839	4.41616	1.66903	2.74416	2.84599	0	0	3.42626	0	3.76129	3.9855	0	2.28096	0	3.33914	1.53107	2.5435	0	2.33342	2.45154	2.18269	0	4.58916	0	0	1.38405	0	0	4.75702	2.24184	2.62059	3.91456	1.43296	3.71149	2.18587	0	2.31904
ENSMUSG00000003032	Klf4	4.70377	0	0.286881	0	6.1914	2.35332	0	4.76182	0	0	0	0	5.5292	0.321928	0	0	2.0072	3.32193	3.91073	0	1.67807	2.74631	4.02237	2.73985	0	0	0	5.62907	0	5.02989	2.37016	0	4.26903	0	0	3.66789	0.0426443	2.77189	3.39917	6.17213	2.31034	0	4.19298	0	0	0	6.39883	6.18309
ENSMUSG00000003033	Ap1m1	0	2.10434	0	0	0	4.12763	6.98641	0	1.99277	0.790772	7.03254	6.80219	7.53574	0	5.50875	7.39994	0	4.19456	0	0	3.62994	0	7.10863	0	0	2.95791	0	3.01257	4.79129	7.20662	3.91934	2.73552	5.37573	6.47411	0	0	1.93734	0	6.32481	1.43829	0	0	4.35685	0	0	0	4.43162	6.65964
ENSMUSG00000003037	Rab8a	0	0	0	0	0	0	0	0	0	4.28983	3.48671	5.63488	5.61589	0	0	0	3.76871	5.14527	0	0	7.49313	0	0	0	0	0	0	0	0	0	0.773996	0	0	0	6.14466	4.26604	0	0	0	0	0	0	3.60999	0	2.25701	0	0	0
ENSMUSG00000003038	Hmgn2	8.44717	6.8416	5.69683	8.11951	5.8189	9.86946	8.33682	10.7795	9.42673	8.66676	8.7708	7.39609	11.501	7.84417	8.76663	8.6111	10.3309	10.2565	8.88661	10.4615	8.3753	8.59831	10.4429	8.94989	10.2345	9.41802	9.66226	8.05729	10.57	6.85711	10.6918	8.37725	9.95523	10.9437	8.58905	10.8366	7.61412	5.29646	9.5809	9.48069	9.39755	11.2587	10.2487	7.92659	9.01145	11.6996	9.94185	9.10324
ENSMUSG00000003039	Fam32a	0	0	0	0	0	3.28836	0	5.25663	0	4.42761	5.10014	0.389567	6.07788	4.37365	0	0	3.42358	2.16027	0	5.69209	0	0	2.35614	4.16189	6.31325	0	1.02148	0	4.66391	5.1811	3.20477	0.669027	4.53854	2.97269	0	0	0	0	2.99277	5.06566	0	0	4.69711	4.17313	0	0	0	0
ENSMUSG00000003062	Stard3nl	5.8748	7.51215	7.39412	7.04407	5.44062	4.53107	2.43563	4.89579	7.14374	5.96602	7.43045	7.03716	3.59694	4.76129	0	7.21994	7.70273	7.50136	6.51191	2.41414	5.84147	8.03881	7.94474	8.07318	5.58826	5.59723	6.45302	8.69995	4.87332	7.01759	5.13545	3.27352	6.20633	7.97355	7.33298	6.34944	8.11353	7.39686	5.96786	6.84009	7.71232	3.39232	7.99005	8.65657	7.82362	6.55198	7.20438	4.7339
ENSMUSG00000003068	Stk11	0	3.11603	4.02237	3.23879	0	0	6.54797	0.378512	5.69711	0	2.96162	7.17403	3.58496	0	2.14078	5.9514	5.15462	3.68032	1.97453	5.55766	6.57758	5.82018	0	5.62761	6.34038	7.35482	2.27501	6.40276	0	3.63575	2.43296	8.16942	5.86047	4.61765	7.27873	4.51979	8.28466	0	7.42727	6.98755	7.39395	5.32229	7.48704	2.23573	6.65992	0	0	3.28836
ENSMUSG00000003072	Atp5d	6.74752	6.36282	0	5.43463	2.02857	7.01915	8.05615	6.57939	3.60763	6.74953	6.0148	6.14608	6.75328	6.88643	0	4.11187	8.64872	6.78057	4.25323	6.66803	0	4.77294	0	6.01257	7.54635	0	5.52544	6.28021	3.9279	3.01257	5.81096	3.44626	4.0268	5.60615	5.24375	6.79442	6.43729	6.1819	8.03716	5.73173	4.92362	6.24546	7.5008	0	4.97085	1.59455	5.95257	0
ENSMUSG00000003099	Ppp5c	5.28983	0	0	0	0	0	4.71315	0.910733	0	0	0	0.695994	0	0	0	0	5.74416	0	4.37016	0	0	0	0	0	0	4.96255	0	0	0	0	0	0	0	0	0	0	0	0	0	0.669027	0	0	0	0	0	0	8.27612	0
ENSMUSG00000003119	Cdk12	4.4822	0	6.44841	4.76129	2.63227	4.53356	0	2.61824	0.903038	3.90785	0	4.60526	3.70708	2.49825	4.63343	5.28096	4.73931	5.7879	4.66164	0	2.22651	1.28096	0	1.76553	1.65076	4.4019	1.8953	3.58496	4.17073	2.30159	1.29278	4.38128	4.99955	1.26903	3.03914	5.86518	4.91504	4.45549	2.96347	2.4957	4.62702	0	0.713696	0	2.45154	1.18269	4.23573	3.5373
ENSMUSG00000003123	Lipe	0	0	0	0	0	0	0	0	0	0	0	0	0	2.21412	0	0.238787	0	0	0	0	0	0	0	0	0	0	0	0	0	4.93829	0	0	0	0	0	0	0	0	0	2.19849	0	0	0	0	0	0	0	0
ENSMUSG00000003131	Pafah1b2	5.21335	6.96012	0	3.89627	7.11998	4.6565	4.93499	5.38232	0	6.01346	1.42761	5.82757	4.56071	4.51791	6.81417	0	4.54102	5.95443	5.29976	4.83137	6.6311	2.65306	5.40497	6.66903	3.70155	6.58241	2.44626	5.45483	6.56788	6.72492	2.60881	5.38059	2.9222	5.27575	7.05821	1.46989	4.91313	5.16189	4.17393	4.19928	5.52607	7.10224	5.2502	1.48027	5.88313	5.51759	0	6.34501
ENSMUSG00000003134	Tbc1d8	0	7.99498	0	0	0	5.64559	3.87676	2.37851	6.73796	0	2.66676	2.47768	5.79051	0	0	4.94017	6.25153	6.76487	6.48107	6.95047	5.28318	4.81096	0	4.29425	0	6.04177	6.1981	0	0	3.59335	0	0	2.53854	3.65992	5.76155	0	0	0.9855	6.16752	2.76977	6.34625	5.61706	3.04439	0	6.40071	0	6.52388	0
ENSMUSG00000003135	Cnot11	4.11353	0	5.63981	0	0	3.87381	4.95791	0	0	0	0	4.56316	0	0	5.62848	7.54836	0	0	2.26003	6.13648	0	4.67073	0	5.96625	0	0	0	0	0	7.35385	0	0	4.94813	0	6.11207	0	5.39575	2.31325	0	5.73823	0	4.30012	5.26153	0	0	0	0	6.74201
ENSMUSG00000003153	Slc2a3	0.704872	0.495695	5.11061	0.0285692	5.48285	6.25267	5.55704	6.02857	6.28503	4.40871	0.422233	4.65707	0	5.74039	1.26903	5.72301	0	3.11437	6.40395	0	5.20867	5.73525	0	5.81788	5.68426	1.59932	2.11437	0.400538	3.36317	2.40054	1.38957	0	0	7.22207	0	0	6.39883	6.43996	4.88704	2.30159	4.52293	6.96567	6.21023	0	4.0054	0	0	4.66903
ENSMUSG00000003154	Foxj2	2.37016	0	0	3.17473	2.70708	0	0	0	0	2.62293	0	3.60999	1.74416	3.51096	0	3.20477	0	0	3.75275	0	0	0	0	0	0	2.95977	0	1.58015	0	0	0	0	0.333424	0	3.93263	0	0	0	1.12433	0	0	0	3.58135	0	2.59694	0	0	0.941106
ENSMUSG00000003161	Sri	4.5472	0	1.78241	0	0	0	4.33056	6.48204	0	0	0	0	6.94942	0	7.05061	0	0	0	0	0	4.93593	0	0.367371	0	6.49362	7.37287	7.21169	5.90905	0	0	4.12019	0	0	1.848	0	0	0	0	5.82171	0	2.74846	0	0	0	5.58526	2.86196	5.98596	0
ENSMUSG00000003166	Dgcr2	0	4.88996	0	3.67016	1.67356	0	1.0635	5.39197	0.516015	0	4.66732	4.75969	0	5.45253	4.95047	0	5.804	3.69488	0	3.10434	0	0.250962	0	0.0143553	0	7.03881	3.25399	5.10978	0	0	4.04089	0.137504	0.0285692	0	0	0	0	0	5.19653	2.10098	2.38128	0	0	1.1635	4.10769	0	6.64818	2.86592
ENSMUSG00000003184	Irf3	0	2.64386	0	0	0	0	0	4.10601	0	0	4.03826	0	0	0	0	0	0	0	0	0	0	0	0	4.60348	2.65535	5.51033	0	0	0	0	4.83289	0	0	0	3.37434	0	0	0	0	0	0	0	0	0	0	5.35755	0	0
ENSMUSG00000003190	Bcl2l12	0	0	1.83188	0	0	0	0	3.17153	7.53372	0	3.41819	0	0	0	0	0	0	1.85997	0	1.51096	0	0	1.47508	1.46989	4.0036	0	3.49825	0	0	0	0	0	0	0	0	5.56742	0	4.62877	0	0	0	2.61589	3.22959	2.99095	0	0	0	0
ENSMUSG00000003198	Zfp959	0	0	4.05224	0	0	0	0	0	0	0	0	0	7.60526	4.61294	0	0	0	6.04264	0	3.14893	6.926	0	0	0	0	1.58496	0	0	0	7.06781	0	0	0	0	0	8.76832	0	0	0	0	0	5.82833	0	0	2.63459	0	0	0
ENSMUSG00000003200	Sh3gl1	5.13134	3.52982	0	3.65076	0	0	0	0	0	6.44377	2.37295	0	0	0	6.22014	3.86691	0	3.46597	0	0	0.650765	0	2.81558	0	6.69014	0	6.23381	5.2407	0.411426	4.12928	5.09803	3.20163	5.36457	0	0	3.22651	0	0	5.02237	0	0	0	0	0.650765	3.9241	0	0	6.02459
ENSMUSG00000003226	Ranbp2	4.04701	4.59216	2.69599	5.2891	6.30834	5.27761	6.18626	5.26115	1.25096	5.21801	5.79883	3.54597	2.45418	1.22651	3.27202	6.38595	5.478	4.01881	6.22632	4.92077	7.23228	4.49953	4.42358	5.68622	5.6744	2.63227	4.16591	6.24355	3.94767	2.76341	5.80116	2.79701	3.9514	4.21023	2.59216	5.42962	4.87774	4.94953	5.45055	6.04789	5.21023	6.21296	6.8732	1.99277	4.79077	5.99977	5.34518	4.87774
ENSMUSG00000003228	Grk5	0	0	0	2.8339	0	0	3.51475	0	0	5.29425	0	0	0	0	0	0	0	0.263034	0	0	0	0	0	0	2.91648	0	0	0	0	0	0	3.76977	0	0	0	0	6.65793	0	2.68257	0	0.454176	0	0	0	0	0	0	0
ENSMUSG00000003233	Dvl3	0	0	2.1635	2.96347	0	0	4.36807	0	0	0	0	0.189034	2.03562	0	0	0	0	1.4957	0	0	0	0	0.226509	4.12598	0	2.86394	2.05311	1.74416	3.83491	3.85699	2.07039	0	0	0	0	0	0	3.71039	0	4.17313	0	3.56071	2.39232	0	0	0	0	0
ENSMUSG00000003234	Abcf3	4.40735	6.47946	6.77043	0	0	6.45022	0	0	0	0	0	5.32876	0	0	4.35332	0	2.30159	3.47897	0	0	7.04253	0	0	4.45746	0	0	5.37156	0	0	3.45286	5.4266	4.54782	0	0	0	2.98914	0	0	0	0	5.43863	2.07382	0	0	4.8125	0	2.29278	0
ENSMUSG00000003235	Eif2b5	4.70708	4.21801	0	0	4.68874	5.12102	6.55167	3.51728	0	0	0	6.60125	0	0	6.93286	0	0	6.01903	6.8913	0	0	5.87848	0	6.74187	0	5.40122	2.13422	0	0	6.31361	0	5.76049	0	0	7.46369	6.66761	0	0	1.89142	0	5.849	3.48671	0	7.35279	1.99277	0	0	6.62264
ENSMUSG00000003269	Cyth2	0	0	5.89142	0	2.21723	0	0	2.1635	0	0	4.03122	0.411426	0	0	0	0	5.70681	0	0	0	0	3.73985	0	0	0	0	2.40054	6.79662	5.90881	0	0	1.86394	6.87271	0	6.63387	6.70791	0	0	5.63081	0	0	6.38267	0	0	2.57046	6.12887	0	0
ENSMUSG00000003279	Dlgap1	5.35826	2.11437	6.01837	4.69377	0	0.918386	0	7.36877	0	6.1637	2.95606	0	0	4.37365	0	0	0	2.79077	2.26903	0	0.731183	0.847997	7.36851	0	0	5.04352	1.85997	0	4.79546	3.28244	5.47573	3.18269	4.0321	0	3.40599	5.47606	7.55957	0	4.67864	0	0	3.79597	7.34731	6.71383	0	0	3.70044	4.37504
ENSMUSG00000003282	Plag1	0	0	0	0	0	0	0	0	0	0	0	0	0	0	3.65878	0	0	3.46467	4.53045	0	0	0	0	0	0	0	0	0	0	0	0	0	3.60407	0	0	0	0	0	0	0	0	0	0	0	2.70044	0	0	0
ENSMUSG00000003299	Mrpl4	5.6585	4.0027	3.55827	0	3.26903	7.16601	1.26303	0	6.99989	4.09255	5.1297	5.8107	6.44079	2.28392	4.66505	7.20252	4.44493	5.91121	2.69153	5.26716	6.19495	6.24963	5.59425	4.90014	0	0	2.34767	5.08023	6.63096	5.40054	5.85823	3.58856	1.21412	0	7.61537	7.2075	0	7.3267	1.20789	2.76765	6.53263	1.22033	7.15411	7.29967	6.33468	0	5.45055	0
ENSMUSG00000003308	Keap1	0	0.464668	0	2.90111	0	0	0	0	0	0	0	0	0	0	0	0	4.82222	0	0	3.37434	0	0	0	0	0	0	0	0	0	0	0	0	0	0	0	0	0	6.02967	3.34199	0	0	0	0	0	0	0	0	0
ENSMUSG00000003309	Ap1m2	0	2.81762	0	0	0	5.7866	0	0	1.96717	0	0	4.66676	0	0	0	0	0	1.16993	2.9782	0	0	0.782409	0	7.31497	6.22091	0	0	0	6.95443	5.96486	3.21568	0	3.06523	2.86987	0	0	0	4.27128	0	6.84536	0	0	3.33342	0	0	0	0	0
ENSMUSG00000003316	Glg1	6.13217	4.0027	6.36247	4.35755	2.50843	2.94298	0	2.0036	0	0.0143553	5.749	0	3.62644	6.85175	0.584963	3.45418	5.47671	0	0	4.30086	2.18903	5.45779	2.16672	2.51349	0	2.82171	3.93168	6.62863	4.74524	4.6893	0	3.06695	6.21199	4.01792	4.70432	0	1.80323	0	0	3.02857	3.2555	0.722466	1.61353	0	4.83542	0	3.66221	2.91648
ENSMUSG00000003341	Atp8b3	0	0	0	0	0	0	0	0	0	0	0	0	0	0	0	0	0	3.83996	0	0	0	0	0	0	0	0	6.53528	0	0.298658	0	0	0	0	0	0	0	0	0	5.39883	0	0	0	3.74739	0	0	0	2.14731	0
ENSMUSG00000003344	Btbd2	0	0	0	0	0	4.56316	0	0	0	0	0	2.84599	3.45418	0	0	1.20789	0	1.02857	0	0	0	0.641546	0	0	3.62761	5.60526	0	0	0	5.77926	0	3.71039	0	0.62293	5.37643	0	0	0	5.55275	3.17792	0	0	0	7.39481	0	0	2.66676	5.83162
ENSMUSG00000003345	Csnk1g2	0	0	0	0	0	1.73118	0	0	0	0	0	0	0	0	0	0	3.55336	3.2555	1.28688	4.76235	0	0	1.31034	5.2854	0.356144	0	0	0	0	0	0	0	1.32193	3.97545	0	0	0	0	6.40088	4.90497	0	0	0	0	3.58736	0	0	0
ENSMUSG00000003346	Abhd17a	0	0	0	2.26003	0	0	0	0	0	0	0	0	4.69265	0	0	0	3.76129	0	0	0	0	1.0072	0	0	0	0	0	0	0	0	0	0	0	0	0	0	0	0	0	0	0	0	0	1.15704	2.21101	0	0	0
ENSMUSG00000003348	Mob3a	0	0	0	0	0	0	0	0	0.0285692	0	0	1.32193	0	0	0	5.58165	0	4.56071	0	0	0	2.70266	0	2.91839	2.16027	5.49281	4.94673	0	0	4.91934	2.28392	0	4.51854	0	0	4.50906	0	0	0	0	0	5.59036	0	0	3.80735	0	0	0
ENSMUSG00000003355	Fkbp11	0	0	2.41954	7.12794	7.0376	0	6.58331	0	0	0	0	2.26903	0	0	5.37504	0	4.72247	0	0	0	0	5.52701	5.23419	0	0	0	0	5.91025	0	0	0	0	0	3.63459	2.15704	0	0	0	5.65392	3.01614	0	5.08108	0	0	0	0	0	3.68818
ENSMUSG00000003360	Ddx23	0	0	2.67807	0	0	0	0	0	0	0	0	0	0	0	0	0	0	0	0	0	0	0	0	0	0	0	2.81762	0	0	0	1.70929	0	2.36177	0	0	0	0	0	0	0	2.23573	0	0.0285692	0	4.04789	1.3505	0	0
ENSMUSG00000003363	Pld3	0	1.38405	7.9716	4.72028	0	3.33342	7.02148	7.29545	0	0	7.21645	5.13791	0	7.04188	7.1638	5.82018	1.42761	4.90881	5.68454	7.10339	5.65191	5.3512	0	0	0	0	5.59813	0	0	0	0	6.85636	4.26754	3.64962	0	0	2.774	0.378512	5.10685	0	4.39094	5.73145	5.32984	3.50462	2.86394	7.77591	3.11437	2.82375
ENSMUSG00000003379	Cd79a	0	0	0	0	0	5.38405	0	0	7.37816	6.23515	0	0	0	0	0	0	0	5.2114	0	6.34145	6.91624	0	3.33914	0	5.39266	0	0	0	0	0	0	0	5.61471	0	0	5.35014	0	0	2.20789	0	0	0	0	1.16993	5.03254	0	0	0
ENSMUSG00000003380	Rabac1	4.74739	5.59365	0	0	0	4.58075	0	0	3.13258	4.64212	4.9528	2.95606	0	0	0	0	5.03298	4.39025	0	0	0	0	0	0	0	2.80735	2.62293	0	0	2.80116	3.26604	0	4.926	2.55336	2.46728	0	0	0	5.29057	0	0	4.57046	2.73985	0	0	5.62059	4.00988	0
ENSMUSG00000003382	Etv3	0	0	0	0.910733	0	0	0	0	0	0	0.632268	0	0	0.555816	0	0	0	0	0	3.904	0	0	0	5.82324	0	5.10559	1.41143	0.687061	0	0	0	0	0	0	0	0	0	0	0	0	0	0	0	0	0	0	0	0
ENSMUSG00000003402	Prkcsh	3.12598	5.1177	0.739848	2.71589	0	0	5.98959	6.92647	2.06005	4.17073	3.852	2.3505	0	4.53045	5.88215	0	0	2.94673	3.53232	1.59932	4.52419	0	0	0	0	0	5.56194	2.49825	2.05658	2.19535	0	0.454176	0	3.58856	3.43696	5.51381	4.24489	0	6.12722	6.27984	0	2.08066	0	0	0	0	0	5.55182
ENSMUSG00000003411	Rab3b	1.74846	0	0	0	0	0	0	0	0	3.56316	0	0	1.31615	0	0	0	0	0	5.48091	5.79155	4.70984	0	0	0	0	0	3.14078	0	0	0	0	6.63372	0	0	0	0	0	0	0	0	0	0	0	0	0	0	7.00338	0
ENSMUSG00000003420	Fcgrt	0	0	2.23266	4.20633	0	2.29572	0.933573	0	0	0	0	0	0	0	0	0	0	0	0	0	0	2.46467	0	0	2.18587	4.36947	0	2.40054	0	0	0	0	0	2.37016	0	0	0	0	0	0	1.25096	1.89142	0	0	0	7.96976	0	0
ENSMUSG00000003421	Nosip	0	5.71781	0	5.01212	0	2.61353	0	6.9806	0	3.81865	5.28614	4.25248	0	6.84725	2.69822	0	7.02337	3.90014	0	5.13832	4.98277	4.51602	2.51349	0	5.74497	0	2.78031	4.47249	5.29572	0	4.02768	0	3.57894	6.82706	0	0	0	0	0	0	0	0	2.68257	0	6.09424	0	0	0
ENSMUSG00000003423	Pih1d1	0	3.28244	4.33485	7.10402	4.65421	2.5435	7.38345	0	0	0	3.12598	6.09255	0	0	6.22284	0	0	5.87873	3.22188	0	4.06609	5.30305	6.71727	5.77505	0	0	0	0	5.93546	0	6.48655	3.14731	5.74443	5.33128	4.33842	7.35359	5.10811	0	0	0	0	0	6.3875	0	0	0	0	4.04352
ENSMUSG00000003429	Rps11	11.3882	11.8543	12.5135	12.5279	12.0807	12.0113	12.2362	12.1748	12.0943	12.2703	11.9649	11.7571	11.7609	12.0328	12.3824	12.0082	12.2073	11.4371	12.2449	11.1917	12.9649	12.3766	12.1745	12.6551	12.3709	11.8633	11.2779	13.1251	12.4211	12.4161	12.7033	12.022	11.7608	12.2372	11.7464	11.4381	12.233	12.2692	11.9904	12.676	12.3092	12.6685	12.4399	10.8379	11.9159	12.8364	11.3415	12.7053
ENSMUSG00000003435	Supt5	7.21801	0	0.978196	4.73769	2.43029	3.20163	3.13258	2.62761	6.50795	0	0.782409	5.08236	2.52356	0	1.62761	5.46467	6.79688	3.34056	4.02059	0	0	4.93829	5.54689	6.52529	0	0	5.35014	3.72465	5.99548	6.79312	4.89579	3.5097	5.25285	0	4.44493	5.0505	6.55182	0	4.76553	6.56894	6.7498	5.59664	4.46597	1.05658	4.45746	0	4.26003	3.11103
ENSMUSG00000003437	Paf1	0.790772	2.91456	4.64212	3.59096	0.613532	5.6792	5.84122	2.33342	0	0.85599	4.20711	5.19574	0	0	2.84197	3.33771	6.55167	4.72738	0	3.52607	5.74578	0	1.5509	0	5.67158	0	5.36632	6.76673	7.04275	3.62176	0	3.4489	0.565597	3.75702	0	3.15056	0	2.80116	0	2.08406	0	5.17193	0	0	4.53419	0	2.57531	5.33771
ENSMUSG00000003438	Timm50	2.55827	2.58015	0	1.1177	0	6.18963	5.57954	0	5.5659	0	7.65406	7.77288	0	5.45681	0	2.85599	0	6.18626	6.38198	8.57837	0	5.76977	0	6.57365	8.43342	0	5.64875	2.22959	0	0	2.25399	0	0	0	2.38128	3.7366	4.96671	0	6.63561	7.34891	0	8.49889	5.11936	8.52227	5.79649	2.19535	0	2.87381
ENSMUSG00000003444	Med29	6.40905	4.56742	3.15218	0	0	5.99887	2.854	4.58015	6.95826	5.5157	6.81762	1.41684	0	0	2.3505	6.53029	6.64097	6.55167	0	6.89203	5.95257	4.02059	0	6.16229	2.25701	0	6.31596	5.73417	6.16772	0	6.78699	5.81019	4.92267	0	0	6.35755	0	0	3.21412	5.74658	0	4.54905	5.08151	0	5.48832	0	4.23649	0
ENSMUSG00000003452	Bicd1	4.96947	2.07724	0	0	0	0	3.10098	1.65535	0	0	0	0	0	0.536053	0	7.48623	0	0	0	4.67751	0	0	0	0	0	0	0	0	0	0	0	0	0	0	7.53916	0	0	0	0	0	3.96809	0	0	3.36457	0	0.62293	0	0
ENSMUSG00000003458	Ncstn	6.03496	5.34589	0.356144	5.12598	0	0	0.124328	1.26303	6.54674	6.66178	3.1127	0	3.10601	0	0	0	0	0	0	0.0976108	5.40395	0	7.64458	0	0	2.31904	2.11103	3.58616	4.86592	4.29793	3.91169	0	5.86864	0	0.0840643	5.11686	4.75916	0	4.80116	0	0	0	6.66221	5.1375	4.73281	0	7.26003	0
ENSMUSG00000003464	Pex19	2.27202	4.61235	2.70487	4.09085	0	6.1981	2.08746	3.54967	7.2181	3.72247	0	3.56803	6.33949	2.73552	7.52317	3.40054	6.66035	2.41414	3.0036	7.02381	3.50716	2.35332	0	1.02857	2.07382	0.0840643	5.17752	4.749	7.38414	5.89409	5.84248	1.926	0	1.59455	5.58496	0.176323	3.82883	1.64155	2.38957	0	0.400538	1.04264	1.19535	3.3505	2.72028	0	6.48285	0
ENSMUSG00000003500	Impdh1	0	0	0	0	3.32912	5.09719	0	0	0	0	0	0	0	3.64847	0	0	0	0	0	0	0	3.58736	0	2.26003	0	0	0	0	1.17632	0	0	5.24982	0	0	0	2.99458	0	0	0	0	0	0	0	2.41684	1.37295	0	0	0
ENSMUSG00000003518	Dusp3	1.25096	0.992768	3.02326	0	0	0	0	0	0	0	0	0	3.01078	0	0	0	0	0	0	0	0	1.08406	0	0	0	0	0	4.1914	0.992768	0	0	0	0	0	0	0	0	0	5.52482	3.97269	0	0	0	0	0	0	0	2.34483
ENSMUSG00000003527	Dgcr14	0	0	0	4.10434	0	0	1.09761	0	0	0	0	1.83188	0	0	0.176323	3.60644	2.9222	0	0.0143553	0	5.2854	5.17313	0	0	0	4.55704	0.286881	0	6.06221	0	0	0	0	0.0285692	0	0	0	0	0	6.44659	0	0	0	0	4.95606	0	6.3293	6.05637
ENSMUSG00000003528	Slc25a1	3.05137	0	0	2.31325	6.0027	6.54828	6.86876	7.32274	0	0	0.687061	4.47962	2.62059	0	6.52888	4.95699	0	2.19535	0	0	3.28688	4.71699	3.12928	0	3.72465	0	0	2.33056	1.71809	0	0	5.1035	0	0	0	0.956057	0	0	0	0	0	0	3.7845	0	5.61559	0	1.25096	0
ENSMUSG00000003531	Dgcr6	0	0	0	0	4.40599	4.34979	0	0	0	0	0	3.41684	6.81493	2.65535	3.99458	0	0	6.65105	3.7301	0	0	5.78921	0	0	0	0	0	5.16952	5.35191	6.28429	3.70266	0	0	3.16027	0	5.74147	0	0	0	5.57833	0	2.80735	3.30159	0	0	0	5.15299	0
ENSMUSG00000003534	Ddr1	0	3.04264	3.74201	0	1.33914	0	3.55213	0	0	0	0	2.21101	5.16993	0	0	0	4.75809	3.87971	0.659925	0	0	3.01078	0	4.76713	0	0	0	0	0	0	0	5.89239	0	0	0	0	0	0	0	1.63691	0	3.87184	5.58376	0	1.79494	0	0.124328	0
ENSMUSG00000003541	Ier3	0	0	0	0	0	1.23266	0	0	0	0	3.86196	0	0	0	0	0	0	1.7866	0	0	0	5.92458	0	0	0	0	0	0	0	2.4489	0	0	0	0	0	0	0	0	0	0	0	0	0	5.55121	1.50589	0	0	0
ENSMUSG00000003545	Fosb	0	0	0	1.87184	0	0	0	0	0	0	1.59455	0	4.65535	3.96347	0	0	0	0	0	0	0	0	1.29866	1.7137	0	0	0	0	0	2.3505	0	0	0	0	0	0	2.98368	0	0	0	0	0	0	0	0	3.48414	5.1914	0
ENSMUSG00000003546	Klc4	0	4.16832	0	1.48027	0.389567	0	0	0	0	0	0	2.53107	0	3.29719	1.46467	0	5.35368	0	2.88557	0	0	0	5.41346	0	0	0	2.35332	3.26454	0	0	0	0.226509	0	0	0	0	0	0	0	0	0	0	0	0	0.432959	0	0	0
ENSMUSG00000003549	Ercc1	5.52325	6.59395	6.66221	0	0	6.79129	6.18824	4.74524	3.72356	0	2.852	5.99526	0	0	0	0	2.84599	0	0	3.30012	5.91097	1.34483	0	0	7.11572	6.05463	5.90087	4.43496	0	5.98459	0	6.46809	5.42962	7.21218	7.0045	0	5.03078	3.0018	0	3.8268	5.15987	5.53512	7.99932	0	3.87971	0	0	0
ENSMUSG00000003559	As3mt	0	0	2.68482	0	7.69265	0	0	6.87431	2.65992	3.85699	0	1.9486	6.64357	5.51381	5.40803	0	0	4.13093	1.71809	0	0	4.99503	0.739848	0	0	6.35509	0	0	0	0	0	0	6.66278	0	0	0.887525	0	0	0	0	1.1177	4.76075	0	0	0	0	0	0
ENSMUSG00000003573	Homer3	0	0	0.604071	0	0	0	0	0	0	0	2.52607	2.22959	0.137504	0	0	0	0	0.545968	0.298658	0	0	0	0	0	0	3.38267	0	3.07211	0	0.298658	2.4957	0.226509	0	0.31034	0	0	0	0	1.32769	6.73064	0	0	0	1.48027	0	0	0	0
ENSMUSG00000003575	Crtc1	0	0.0565835	5.82324	0	2.54102	0	0	0	0	0.321928	2.7866	2.96901	0	3.4019	1.73985	0	0	0	0	0	0	0	0	0	0	4.53232	0	1.76129	0	0	0	0	0	0	0	0	0	4.74631	0	0	3.09255	0	3.84499	0	0	3.83086	0	0
ENSMUSG00000003604	Aven	0	2.90304	0.641546	0	0	4.07382	2.80116	0	6.74698	0	0	2.488	2.09424	3.36877	0	0	0	3.25399	0	4.74792	2.44095	0	0	0	0	0	0	0	0	0	0	2.3505	1.34483	4.02768	0	0	2.55336	0	0	4.87922	0	0	0	0	0	0	0	4.52982
ENSMUSG00000003617	Cp	0	0	0	0	0	0	0	5.89942	0	0	0	0	0	0	0	0	0	0	0	0	0	0	0	0	2.54102	0	0	0	0	0	0	0	0	0	0	0	0	0	0	0	0	0	0	0	0	4.45022	0	0
ENSMUSG00000003623	Crot	4.1416	0	2.89336	2.43029	0	5.78581	6.72506	1.73552	0	0	0	3.32625	0	0	0	4.42358	3.02503	4.60822	0	3.31179	4.36667	0	0	0	4.75221	0	1.32769	4.9644	1.48543	0	0	0	0	0	4.2765	6.10518	3.37434	4.37295	0	5.18824	0	7.21616	2.57289	0	3.30743	0	0	4.46989
ENSMUSG00000003644	Rps6ka1	0	0	0	2.70044	0	0	4.60288	6.41566	0	0	4.6837	0	0	0	0	3.8339	1.61824	3.34483	0	6.06867	0	0	0	4.5373	0	3.849	0	0	0	5.29389	0	3.94486	4.63343	0	0	0	0	0	0	6.74295	0	6.42761	5.81583	0	0	0	0	0
ENSMUSG00000003660	Snrnp200	1.33342	7.2555	3.33485	5.7385	2.39232	6.35896	5.96255	3.88753	4.49185	0	3.17153	3.49185	3.88362	5.10936	6.09318	4.26003	2.64847	5.70072	6.59828	0	3.848	4.06437	7.02967	6.42995	0	0	4.96671	6.25418	5.73417	6.10727	7.45311	7.4847	0	2.25399	1.79494	1.71809	4.72792	6.2182	3.83794	8.02774	4.8525	1.0072	4.25626	5.55888	5.58526	7.75342	1.79494	3.66676
ENSMUSG00000003662	Ciao1	0	0	0	2.86196	8.23883	6.88618	5.5245	4.11353	0	0	2.37851	5.81967	0	0	0	0	7.96041	4.13668	6.54813	3.18269	0	0	0	6.16732	0	7.61338	0.163499	0	0	4.67299	0	0	0	3.48414	4.9782	6.55367	6.87725	0	1.66903	1.58015	2.61117	6.49057	0	1.58015	0	0	1.8679	3.65306
ENSMUSG00000003680	Taf6l	0	3.45549	4.9991	0	0	3.67016	0	0	0	0	5.96301	5.04089	6.50605	0	0	0	3.90881	5.92339	0	0	0	0	5.64674	4.15543	0	0	0	3.35896	5.32337	7.20799	0	0	4.65535	5.80993	0	0	0	5.72137	6.16209	5.48768	0	0	0	0	0	8.59749	7.36431	0
ENSMUSG00000003721	Insig2	4.30524	0	3.26903	0.263034	2.17313	0	2.16672	0	0	1.99639	0	0	0	1.49057	0	2.25701	0	4.37573	0	7.51191	4.97361	6.98914	5.1639	3.68818	0	0	0	0.0426443	2.01792	0	0	0	0	0.124328	1.19535	7.36554	0	0	0	2.05658	5.49281	1.70929	6.16007	0	6.58331	0.0143553	2.13093	0
ENSMUSG00000003731	Kpna6	0	0	2.82579	3.82069	4.69042	0	0	4.11603	0	0	0	3.67356	0	0	0	0	0	0.400538	0	8.40365	0	0	0	0	0	0	1.83996	0	0	4.51916	3.40599	0	0	0	1.42223	6.54859	0	5.75649	0	0	0	0	3.76447	0	0	0	0	0
ENSMUSG00000003746	Man1a	0.411426	0.201634	0	0	0	0	0	0	4.40054	0	0	0	0	2.41143	0	0	2.31034	0	0	0	0	0	0	0	0	0	3.50208	0	5.39025	0	0	0	1.25096	0	0	0	0	0	3.33771	1.18903	2.03914	0	2.99277	0	0	0	0	0
ENSMUSG00000003752	Itpkc	0	0	0	0	4.52356	0	0	0	0	0	1.7137	0	0	0.214125	0.970854	0	0	0	0	0	0	0	6.78686	0	0	0	0	2.25096	0	0	0	4.94251	0	0	0	0	0	0	0	0	0	0	0	0	0	0	0	0
ENSMUSG00000003762	Coq8b	1.51602	0	0	0	0	4.43029	2.91839	0	0	3.04614	0	0	0	0	1.41684	2.82579	0	0	0	0	0	0	0	0	0	0	3.52105	0	0	0	0	0	0	5.78293	0	0	0	0	0	0	0	0	2.28096	0	3.38128	6.87603	0	4.64962
ENSMUSG00000003778	Brd8	4.32553	6.91743	5.77689	6.83807	5.25814	5.78188	5.69794	6.50128	3.5097	4.60051	0	5.71315	4.83895	7.29545	4.10098	6.31524	3.34199	6.51791	5.04089	2.30743	6.45828	6.50016	7.89342	5.80245	5.28466	0	4.7148	5.29168	2.41143	3.87971	4.34554	6.14812	5.54998	3.82579	3.0018	7.5944	2.59694	4.74846	0.443607	5.05355	3.05485	6.14364	6.19042	3.04963	5.72083	0	0	4.5373
ENSMUSG00000003779	Kif20a	0	0	0.0565835	1.43829	2.93357	0	4.39985	1.8953	0	0	2.74631	0	2.09424	0	0	0.263034	2.76977	5.25285	1.67356	7.01067	6.34572	0	0	0	3.32048	0	2.75061	0	5.5404	0	5.93758	0	0	4.48929	0	3.75061	0	1.31034	0	0	1.65992	0	3.9542	0	0	1.18269	0.137504	4.82222
ENSMUSG00000003808	Farsa	2.84398	2.49313	0	6.33646	0	2.93734	5.30086	0	6.31052	2.08746	0	2.57531	0	6.59305	0	6.4814	0	5.4192	0	2.81762	0.941106	5.30159	0	2.36457	6.79246	0	1.92979	6.23783	8.06129	5.26003	3.22497	8.011	0	5.40361	0	2.9279	5.69209	3.7366	6.93487	6.96255	3.74201	0	3.28392	8.13873	2.47249	4.14405	7.15178	7.0766
ENSMUSG00000003809	Gcdh	0.713696	0	3.11437	2.62059	0	0	0	0	0	0	4.9982	0	0	0	0	4.55704	0	0	0	0	0	0	0	0	0	0	0	0	0	1.51602	0	0	0	0	0	0	0	3.02148	0.432959	7.0955	0	0	0	0	0	0	0	0
ENSMUSG00000003810	Mast2	4.01436	0	1.0635	2.86196	0	2.76129	5.53699	1.32193	0	0	0	0.910733	0.516015	0	3.34767	2.57046	0	0.505891	3.79597	1.15704	4.27724	0	4.40531	0	0	1.93734	6.6414	5.03342	1.35614	5.25927	5.88484	0	4.20163	5.05961	0	0.263034	0	0	3.87971	0.613532	0	0	3.19692	7.53504	4.3978	0	0	0
ENSMUSG00000003812	Dnase2a	1.33342	0	2.66448	3.46597	0	0	0	0	0	0	0	4.17073	0	0	0	0	0	0	0	0	4.58376	0	0	1.81967	0	0	0	2.44095	0	0	0	1.54102	0	0	5.75435	0	0	0	0	0	0	0	0.669027	0	4.18269	0	0	0
ENSMUSG00000003813	Rad23a	3.90689	0	3.77189	3.13586	3.72574	4.0027	0	5.73633	0	0	4.76394	2.83794	5.29572	0	1.80735	0	0	2.46467	0	4.80271	0	0	0	7.19899	1.92979	0	2.32481	0	6.69195	0	6.90472	0.565597	4.22342	5.06221	0	5.17632	4.86888	0	0	0	4.48736	3.6792	6.01859	7.35632	6.88899	1.98185	4.84046	2.29278
ENSMUSG00000003814	Calr	3.10601	5.78947	5.67976	3.8953	5.77294	1.83592	3.31759	0.613532	4.7241	3.89239	3.90785	6.42928	5.69822	5.42559	0	5.25927	4.19928	5.12557	4.97682	6.52325	0	3.0054	6.22574	3.44493	3.46205	5.83213	3.24945	5.07168	5.83618	1.46467	4.51349	1.77821	3.23573	5.53076	4.09255	3.14893	0	0	5.90304	6.20496	4.25248	7.0493	0	5.15502	5.83643	0	7.70895	0.454176
ENSMUSG00000003824	Syce2	6.44774	5.81455	6.05246	4.64386	7.38957	6.67243	3.68257	7.22786	4.08066	7.22574	6.16068	5.34234	3.50843	6.78333	3.94111	7.07253	5.76924	7.48535	3.09761	3.2032	0	3.16832	0	4.97682	3.21101	5.22226	4.45681	5.25058	6.82922	6.91468	5.82146	3.91743	5.18309	7.73227	6.54241	7.30734	6.89893	2.19535	5.44758	0	0	0	5.33593	7.87203	4.38888	0	2.60644	3.31904
ENSMUSG00000003847	Nfat5	5.07382	5.55674	6.02636	3.97911	5.9305	0	2.43029	4.1635	3.86196	6.59276	3.14568	5.9798	1.01436	4.33771	5.18468	3.56071	4.06867	4.51223	3.47379	0	5.56071	2.49057	0	4.4822	5.61412	4.60051	4.78555	5.18943	0	3.35614	3.67582	4.31976	3.10098	5.16551	0	0.773996	6.40207	6.42677	5.02768	4.42021	0.536053	5.60407	5.48832	4.58195	4.16672	0.333424	0	3.79597
ENSMUSG00000003848	Nob1	3.07039	0	3.54967	5.80684	0	4.98231	0	2.44095	6.59261	0	2.12102	0	5.70432	0	0	0	4.51665	6.08023	6.3535	4.73823	7.15208	4.24413	3.24031	5.09043	0	0	0	3.06867	4.81198	5.09803	6.15441	2.64155	0	6.2651	0	5.73281	0	0	0	4.28983	3.20163	5.65191	5.36422	0	0	0	0	5.6014
ENSMUSG00000003849	Nqo1	0	0	0	0	0	2.75702	0	2.12102	0	0	0	0	0	0	0	0	0	0	6.0268	0	0	0	1.9222	3.92029	0	3.97911	0	2.44626	0	0	0	5.14364	6.06372	0	0	0	0	0	0	0	0	0	0	7.18428	0	4.14812	0	0
ENSMUSG00000003865	Gys1	0	0	0	0	0	0	0	0	0	0	1.53107	0	1.39506	5.70957	0	0	0	0	4.14405	0	0	0	0	1.23266	0	0	0	0	0	0	0	0	0	0	2.67582	2.73118	0	3.38128	0	0	0	3.30597	0	0	2.69153	0	0.0976108	0
ENSMUSG00000003868	Ruvbl2	5.86443	0	0	6.25323	0	5.73308	2.47249	0	0	0	5.28799	0.879706	0	0	3.41819	0	3.9279	5.42861	4.71918	0	4.23266	5.64039	0	0	0	0	4.33199	6.04023	0	5.41988	7.57969	4.83188	3.73444	5.74792	0	0	0	7.32715	0	5.83668	6.44311	4.9331	6.79155	0	0	0	6.47735	6.57924
ENSMUSG00000003873	Bax	0	0	7.37121	0	0	0	0	2.96347	5.73173	0	4.51728	5.972	3.78346	0	0	0	0	4.90304	0	0	0	0	3.28096	0	0	0	0	5.32553	0	1.97453	3.12928	0	0	0	5.79986	0	0	0	0	0	0	4.14078	0	0	0	0	0	0
ENSMUSG00000003923	Tfam	0	3.50843	0	5.39643	0	5.99027	6.78934	0	0	0	2.76977	5.14323	5.40633	4.74792	6.95396	2.31034	7.2212	4.06437	0.443607	7.49753	7.28993	1.74846	6.00944	1.04963	0	3.68482	4.89433	1.40599	5.68818	0	4.11103	3.66789	6.5472	2.45418	6.83441	8.0284	6.33199	0	3.17153	0	1.42761	0	6.28799	5.32984	3.86295	0	3.82375	0
ENSMUSG00000003929	Zfp81	4.81609	0	0	0	0	0	0	5.39917	0	0	0	0	0	0	0	0	0	0	0	5.51444	0	4.57471	0	0	0	6.43179	0	2.53605	0	4.86146	0	0	0	0	0	4.63807	0	0	0	0	0	0	5.81865	0	0	0	2.93168	0
ENSMUSG00000003934	Efnb3	0	0	0	0.0143553	0	0	0	2.38405	0	0	0	0	0	0	0	0	0	0	0	0	0	0	0	0	0	0	0.111031	4.75596	0	0	0	0	0	4.60288	0	0	0	0	0	0	0	2.87971	0	0	0	0	0	0
ENSMUSG00000003948	Mmd	2.36177	5.47379	0	0	0	0.948601	0	0	0	0	0	0	0	5.08789	0	0	0	2.68482	0	0	0	0	0	0	0	0	0	0	0	0	0	0	3.74093	0	0	0.31034	0	0	0	0	0	4.1334	0.286881	0	0	0	0	0
ENSMUSG00000003949	Hlf	0	0	0	0	0	6.04221	4.54535	4.80581	0	0	0	2.81762	0	0	0	0	0	0	0	0	0	0	0	0	0	0	0	0	0	0	0	0	0	0	0	0	0	0	0	4.50462	0	0	2.89724	0	0	0	0	2.42492
ENSMUSG00000003955	Fam162a	0	7.01903	4.63981	4.76235	6.43729	6.92529	6.43045	0	7.24308	6.91109	7.29232	5.65878	0	0	0	6.75556	7.52669	6.99277	7.34625	5.32157	0	0	6.74295	5.28133	6.32966	0	0	0	6.897	5.79338	6.88728	5.76818	0	5.07639	0	6.43095	4.38405	0	2.28688	6.75862	0	4.30012	5.45418	6.1375	5.39163	0	0	6.02237
ENSMUSG00000003970	Rpl8	7.96209	9.0155	9.57529	10.8548	9.05721	9.4558	9.86437	10.0894	9.63112	10.0468	9.82443	8.85546	9.3147	9.65008	9.02818	8.8351	9.63862	9.13437	9.46903	9.8689	9.79198	9.8081	9.21987	10.1219	7.55926	9.65202	9.10266	9.34698	8.91334	10.2229	8.84489	9.24439	9.04004	9.37101	7.5672	8.6355	9.9335	5.92766	9.77503	10.2269	10.6475	10.4654	9.92346	8.20936	8.57353	9.78006	9.59874	10.6251
ENSMUSG00000003992	Ssbp2	4.61176	2.88166	0	5.26754	4.85848	0	6.32948	0	1.79909	0	5.61648	6.34056	0	4.04089	7.55681	6.71658	1.9222	4.88411	7.4422	4.88509	5.56986	4.87234	3.24641	5.16229	1.58976	5.80941	6.23266	5.97705	5.37469	4.17473	7.62154	7.02414	6.75007	6.91755	8.11832	0	0	0	7.09592	0	3.62293	7.80226	7.73234	7.66085	6.90761	6.3156	6.16752	0
ENSMUSG00000004018	Fancl	0	0	3.0321	3.05485	0	6.23898	0	0	1.0072	7.31587	4.75221	0	3.71039	4.48285	8.23554	5.45812	0	6.48864	0	4.2891	0	0	0	3.89627	4.83845	0.15056	3.66107	0	0	0	4.9279	4.23036	0	4.98368	3.35191	2.82985	0	0	0	0	0	0	3.43162	6.28817	0	0	6.79155	0
ENSMUSG00000004032	Gstm5	8.03947	8.29089	8.56289	8.79786	6.19594	8.98396	8.70688	7.35341	9.06889	7.75382	7.61567	8.06512	7.0899	7.96319	6.33985	9.01725	7.47403	6.21607	8.73525	7.86388	7.48921	8.15856	5.22805	8.18423	8.32504	8.40922	8.52317	8.15386	7.90845	8.82709	8.45475	5.15462	7.99599	8.77475	5.37295	7.67546	6.85312	9.011	8.0635	7.27603	7.70556	6.77452	7.86313	9.45828	7.78123	7.71156	6.62585	6.53325
ENSMUSG00000004035	Gstm7	0	0	0	2.31615	0	0	7.4245	0	7.46058	0	0	0	7.51333	0	0	3.66676	0	5.95373	4.17792	0	0	0	0	4.80012	0	1.15704	0	3.8166	0	0	0	0	0	8.00798	0	0	6.17513	0	0	7.33307	0	0	0	0	0	5.03738	0	5.22072
ENSMUSG00000004040	Stat3	0	3.61471	0	5.91719	0	4.09255	6.6414	2.87381	0	0	0	4.852	0	4.15218	7.17881	2.10769	0	2.85599	3.8679	0	3.26003	6.76898	4.16752	0.545968	3.0993	6.30268	0	4.04527	0	3.10434	5.38128	6.01881	1.48027	0	5.51979	3.79805	0	6.01011	0	3.47249	7.37877	3.46597	5.45319	2.23573	2.43029	4.83996	0	3.35755
ENSMUSG00000004043	Stat5a	0	3.03738	1.03562	2.16027	0	1.51602	0	0	0	0	0	0	3.66221	0	0	0	0	2.38957	5.14731	0.722466	0	6.14078	0	0	3.72683	0	0	0	1.17632	2.53854	0	0	3.69265	4.66562	3.67807	2.41143	0	0	3.68482	0	0.0565835	0	0.847997	0	1.97453	0	0	0
ENSMUSG00000004044	Ptrf	0	0	0	0	0	0	0	1.51096	0	0	0	0	2.69153	0.111031	0	0	0	0	0	0	0	3.81762	0	0	0.773996	0	0	0	0	0	0	0	0	0	0	0	0	0	0	0	2.10434	0	3.22033	0	0	4.09085	4.07553	0
ENSMUSG00000004054	Map3k11	0	0	0	0	2.25399	1.43829	0	1.38957	0	0	1.48027	2.39232	0	0	0	0	0	3.89724	0	0	0	0	0	0	0	0	0	0	0	0	0	0	0	0	0	0	0	0	0	0	0	3.32048	0	0	3.0321	0	0.0426443	2.22651
ENSMUSG00000004056	Akt2	0	0	5.51381	4.23189	0	1.91839	2.37016	3.5097	0	0	5.32625	4.45088	0	0.378512	6.28983	0	0	5.08958	1.96347	6.66988	6.12226	5.27612	0	5.62439	0	6.21335	0	5.59902	3.80735	6.46793	0	3.88753	4.80632	0	6.30761	2.72028	0.111031	0	4.91073	5.91648	3.17153	7.0705	7.07778	0	2.70929	6.79818	0	5.41819
ENSMUSG00000004069	Dnaja3	0	2.24793	0	0	5.86567	0	0	4.93782	0	0	1.09085	2.0036	0	0	0	0	0	3.22188	3.89045	3.83693	1.15056	0	3.91456	0	2.84599	0	4.04701	4.32337	0.124328	6.63981	2.0635	0	0	6.52184	2.62761	3.53107	5.12226	5.6014	5.46663	0.163499	0	0	3.70708	6.43396	4.90737	0.124328	1.65535	0
ENSMUSG00000004070	Hmox2	5.09381	5.51602	7.03562	6.16852	0	7.35315	7.07007	7.2521	4.23726	5.99865	6.3311	7.49793	5.09297	0	7.89664	6.37452	7.72799	6.84109	1.79494	4.04876	7.4654	7.58586	5.91815	0	7.03793	7.22891	7.06663	6.6017	6.67398	4.7761	4.75221	6.66249	1.774	6.86022	8.78129	7.23726	4.11103	0	8.78162	5.15583	3.74631	7.5016	3.39917	0	8.03282	0	7.47735	6.89312
ENSMUSG00000004071	Cdip1	3.69711	4.87529	3.82273	3.43563	0	3.46728	6.93475	0	5.71122	2.86987	4.34837	4.41684	1	0.9855	3.774	2.91839	4.24945	3.51728	0	0	2.70266	4.49185	0.545968	0	3.59216	4.27947	3.11603	6.3014	4.04352	0.594549	2.56316	3.54967	3.51979	2.53107	5.7866	3.01436	0	0	4.97177	0.137504	0	5.79051	7.5549	0	3.65306	7.15472	3.20006	2.38957
ENSMUSG00000004085	Map3k20	3.9364	0	0	3.74846	4.98048	2.87184	2.84398	4.3067	5.47865	4.04439	3.57168	5.16792	0	0	0	0	4.17951	3.07895	0	0	4.02945	0	6.19417	0	0.831877	4.62293	3.45154	0	0.704872	3.53605	5.00809	4.20789	3.96809	0	0	4.18031	0	5.17193	5.49857	0	4.99413	0	1.27501	0	2.89336	6.43012	1.22651	2.99458
ENSMUSG00000004096	Cwc15	0	6.93227	4.15947	6.98959	6.48333	7.45598	6.73349	7.33262	6.4822	6.56453	7.11624	6.65392	8.08603	5.73769	5.30779	4.43162	2.93923	7.70991	7.10402	6.01903	5.02414	7.61692	4.18824	6.87123	5.78816	0	7.20026	6.44956	7.25333	6.98037	3.06695	7.25814	5.87873	7.783	5.69572	6.86802	6.61956	7.8515	6.82069	7.21616	5.14037	8.62545	6.29517	0	7.11489	2.48543	7.71548	8.33762
ENSMUSG00000004099	Dnmt1	3.59932	5.57501	0	0	6.23247	5.84348	2.30451	3.48285	2.28983	1.5509	4.80323	1.4489	4.54411	0	5.44195	0	6.32445	4.0321	3.81865	6.21587	0	4.59455	0	5.17792	6.64386	0	5.60822	3.76871	3.4489	2.29572	5.28133	3	4.97039	6.18884	2.44626	5.8515	0	0	6.28225	7.49993	0	0	0	1.58015	5.8824	0	1.68706	7.18041
ENSMUSG00000004100	Ppan	6.51822	0.847997	6.01614	3.55582	0	6.31633	6.01748	6.80568	0	0	0.695994	4.02414	0	0	4.2765	0	0	3.52356	2.20789	3.852	0	0	0	3.47379	5.849	7.40199	4.4019	2.88947	4.31179	0.863938	3.66334	3.74093	0	0	0	6.70612	0	0	6.3644	3.08746	0	1.96717	3.18269	2.96717	2.28096	0	0	3.17473
ENSMUSG00000004113	Cacna1b	0	0	0	0	0	0	0	0	0	0.137504	0	3.38128	0	0	2.47508	0	3.5373	0	0	0	0	0	3.25248	0	0	0.62293	0	0	0	0	0	0	0	0	0	0	0	0	0	0	0.201634	0	0	0	0	0	0	6.74779
ENSMUSG00000004127	Trmt10a	5.74281	0	2.81762	3.64731	3.16993	6.7926	0	5.46891	5.74846	6.05246	4.34837	0.722466	0	4.66391	5.74604	3.16189	3.28836	5.7271	3.3799	6.93946	6.27352	0	0	5.34979	5.8505	0	2.3505	6.67044	2.78869	5.36282	4.34767	6.07125	5.10014	6.04396	0	1.23879	6.36422	4.44692	4.83946	5.16189	7.75148	1.85599	5.92908	0	3.60526	4.36597	0	6.07746
ENSMUSG00000004151	Etv1	5.26003	0	2.35896	0	0	0	0	4.27128	0	4.45878	0	1.46989	4.30012	0	5.24717	0	0	0	5.04352	0	0	1.90304	0	0	4.72629	1.32193	1.92979	0	0	0	0	0	0	0	0	0	0	0	4.34625	2.63227	2.64155	0	2.85	0	0	0	0	0
ENSMUSG00000004187	Kifc2	0	0	0	0.0426443	0	0	0	0	0	0	0	0.0840643	0	0.263034	0	0	0	0	0	0	0	3.46989	2.6893	4.63401	0	0	0	0	0	0	3.5373	1.78241	0	0	0	0	0	0	0	0.831877	4.34483	0	0	4.67864	0	0	0	4.72683
ENSMUSG00000004207	Psap	3.59455	0	0.536053	0.286881	3.0072	3.18428	1.23879	0	4.48736	1.48543	4.09592	0.389567	3.45154	3.37434	0	3.06695	1.25096	3.51475	0.15056	1.80323	3.29131	0	0	4.08491	0	3.69599	1.42761	1.70487	0	3.81558	0.9855	0	1.77821	0	3.44095	1.40054	0	0.214125	1.76977	2.93923	0	1.19535	0.356144	0	2.82171	3.25399	2.20477	0.214125
ENSMUSG00000004221	Ikbkg	4.56377	6.23783	1.10434	0	1.01436	0	0	0	0	0	0	3.45022	0	0	0	0	3.77926	5.27016	0	0	4.97407	2.53605	0	7.17572	0	0	3.70266	0.903038	0	0	3.24031	0	3.91552	0.895303	3.90785	0	6.08598	0	5.58135	0	1.14405	0	0	0	4.99232	6.29646	0	0
ENSMUSG00000004233	Wars2	0	0	0	0	0	0	0	0	0	0	0	0	0	0	0	0	0	0	0	0	0	0	0	0	0	0	0	0	0	0	0	0	0	0	0	0	0	0	0	0	0	0	0	0	4.83794	0	0	0
ENSMUSG00000004263	Atn1	0	0	0.731183	0	0	0	0	0	0	0	0	0	0	0	0	0	0	0	0	3.0018	0	0	0	0	0	0	0	0	0	0.432959	0	0	0	0	0	0	0	0	0	0	0	0	0	6.97373	0.485427	1.28096	0	0
ENSMUSG00000004264	Phb2	5.78607	0	2.41414	0	4.44626	4.43696	6.7761	6.83971	6.77676	2.36457	6.3036	4.0365	2.86987	4.62994	0	0	5.11562	4.0268	3.08746	3.50843	6.30925	4.38336	0	5.25285	7.29967	4.92458	0	2.89918	7.12412	6.22362	3.0072	0	5.19692	6.48896	5.34944	2.20477	2.26303	2.08746	6.90629	3.59455	7.17742	6.93322	4.79753	8.17178	5.0054	2.65535	6.07339	0
ENSMUSG00000004266	Ptpn6	0	0	5.16672	5.98982	5.14405	5.10643	0	0	0	0	0	0	0	0	0	0	2.88362	0	0	0	0	0	0	0	0	0	0	0	0	0	0	0	3.75489	0	0	0	0	0	4.82018	0	5.23343	8.2211	0	0	0	0	0	0
ENSMUSG00000004268	Emg1	6.904	5.9479	8.08661	9.67149	8.51621	8.55823	7.45976	8.1812	8.39583	6.81044	9.36177	7.98596	6.90038	8.38698	7.30305	5.59006	7.9778	7.94585	8.50192	8.54855	6.78254	7.93381	8.72311	8.35548	8.43567	5.8334	7.86561	8.29999	8.77479	8.32076	8.03518	7.62278	7.92647	6.40497	8.91283	6.20418	7.58669	4.58676	8.36519	6.77386	7.46197	8.32737	8.53146	9.14654	8.57781	6.57788	6.21023	5.7366
ENSMUSG00000004270	Lpcat3	5.97315	5.08789	0	6.36229	0	5.18626	5.20124	0	0	4.848	4.53107	2.14405	5.71534	2.4489	4.64731	6.24336	2.95233	7.42685	7.1984	5.62556	6.38163	4.8802	0	7.29536	5.09255	0	4.34837	5.56712	0.201634	2.19849	6.49969	0	0	0	2.70708	0.443607	6.06717	7.45886	6.42694	5.51317	0	0	4.65935	0	4.55643	8.27277	7.58203	6.51948
ENSMUSG00000004285	Atp6v1f	8.39189	8.11374	7.12257	8.45779	6.31252	8.35028	9.36453	8.69077	9.52044	8.90135	8.89506	9.1502	7.82737	6.81481	8.57156	8.15896	9.14461	8.74927	8.91546	8.42689	9.16927	9.6283	9.06056	8.51507	9.00425	8.24174	7.52427	9.5727	9.65403	8.9567	9.52558	8.54504	8.67698	8.4482	8.82155	8.42936	7.35482	7.1645	8.9952	8.99935	8.35663	8.02115	8.638	9.55455	9.17667	7.68867	6.88801	7.68692
ENSMUSG00000004317	Clcn5	0	2.18587	0	0.925999	0	0	0	0	0	0	0	0	3.78555	2.15704	0	0	0	3.66107	0	0	0	0	0	0	0	0	0	0	0	0	0	0	0	0	0	0	4.16511	0	0	0	0	0	0	0	3.14241	0	0	0
ENSMUSG00000004319	Clcn3	1.56071	3.80529	7.69975	2.89724	3.20477	0	1.44361	0	0	4.02857	0	3.62176	5.5008	4.53294	0	0	1.0072	1.23879	0.594549	1.53107	0.650765	1.52105	0	0	0	3.3505	4.56316	0	0.847997	0	0	0	0	0	0	0	0.879706	1.09085	0	0	2.31034	0	4.43363	5.21257	4.91743	5.45549	0.378512	1.55582
ENSMUSG00000004347	Pde1c	0.765535	0	3.70819	0	7.01156	0	2.29866	0	3.34199	2.67356	0	0	0	2.52105	0	0	3.64731	0	3.82069	1.52105	0	0	0	0	0	0	6.56407	0	0.956057	0	0	2.22959	4.51349	0	0	0	5.49313	0	0	5.27761	3.72792	3.31034	0	5.33163	0.495695	0	6.71521	4.8166
ENSMUSG00000004356	Utp20	0	2.23573	5.84699	6.1471	0	2.22959	1.8953	5.17113	3.13093	0	2.33342	4.28688	4.1235	3.14405	0	4.66391	5.90472	6.15906	0.941106	3.86493	7.03485	0	5.21917	4.11853	3.12433	4.18507	5.0635	4.91313	6.1643	0	5.51916	4.43429	6.20692	0	2.29278	0	4.7447	4.68257	6.06803	0	0	0	6.96475	0	4.17951	0	6.27519	5.82069
ENSMUSG00000004364	Cul3	7.24603	7.06964	6.59291	7.69864	8.19903	7.37382	7.24441	8.20945	8.41342	6.93357	7.88588	7.42601	7.35209	7.80561	5.48027	7.28512	7.27585	7.34056	8.22197	6.66562	8.80758	7.13873	6.54751	8.05934	7.96602	6.92303	7.65528	5.44394	6.23036	7.03969	3.0054	7.41515	7.65485	0	6.83504	6.80813	6.54504	6.22863	7.16098	9.0465	7.04056	0	7.22612	7.01033	8.38832	8.43112	1.69153	8.5686
ENSMUSG00000004383	Large1	0	0	0	0	0	2.81147	0	0	0	0	0	0.85599	0	0	0	0	0	1.62761	0	0	0	0	0	0	0	0	0	3.17792	0	0	0	5.13914	3.98823	0	0	0	0	0	0	0	0	0	0	0	1.76129	0	0	0
ENSMUSG00000004393	Ddx56	0	3.7845	2.62059	7.00439	0	6.1532	0	0.782409	0	8.04363	6.60881	4.36947	0	1.96717	7.22255	0	0	0.963474	0	4.78712	6.56117	6.53699	0	0.575312	6.21062	0	0	4.1035	6.71053	0	5.98071	0	2.91456	0	0	5.85624	0	4.81044	3.75382	5.59066	0	0	5.04658	0	4.92029	0	0	5.03298
ENSMUSG00000004394	Tmed4	0	6.16108	0	0	0	1.96347	0	0	2.45943	5.49378	0	4.74953	7.57622	0	0	0	4.24489	4.37016	0	0	0.704872	0	0	0	0	0	4.11437	0	4.81762	0	0.389567	0	2.87774	0	0	0	0	0	5.86864	0	0.918386	0	6.68131	0	0	0	0	0
ENSMUSG00000004446	Bid	0	6.28114	0	0	0	2.38957	3.79494	0	0	0.722466	0.286881	0	0	0	4.19849	0	5.13011	5.5008	4.1177	1.89142	0	4.50398	0	6.84562	0	4.46989	0	0	7.46573	5.78686	3.26153	0	0	0	4.50462	1.56071	5.51381	7.53496	1.41684	4.4522	0.790772	5.71534	5.27053	0	3.61235	0	4.14323	6.87197
ENSMUSG00000004451	Ralb	4.59216	1.96717	1.70487	3.08916	0	1.18269	0	0	4.8475	5.8622	0.226509	4.94486	0	0	0	0	0	4.54164	4.84599	0	1.50589	0	5.70487	1.92979	4.56316	0	2.17951	3.28688	0	0	0	5.56864	4.26604	0	4.52607	5.13832	3.61824	0	0	0	0	0	0	3.95977	3.77716	0	6.07382	0
ENSMUSG00000004455	Ppp1cc	9.08465	4.16027	0	6.84097	0	6.30104	8.58868	2.6893	6.51444	8.55631	6.337	5.70238	7.00191	7.27025	8.17008	5.29425	1.94486	6.78633	2.46467	7.93923	0	5.49985	8.62297	5.2521	7.3435	5.0321	7.71781	7.43338	7.19948	4.14486	8.17672	8.27375	8.21301	4.06091	0	6.66732	0	2.51854	7.27715	5.95977	6.95919	3.49057	0	4.68538	6.19417	0	5.25323	4.84197
ENSMUSG00000004460	Dnajb11	6.91337	4.97315	6.24907	6.40514	7.53885	6.6057	3.46858	6.76474	0	7.04843	4.18824	5.62469	0	5.36807	2.66221	6.48864	0	3.90881	6.0974	0	3.6792	5.73931	0	2.42761	0	0	5.64587	5.51633	4.43029	4.89385	3.21101	5.64818	3.29572	6.66206	3.45681	5.01212	0	0	6.45385	3.46336	6.83592	5.53854	0	4.7845	4.18428	0	5.19613	0
ENSMUSG00000004462	Tbccd1	0	0	0	0.263034	0	0	4.74739	0	0	0	0	2.89336	0	3.07382	0	0	0	0	2.66221	0	0.263034	0	0.0976108	0	4.8495	0	1.3505	0	0	0	0	1.58976	4.63865	0	0	1.25096	0	0	5.31687	0	0	0	0	3.95699	0	0	0	0
ENSMUSG00000004508	Gab2	3.49697	0	0	0	0	0	0	0	0	0	1.58496	0	0	0.286881	0	0	6.66377	0	0	0	0	0.505891	0	0	0	0	0	0	0	0	0	0	0	0	0	0	0	0	0	1.43296	0	0	0	0	0	0	0	0
ENSMUSG00000004530	Coro1c	4.37712	7.13853	0	0	0.948601	5.25814	0	0	5.32301	5.27724	6.19002	1.67356	0	3.27053	4.48478	0	2.5435	0.555816	0	0	1.04264	0	0	0	0	3.40054	0	3.52356	2.02503	5.62088	3.54102	2.59216	0	0	0.978196	7.11915	3.70487	0	0	0	1.26303	0	4.9814	0	5.94462	0	0.321928	0
ENSMUSG00000004535	Tax1bp1	7.95082	7.35473	8.36859	8.5901	8.51846	7.76461	8.35372	7.59051	7.96382	8.11004	6.2211	8.59507	7.11749	6.31777	5.1918	4.31687	5.47444	7.81948	8.34247	7.20085	8.99427	8.49005	0	6.57122	7.37008	8.63467	7.86567	8.47735	8.39883	8.24308	8.32688	7.9935	7.24213	8.23668	8.10769	6.22072	7.52763	8.46144	7.02215	8.99515	5.15218	6.99356	8.88649	0.970854	7.16732	2.59455	7.02503	8.48969
ENSMUSG00000004561	Mettl17	0	0	0	1.1177	7.234	0	0	6.14282	5.70321	0	0	0	6.92801	0	0	0	1.92979	2.80735	0	0	0	0	0	0	0	1.90689	0	0	0	0	0	0	0	0	0	1.19535	0	0	0	5.6659	5.70708	0	2.02857	0	0	0	0	0
ENSMUSG00000004562	Arhgef40	0	0	0	1.85599	4.09255	6.31288	2.852	3.48929	0	0	0	0	2.60644	6.4048	1.72247	0	1.77821	1.97085	1.08406	0	0	0	3.28983	0	0	3.85	0	0	0	0	0	0	0	0	0	0	0	2.82171	4.00809	0	0	1.59932	0.790772	0	0	0	3.23419	0
ENSMUSG00000004565	Pnpla6	0	0	2.86196	0	0	0	0	0	0	0	0	0	0	0	0	0	0	3.1177	5.79312	0	0	0	0	4.93923	0	0	0	6.65992	4.43496	0	0	0	4.62	0	0	0	0.0976108	0	0	0	0	0	7.61714	0	0	0	0	0
ENSMUSG00000004568	Arhgef18	0	0.163499	0	0	2.83996	0	0	0	0	0	0	0	4.84449	0	0	0	0	0	0	0	6.853	3.58856	0	0	4.66391	0	0	0	0	3.87676	0	0	0	0	0	0	0	0	5.35896	0.0703893	0	0	3.10434	0	0	0	0	1.74846
ENSMUSG00000004591	Pkn2	4.15947	0	3.97911	5.37539	5.78215	5.32409	4.6837	6.83681	7.06199	2.65306	3.47638	3.31615	5.86196	4.04789	7.33744	6.90364	0	4.49633	0.0565835	5.18706	7.63517	2.37851	6.05572	3.38128	4.0009	0	4.97407	0	0	5.62029	4.72192	3.20006	4.92267	5.9782	0	1.03562	2.89724	8.28082	3.73552	0	6.03276	0	3.22805	3.5008	1.99639	0	3.65076	4.92647
ENSMUSG00000004610	Etfb	5.72819	0	7.95675	7.38672	8.10554	7.1981	6.56285	7.66035	0	7.87958	6.20457	6.283	6.01814	7.66477	8.18844	7.87553	0	2.8953	5.34589	0	6.79286	7.98516	0	6.50922	6.35738	0	4.52857	6.91037	8.35178	7.75215	3.35614	7.53068	2.51854	5.71946	0	7.41117	0	8.58086	7.10716	7.88484	0	7.69947	8.2804	5.23343	4.98959	7.22911	0	7.26875
ENSMUSG00000004626	Stxbp2	0	0	6.91731	7.42978	0	0	6.48059	5.51822	5.73931	0	0	0.871844	6.09592	4.69377	0	0	0	0	0	0	0	6.77123	3.86888	2.81147	0	0	3.06178	6.8596	5.96185	0	0	0	6.4663	1.5656	0	5.80684	8.14639	2.34767	0	2.40054	5.4019	7.6647	5.52074	0	4.93074	0	7.53271	7.29195
ENSMUSG00000004631	Sgce	1.19535	0	0	0	0	0	0	1.15056	0	2.25701	0	1.15704	0	1.16993	0	0	0	0	0	0	3.10936	0	0	0	0	3.84197	0	0	0	0	0	0	0	3.23573	0	0	7.79721	0	0	0	0	0	2.09761	0	0	0	0	0
ENSMUSG00000004633	Chn2	0	0	0	0	0	0	0	0	0	0	0	4.95187	0	6.43713	0	0	0	0	0	3.79181	0	0	0	0	4.24869	0	0	0	0	0	3.26454	0	0	0	0	0	0	0	0	0	0	0	0	0	2.26903	0	0	0.31034
ENSMUSG00000004637	Wwox	0	0	0	0	0	0	0	0	0	5.54782	0	2.98003	0	0	6.12412	5.56041	7.34518	5.67384	0.748461	3.9991	5.17991	5.90063	0	4.94251	0	6.92351	0	2.25096	2.27202	2.40871	0	1.27501	0	0	7.55597	0	0	1.80323	1.9782	2.72683	0	0	0	0	0	0	1.21412	0
ENSMUSG00000004642	Slbp	3.62761	7.36168	7.33602	8.57667	4.75168	7.91205	7.91952	8.70504	1.90304	4.20398	6.9521	6.40616	3.37016	7.83283	0.124328	7.32157	7.27789	7.80806	7.47679	5.81455	1.05658	5.26153	5.88069	7.53247	7.06523	8.40263	6.4363	8.05924	6.96116	7.48172	7.7922	4.39094	6.75782	7.77321	7.68166	8.63746	7.7412	6.1532	7.06996	6.83857	5.19849	8.66042	5.08619	3.37434	7.75134	0.799087	7.60281	0
ENSMUSG00000004661	Arid3b	4.0027	5.44659	0	6.54319	4.06695	5.45154	5.59664	5.1469	0	0	4.4489	0	0	0	4.5552	5.9222	3.71039	1.62293	5.59305	5.98071	3.51979	5.60199	1.23879	4.29793	1.28096	5.75622	6.16651	6.28374	0	5.15137	0	5.26679	0	5.94743	5.31723	7.12959	4.46271	0	5.36667	0	4.42021	0	3.56194	4.38957	6.37903	0	3.80323	7.04396
ENSMUSG00000004665	Cnn2	0	2.12763	0	0	5.51602	0	1.96717	6.76288	0	0	6.2765	0.443607	0	0	0	0	0	4.67412	0	0	0	0	0	6.26134	0	0	5.8107	3.75702	0	1.87578	0	3.69265	1.7137	0	0	6.1813	0	5.41684	4.72028	0	0	0	7.36405	0	1.80735	0	0	0
ENSMUSG00000004667	Polr2e	7.94181	8.02663	5.03606	7.80497	7.52372	8.38668	7.87314	6.5292	7.07146	7.51633	8.1953	6.93793	8.5552	2.32769	0	7.55942	6.76315	8.04903	7.65821	5.14037	0	7.2113	3.0036	6.50239	8.50847	3.64039	7.81775	6.23209	6.73579	5.88509	9.37491	6.72765	7.62797	2.926	8.65353	8.37578	5.35332	0	7.49041	7.57463	0	7.09255	3.91552	4.90159	5.65335	0	3.38128	4.41346
ENSMUSG00000004677	Myo9b	3.09085	0	0	0	3.32769	0	0	0.650765	0	0	0	0	1.07724	3.52231	3.72465	5.41177	0	0	0	0	0	0	0	0	3.97085	0	0	2.46205	4.28983	0	4.60526	0	4.6427	2.83188	0	2.91648	0	2.7761	0	0	0	3.19849	6.69975	0	0	0	0	4.24336
ENSMUSG00000004698	Hdac9	0	1.42223	0	0	0	0	0.443607	0	0	0	0	3.49697	0	0	0	0	0	0	4.71754	0	0	0	0	0	2.04614	4.34199	2.63227	0	0	0	0	2.16027	0	0	0	0	0	0	0	0	0	0	0.214125	0	0	0	0	0
ENSMUSG00000004768	Rab23	4.79857	0	2.97636	0	0	2.0321	2.79286	0	0	4.20789	3.64501	4.63807	0	5.56194	0	0	0	4.42291	4.88557	0	0	0	0	0	0	0	0	4.75221	0.641546	3.95327	0	0.632268	0	0	0	5.37886	0	0	5.77716	0	0	2.58976	0	0	0	0	0	6.75702
ENSMUSG00000004771	Rab11a	7.8653	9.49239	5.66874	7.32948	8.07895	8.96567	8.81545	9.247	9.54019	6.54164	9.93164	8.81785	6.35614	7.1638	7.10601	0	8.6498	9.95476	4.51916	7.33119	3.7939	8.57754	6.58556	3.54597	7.27538	7.93581	8.71918	8.8909	8.97111	5.86196	8.29783	6.74079	8.20931	8.21315	8.85736	8.72989	5.51979	0	10.0667	8.27431	7.94163	7.03958	8.30022	8.2057	8.12304	3.04789	6.91874	7.42089
ENSMUSG00000004788	Eif2b2	5.35579	7.60629	0	0	0	4.1914	0	0	0	0	0	0	7.15957	0	0	0	3.37851	0	0	7.95994	0	0	5.20398	0	0	0	0	3.93074	0	5.91695	3.2555	0	0	0	0	7.30843	0	0	0	3.90207	2.78241	0	0	0	0	0	0	0
ENSMUSG00000004789	Dlst	1.89918	0.0976108	0	0.226509	2.72028	0	2.12763	0	0	0	0	0	0	0	0	0	2.72683	0	2.85	0	0	2.65535	0	2.87381	0	0	6.19849	2.0072	0	5.97636	0	1.96717	0	0	0	0	0	0	3.77294	6.77439	0	0.0840643	0	0	1.76129	3.67243	0.505891	1.69153
ENSMUSG00000004798	Ulk2	0	0	4.96993	6.0197	0	0	0	6.47654	0	0	2.87971	1.08406	0	0	0.722466	0.565597	2.26903	4.41616	2.14731	6.15421	5.5472	0	5.98413	5.0268	0	0	5.46728	6.55275	6.16048	5.77952	3.37295	2.17951	0	0	0	0	3.7148	0	6.49265	0	5.57501	5.04571	0	0	5.59634	0	5.32085	0
ENSMUSG00000004815	Dgkq	2.70044	5.78816	3.52482	0	0	0	0	0	0	4.26754	0.137504	0	0	0	0	0	0	0	5.00225	0	0	0	0	0	0.731183	0	0	0	0	0	0	0	0	0	0	0	0	0	0	0	0	0	0	0	0	0	3.60999	0
ENSMUSG00000004843	Chmp2b	0.918386	0	6.3856	3.82883	0	0	0	0	0	0	4.72137	3.19849	0	0	5.20477	0	3.74524	1.05658	6.03936	0	0	0	0	2.25399	6.44576	4.18824	4.62	0.613532	0	2.72247	0	0	0	5.65735	0.765535	0	0	0	2.9982	0	6.88093	0.687061	5.74927	0	5.02768	0	0	2.70929
ENSMUSG00000004846	Plod3	0	0	3.38405	2.56071	1.67807	0	0	0	0.83996	0	0	0	3.21568	0	5.08874	0	3.29719	2.08746	0	2.44095	0	0	5.40361	1.77821	5.32409	0	0	0	0	0.871844	1.23879	0	0.0426443	0	0	1.45943	0	0	0	0	3.54226	2.74846	0	0	0	1.30451	1.46989	1.85599
ENSMUSG00000004849	Ap1s1	4.69488	5.89942	5.57198	2.52356	0	6.16772	6.64602	0	0	6.38353	4.62293	3.95977	0	2.51349	4.25475	0	5.56864	6.17033	2.10434	0	2.28688	2.13093	4.22728	3.93357	2.75916	4.38405	4.73931	0	2.04264	5.55704	4.26454	3.61235	6.81417	0	5.17113	5.63981	0	0	3.60288	0	0	5.14323	5.51696	5.61912	4.40599	0	0	6.05333
ENSMUSG00000004864	Mapk13	0	0	0	1.24489	0	0	0	4.81762	5.08831	4.97636	0	0	6.626	6.11333	0	0	2.74416	2.33056	0	0	0	0	0	0	0	0	4.65992	0	0	0	0	0	0	6.02547	2.17632	0	0	0	0	0	0	0	0	0	5.10056	0	1.52607	0
ENSMUSG00000004865	Srpk1	3.89627	4.01703	5.39335	7.02237	6.70169	6.88154	6.74819	7.37886	5.89966	6.62965	2.69153	6.51538	6.73376	6.61765	5.43696	6.53123	7.59671	5.48382	6.42425	7.33476	7.3156	5.56071	7.64126	7.01659	3.74093	1.42223	6.78346	6.54659	5.98117	2.71149	7.00191	6.37869	2.90881	5.68762	6.95919	6.57259	6.98003	7.33976	6.94228	5.3572	4.18745	6.13545	7.12267	7.58496	5.09424	6.42274	4.93404	5.70764
ENSMUSG00000004880	Lbr	6.66406	6.80349	6.35913	6.58271	7.7963	5.95233	6.81762	6.99628	7.03067	7.45681	6.9292	6.85574	4.70764	7.58782	8.01229	8.54272	6.58736	8.20261	6.90424	7.80542	7.61405	7.17602	6.96625	6.57274	7.34172	7.60999	8.3906	6.22419	7.16521	7.42249	7.91193	6.43713	7.69884	6.88886	8.22973	6.95757	6.91073	7.48985	6.98254	6.64904	7.15876	7.31796	8.02901	7.87344	7.43288	0	9.08664	3.13422
ENSMUSG00000004891	Nes	0	1.79077	3.76341	1.68706	0	0	0	0	0	0	5.14405	3.36597	0	0	0	4.81147	0	0	0	0	0.687061	3.19061	0	0	0	0	3.10266	0	0	0	0	0	0	0	0	0	0.632268	0	0	0	0.321928	0	2.1177	0	0	0	0	2.26003
ENSMUSG00000004892	Bcan	0	0	0	0	0	0	0	1.20163	0	0	1.76129	0	1.36177	4.3875	0	0	0	0	1.97453	0	0	0	0	3.68257	0	1.05658	0	1.94111	0	0	0	0	0	0	0	0	0	0	2.0072	0	0	0	5.28207	0	0	0	0	0
ENSMUSG00000004895	Prcc	0.722466	0	4.15299	0	0	0	0	0	0	0	0	2.26604	0.286881	0	0	0	0	3.86196	0	4.83491	0	0	0	0	0	0	0	0	0	0	0	0	0	0	0	0	0	0	0	0	0.847997	1.49057	0	0	0	0	0	0
ENSMUSG00000004896	Rrnad1	3.80219	1.25701	4.80787	2.17632	0	3.47379	1.58496	3.64616	2.59694	3.52857	4.26754	4.4957	3.73444	4.40463	6.48188	3.85499	3.53232	6.2426	3.98185	3.2555	1.37851	4.61765	0.226509	0	2.90497	0	5.26791	3.33056	3.78346	0.925999	4.69544	2.56316	3.82883	4.6153	4.51538	3.69153	0	4.8953	4.1334	3.13586	4.42089	2.23879	2.36737	0	5.28318	3.11103	2.58015	0
ENSMUSG00000004897	Hdgf	4.50906	4.58075	3.82579	6.24831	3.24945	3.21101	6.98993	7.09729	1.87578	5.63575	3.0635	4.38819	4.18824	4.22188	4.51665	1.94111	6.09297	3.08576	2.93546	0	3.1177	3.18587	0.378512	2.95791	0.422233	5.01748	5.75275	7.34287	4.2891	5.67412	5.51001	6.52341	6.11603	3.94673	5.76845	5.38128	4.17712	2.99095	4.83996	3.7866	0.748461	3.20006	5.64847	4.22959	5.57137	4.67186	4.2765	3.9991
ENSMUSG00000004929	Thop1	4.97911	0	0	0	0	0	5.05745	2.42492	0	0	1.94486	2.23879	0	0	0	0	1.10434	2.74416	0	0	0	1.62293	0	0	0	0	0	0	0	0	0	0	4.904	4.34127	0	6.10035	0	0	2.36177	3.88557	3.21723	0	0	0	0.137504	0	0	0
ENSMUSG00000004931	Apba3	0	0	6.37678	4.25701	0	0	4.87036	6.02348	0	0	0	0	0	0	0	0	0	0	0	0	0	7.47362	0	4.24489	0	0	2.60644	0	0	3.7126	0	2.92029	0	4.0063	0	0	0	0	0	0	0	0	0	0	0	0	0	0
ENSMUSG00000004934	Pias4	0	3.9855	0	4.94953	3.98732	0	3.36597	4.53667	0	4.42358	0	1.96717	2.14731	0	0	0	5.22997	0	0	0	0	0	0	6.43912	0	0	0	0	6.38336	0	0	0	4.57894	0	0	3.81762	5.63633	2.20477	0	2.93357	0	0	0	1.91456	0.286881	5.04745	0	0
ENSMUSG00000004936	Map2k1	0	6.07211	0	0	0	0.0840643	4.12267	5.66477	0	1.56071	1.71809	2.78241	1.07039	0	0	0	2.98003	4.22805	0	3.10098	0.411426	0	0	4.36807	4.94533	4.37504	0	0	0	0	0.0976108	4.96255	0	0	0	4.30961	0	0	4.26003	0	0	0	0	0	3.17153	1.15704	0	4.38128
ENSMUSG00000004937	Sgta	5.46369	0	5.45319	8.68731	0	5.42324	6.9148	7.02835	0.485427	0	2.774	3.74201	2.70708	1.95977	8.21592	1.1375	7.85481	6.49681	7.64595	0	6.49378	4.96901	4.03298	2.66448	4.8674	7.3799	5.75168	5.33771	6.5089	6.32823	4.94673	6.74322	6.78686	7.07125	0	3.72137	0	0	6.69391	3.5472	5.90641	5.19967	8.22685	0	6.51065	5.94883	5.98868	2.30451
ENSMUSG00000004945	Tmem242	0	0	0	6.76461	3.03034	2.79909	0	0	0	0	0	0	1.48027	0	0	0	0	3.35191	0	3.0018	5.82197	1.96717	0	0	0	4.60585	0	5.71039	0	4.01436	4.56133	0	0	0	5.45713	3.8125	3.76553	0	0	0	0	1.98185	0	0	5.20046	0	0	5.0027
ENSMUSG00000004947	Dtx2	0	0	0	4.46663	1.28688	0	0	0	0	0	0	0	0	0	6.16952	0	0	0	0.201634	0.226509	0	5.10098	0	0	0	0	0	2.96717	4.49633	0	4.46923	0	0	0	0	0	0	7.64918	1.90304	0.176323	0	0	0.356144	8.10003	0	0	0	0
ENSMUSG00000004948	Zp3	0	0	6.10308	0	0	0	0	0	0	0	0	0	0	0	0	0	4.04264	5.07082	6.41312	0	0	4.68874	0	6.94099	0	0	0	0	0	0	0	0	0	4.31759	0	0	0	3.849	0	4.60348	5.62556	0	0	6.31542	4.97039	1.0635	0	0
ENSMUSG00000004951	Hspb1	0	0	0	0	0	0	4.12102	4.852	0	0	0	0	4.59694	6.71067	5.38198	0	0	4.4489	0	0	0	5.0648	5.32445	5.32048	4.10769	0	0	4.26303	0	0	0	4.96116	0	4.53232	0	0	0	4.93876	6.02192	2.69153	6.2032	4.0781	3.90977	0	0	0	6.35032	0
ENSMUSG00000004980	Hnrnpa2b1	0	6.72233	8.16852	8.92813	5.56834	7.14017	7.34917	7.82763	0.748461	5.59246	5.75969	6.95757	9.13286	5.92362	7.45648	8.97312	6.05398	6.54288	7.87615	7.85194	9.55488	8.75432	0	7.82953	6.53962	8.00293	5.44394	8.70165	7.76752	8.18502	7.71425	8.55896	7.48188	6.78542	6.9034	8.12117	7.67009	7.11915	8.13437	8.59148	7.61927	7.79461	8.42232	2.57289	6.89664	8.49725	5.37191	8.20672
ENSMUSG00000004988	Fxyd4	0	7.94427	0	0	0	0	0	6.87209	6.23936	7.25786	3.74416	4.07039	0	0	7.39797	0	0	5.5741	0	0	0	0	0	4.86245	0	0	0	0	2.77821	4.91504	0	0	0	5.17233	0	0	0	0	0	0	0	2.88166	0	6.18824	0	0	0	2.90304
ENSMUSG00000004994	Ccdc130	0	2.86987	0	3.90785	0	4.25475	0	0	0	0	0	5.43229	0	1.63691	0	0	0	0	0	0.495695	5.77926	7.02092	0	0	0	0	0	0	0	4.29131	0	0	0	0	0	0	0	0	2.46989	0	0	0	0	5.37816	0	0	0	0
ENSMUSG00000004996	Mri1	0	0	0	2.19849	0	0	3.22651	0	0	0	0	0	0	0	0	0	0	0	2.82375	0	0	3.17153	0	0	0	0	0	0	0	3.05137	0	0	0	0	0	0.189034	0	0	0	0	0	0	0	0	0.15056	0	0	0
ENSMUSG00000005034	Prkacb	3.30159	2.85997	0	0	0	0	0	0	0	1.7137	3.9364	4.41954	3.64616	4.69988	1.54597	6.79181	3.38681	0	0	0	0	0	0	3.3147	0	1.79077	0	3.93074	0	4.77926	0	3.62877	1.0072	0	2.78869	0	0	5.61677	0	0	0.111031	0	2.28392	4.45615	0	3.48027	0	5.96394
ENSMUSG00000005045	Chd5	0	0	1.23266	3.8125	0	0	0	0	0	0	6.10476	0.0703893	0	0	0	0	0	0	0	0	1.26903	1.46467	0	0	0	0	0	0.263034	1.96347	0	0	0	0	0	6.15987	0	0	0	0	0	0	0	3.16027	0	0	0	0	0
ENSMUSG00000005054	Cstb	5.6094	7.68517	4.30597	8.10638	5.6011	6.6585	7.9892	6.95687	4.28021	6.84021	6.15117	6.15482	6.76208	6.75087	5.50557	6.51475	6.13832	6.07382	6.58782	7.35685	7.60955	6.17532	7.00854	6.06307	6.73281	4.0063	6.69988	5.11103	7.40701	6	5.21335	6.84937	7.13175	7.35032	5.26341	6.21257	7.82286	6.39421	6.17652	6.77558	4.32625	5.84097	7.23582	8.04177	5.28021	7.66092	5.80581	7.65112
ENSMUSG00000005069	Pex5	0	0	3.28096	0	0	2.08066	0	4.79753	4.48349	0	0	0	0	0	4.40939	5.31904	0	0	0	0	2.66676	0	0	0	0	0	4.26003	0	0	0	0	0	0	0	0	0	0	0	4.51412	1.87578	3.32337	0	0	1.07724	0	0.831877	0	0
ENSMUSG00000005078	Jkamp	2.47249	0.678072	0	0	0	4.44029	5.90376	8.16912	0	0	0	6.52262	0.454176	2.58736	0	3.7866	4.54597	0	3.78764	0	4.42626	4.96023	0	3.81455	6.10161	4.23266	0	3.16672	0.555816	0	5.80555	7.63568	4.02059	2.62761	7.08194	7.11873	0	2.67356	0	0	0	6.94298	0	7.06145	5.01078	0	5.40599	0
ENSMUSG00000005102	Eif2ak4	0	0	0	0	0	0	0	5.04483	0	2.91456	0	0	0	0	5.15259	0	4.10852	1.61824	0	0	0	0	0	0	0	0	0	0	0	0	0	0	0	0	0	0	0	0	0	0	0	0	0	0	2.88166	0	0	0
ENSMUSG00000005103	Wdr1	2.47249	6.87061	4.78607	5.93334	6.90352	6.23266	4.28762	5.91361	2.40599	6.93074	5.40054	2.91839	3.8885	6.05723	3.85499	3.47119	7.3535	6.72315	7.91229	4.337	2.87184	1.91073	5.03562	3.22651	6.23802	6.30907	5.44228	4.80941	6.83756	3.65764	5.11853	4.19849	3.72574	4.41549	9.17065	5.30049	6.82502	3.52105	6.28614	4.50208	0.286881	4.43029	5.68145	2.8679	6.81288	4.97177	5.55704	2.26604
ENSMUSG00000005125	Ndrg1	3.07895	0	0	0	3.07895	4.23266	2.06695	0	0	0	0	0	0	0	0	0	0	0	0	0	0	3.17951	0	3.04789	0	0	1.34483	0	0	4.30451	0	0	4.63401	0	0	5.24603	0	0	0.0143553	0	0	0	0	0	4.0036	0	0	0
ENSMUSG00000005142	Man2b1	0	0	0	0	7.26763	2.23573	0	1.79494	3.20945	0	0	3.5008	3.99186	0	6.87811	0	5.44923	0	0	2.36457	0	2.76765	0	0	0	0	0	0	0.650765	4.81506	0	0	4.12516	5.68874	2.02857	0	0	0	0	0	5.46303	5.91552	2.76553	0	0	0	4.1235	0
ENSMUSG00000005150	Wdr83	1.92979	3.94298	1.45418	0.250962	0	2.93546	0	0	0	2.05658	2.98003	3.75275	5.36562	0	0	0	3.63343	2.488	2.73769	0	2.25701	6.92422	0	2.66676	3.31615	0	0	2.36177	1.01436	0.15056	1.53605	0	1.69599	1.08406	0.189034	0	0	0	3.06695	0	3.47638	4.46663	2.27202	2.91648	3.79286	0	2.12763	3.72356
ENSMUSG00000005161	Prdx2	0	0	0	0	0	7.04144	0	4.73552	0	6.54319	0	7.3345	9.99215	5.89918	0	0	5.96371	5.30268	0	0	6.55105	2.51602	0	8.18656	8.64584	0	5.32912	0	5.68538	0	7.29297	8.66466	2.52607	3.49825	0	6.63706	0	0	7.02547	0	0	1.8953	0	8.40305	3.89239	9.12247	7.98982	0
ENSMUSG00000005198	Polr2a	4.37016	2.70929	3.82477	3.01257	2.53605	3.99458	2.63459	0	0	4.16108	1.81558	4.46532	4.53481	0.378512	4.23113	0.918386	0	3.5472	3.83086	5.1811	4.05485	6.16852	0.356144	5.10559	3.06178	6.35526	1.33914	3.61353	2.85	3.72574	4.95652	4.31179	5.02813	3.75382	4.2854	3.95977	0	3.92695	4.58015	3.96717	4.95187	5.17712	5.59694	0.137504	2.35896	0	4.06695	3.76022
ENSMUSG00000005202	Shbg	0	0	0	0	0	0	0	0	0	0	0	0	7.53978	0	0	0	0	2.81967	0	0	0	0	0	3.86196	0	0	0	0	0	0	0	0	0	0	0	0	0	0	0	0	0	0	0	0	0	0	6.142	0
ENSMUSG00000005204	Senp3	7.66071	0	4.87234	5.85175	7.5227	7.53667	7.5552	0	0	3.24489	6.66903	4.72955	5.48864	3.10601	0	0	6.45516	7.16842	6.47233	8.70777	4.97131	4.81711	0	5.71754	8.1299	2.97453	5.06178	5.29315	5.83415	8.27696	6.24755	5.64616	5.36632	1.33914	7.77195	7.94222	5.77689	2.17632	5.52168	0	0	4.54102	4.32697	7.22362	6.46123	7.1471	6.74967	6.75034
ENSMUSG00000005225	Plekha8	6.64832	0	1.12433	7.68299	0.863938	3.64731	6.98766	6.57546	0	0	0	6.81545	0	0.15056	3.66448	5.52325	0	5.64731	5.94322	5.36072	8.31768	2.22959	6.6011	5.79961	5.76845	3.56803	4.18587	6.71287	1.12433	6.94298	0	5.79727	0	0	0	0	5.13586	0	5.61824	4.57773	2.14405	6.61176	6.29186	0	4.89869	1.48027	5.97774	5.73877
ENSMUSG00000005233	Spc25	2.69822	3.39232	6.7866	4.32984	2.42223	3.24031	4.88166	3.10098	5.98391	5.2817	0	6.70625	3.16993	7.2635	0	8.02564	7.91755	7.11967	5.33199	4.19928	6.17493	5.66135	0	4.7366	6.71754	0	7.68671	5.95536	5.79961	7.25503	7.63865	6.85312	3.69153	0	0	6.40837	2.62527	2.97085	5.75382	2.6893	0	5.71177	6.13031	7.14527	7.15906	0	6.99684	0
ENSMUSG00000005237	Dnah2	0	0.594549	0	0	0	0	0	0	0	0	0	0	3.5435	0	0	0	1.61824	0	0	0	0	0	0	0	0	0	0	0.275007	0	0	0	0	0	0	0	0.226509	0	0	0	0	0	0	0	0	0	0.650765	0	0.963474
ENSMUSG00000005251	Ripk4	0	0.739848	0	4.50716	4.29646	0.464668	0.765535	0	1.94486	1.59932	1.90689	4.81865	3.09424	5.37816	4.37086	1.85599	5.5345	2.09424	4.63575	2.91456	0	3.0321	5.6605	0	4.2765	0	4.47768	4.85499	3.61941	0	2.72465	3.51349	2.71809	4.78136	0	2.66221	0	6.85499	3.51854	6.45236	4.33056	0	6.40071	0	3.72137	0	3.73227	3.33056
ENSMUSG00000005262	Ufd1l	6.37173	0	4.87184	0	7.09624	3.85997	6.19101	0.687061	4.53792	5.87873	4.1914	2.17951	3.94673	0	2.32193	0	2.5008	5.7866	2.87774	2.01078	0	6.9521	1.97453	4.41616	3.58256	0	6.42223	2.80116	6.39215	0	3.72028	5.01659	7.09381	1.95977	6.0766	2.77189	3.64962	0.495695	6.19298	2.0635	6.47265	3.37295	2.30451	5.96394	6.76182	6.62176	4.0018	7.75328
ENSMUSG00000005267	Zfp287	0	0	0	6.04985	0.941106	0	0	0	0	2.47249	0.748461	3.07895	0	4.69877	0	0	0	0	0	0	0	0	0	0	0	0	0	0	0	0	0.344828	0	0	0	0	0	0	0	0	0	0	0	0.0143553	0	0	0	0	0
ENSMUSG00000005299	Letm1	2.45681	4.48285	0	3.28244	2.36177	1.29278	5.06005	1.12433	0.0426443	0	3.25248	0	6.10371	2.31615	2.89336	0	2.25096	0.31034	0.687061	0	1.8679	2.51096	1.73985	0	0	0	3.64962	0	6.38578	3.42761	0.773996	2.19535	4.41346	1.90689	1.42761	0	0.226509	1.53605	2.09424	0	3.08746	4.4489	0	1.07724	5.85574	0	2.15056	0
ENSMUSG00000005312	Ubqln1	5.41785	3.9644	4.89579	4.26379	2.55582	4.80993	5.02901	5.52011	3.84499	5.08236	4.52732	4.43763	3.19377	1.03562	2.40599	2.24793	3.04264	3.20477	4.62293	3.96717	5.47768	4.0063	4.14078	4.2032	2.86394	1.73985	3.38819	5.7498	3.58015	6.2555	2.98914	4.59156	5.92671	4.62117	0	3.73552	1.36737	3.16993	5.77716	6.21393	4.30597	3.15704	6.43313	4.93074	3.24945	0	2.12102	1.71809
ENSMUSG00000005354	Txn2	3.3505	7.09202	0	7.54071	0	7.5744	0	0	2.99458	0	3.70598	2.92979	4.24793	6.81673	3.01078	0	0	0	2.16672	0	3.87873	7.2737	0	0	2.88362	4.83238	4.02326	6.32067	0	0	4.75596	4.24184	4.81147	4.0054	5.14812	3.22651	6.24527	7.1151	7.14914	0	3.45549	4.57592	6.78882	3.50589	0	6.20848	6.90352	4.1177
ENSMUSG00000005360	Slc1a3	0	0	0	0	0	0	0	2.96532	0	0	0	0	3.46858	0	0	0	0	0	5.39917	0	0	0	0	0	0	0	4.03914	0.321928	0	0	0	0	0	0	2.9279	0	0	0	0	0	0	0	0	0	4.36317	0	1.4957	0
ENSMUSG00000005362	Crbn	0	0.526069	6.3185	6.48382	3.88264	6.26266	0	0	3.40463	7.25304	0.378512	5.7845	0	0	0.632268	0	6.79194	6.01078	2.79077	3.09761	4.50843	5.04789	0	7.15816	4.62761	0	3.05485	6.82209	6.68412	4.7148	6.11458	0	0	0	6.61839	0	0	7.96238	6.66747	3.44626	2.44626	5.15502	8.26594	6.66661	7.12578	0	2.02503	0.536053
ENSMUSG00000005370	Msh6	0	0	0	0	0	6.28392	0	0	0	0.739848	0	5.13545	0.250962	0	5.55643	0	0	4.68145	0	4.23113	5.89942	0	4.96209	0	0	0	3.0072	0	0	4.34696	1.60881	0	0	0	0	6.393	1.12433	0	0	0	0.815575	0	0	1.17632	1.54597	0	0	0
ENSMUSG00000005371	Fbxo11	0	0	0	1.36177	0	3.45549	5.96625	3.52105	3.70598	4.92695	6.35878	6.4116	5.29168	3.46728	0	6.41667	0	5.96278	5.02281	0	0.782409	6.0676	0.526069	5.60881	0.669027	3	4.03914	1.56071	0	1.63691	0.378512	4.47508	2.44095	1.18903	5.07039	0	7.42232	5.87578	1.76977	6.05593	2.31904	2.54844	5.31759	1.36177	4.25323	7.61397	6.25248	0
ENSMUSG00000005374	Tbl2	0	0	0	0	0	0	0	4.20711	0	0	0	0	0	0	6.99684	0	4.04614	0	0	1.23879	0	5.03254	2.69599	0	0	0	0	2.04963	0	0	5.20555	4.76288	0	0	0	0	0	0	0	0	0	1.80323	0	0	0	0.516015	0	1.15056
ENSMUSG00000005378	Wbscr22	7.14649	0	0	0	0	1.70487	0	2.07724	4.88166	7.12836	0.748461	0	5.38232	0	0	6.08831	3.13914	0	0	0	0	1.8679	0	5.03078	1.91073	0.925999	0	6.98812	5.83365	6.59574	1.7137	4.56986	0	0	4.53916	0	0	0	0	0	0	0	5.15421	2.02503	0	0.863938	5.38785	0
ENSMUSG00000005397	Nid1	0	1.76977	0	0	0.575312	0	0	0	0	0	5.93428	3.37851	3.26153	0	0	0	2	2.63459	3.85499	0	5.33128	0	0	0	4.25776	0	0	0	0	0	0	0	0	0	0.0143553	2.39506	0	0	2.25701	0	0	1.52607	3.904	0	0	6.35368	0	0
ENSMUSG00000005410	Mcm5	4.98687	1.39506	4.6011	5.80581	0	6.4082	0	3.8166	7.12866	5.82043	5.86962	4.16993	5.59036	4.49185	0	0	4.62352	4.5552	4.04614	3.08066	1.89918	2.58496	0	0	0.201634	0	1.60881	3.09592	5.6314	0	6.04701	0	0	1.81147	5.08236	6.01302	2.25701	2.48027	6.02614	0	5.63546	1.17632	6.14588	0	1.46467	0	4.29866	5.55336
ENSMUSG00000005413	Hmox1	0	6.89178	5.59186	5.50112	0	7.88087	0	2.69153	0	0	3.95606	5.01926	0	0	7.15735	0	0	4.61589	4.55582	5.19219	0	1.91073	0	0	8.17223	0	7.38733	0	5.98982	0	4.75596	4.89385	0	0	6.42459	4.89433	4.6865	0	8.61257	0	0	0	0	0	7.23352	0	4.80735	6.6575
ENSMUSG00000005417	Mprip	5.87431	3.71699	3.89724	5.52888	4.1914	3.53854	3.75596	0.584963	0	5.29241	3.06867	4.28021	6.47525	4.08661	2.84398	0.948601	4.35966	2.35332	3.35755	1.42223	2.99095	4.90833	1.96717	6.67948	6.77768	6.37591	5.75889	4.22728	5.54257	7.96757	4.87431	7.04341	4.6893	5.01123	5.87381	5.43296	6.41312	0	5.20203	6.478	0	5.64674	6.11603	0	5.22766	5.41346	3.62994	6.7909
ENSMUSG00000005442	Cic	0	0	7.13873	6.3345	0	0	5.19771	0	5.90545	3.72137	0	0	4.11936	3.47119	3.41684	3.84097	4.34483	0	3.78973	0	6.66605	5.40837	4.86443	4.17632	5.13217	2.87184	3.91073	5.09466	0	3.853	4.28096	3.22959	5.55244	0	0	6.55321	0	0	3.79286	5.08916	0	5.12184	3.44626	0	6.22997	4.765	0	6.66192
ENSMUSG00000005447	Pafah1b3	5.30561	5.99865	0	3.15218	6.8198	0	0	0	0	5.26903	4.35755	0	4.7252	5.48156	6.32553	6.30797	0	6.63096	5.8485	7.43729	0	0	0	3.15381	0	0	6.39025	0	3.06867	5.30415	0	4.96486	3.16832	5.72683	0	5.20085	0	0	0	2.10769	0	4.75809	4.64904	0	6.51223	0	2.59694	0
ENSMUSG00000005469	Prkaca	0.604071	0	2.71149	0.516015	0	5.39951	1.41684	0	0	0	0	0	2.75275	0	0	0	2.42761	0	0	0	0	0	0	0.356144	4.7939	2.73335	0	0	1.26903	1.99277	0	0	0	0.344828	0	3.67243	1.45418	0	3.36036	4.39438	4.05398	1.95606	1.52607	0	0	5.87431	0	3.56438
ENSMUSG00000005470	Asf1b	0	7.31759	0	7.75195	0	6.54705	5.84273	3.49697	0	0	2.99277	5.96232	0	0	7.22535	7.37799	5.83036	5.90713	1.68706	0	7.36763	6.5738	0	5.59036	7.18507	0	1.95977	4.73931	7.70245	1.76129	5.73145	7.34021	4.53232	0	0	4.97591	0	0.739848	6.38957	7.74584	3.89627	7.63641	3.46858	6.36929	6.94017	0	0	1.75275
ENSMUSG00000005481	Ddx39	7.02248	0	5.88338	8.25659	0	7.68972	6.76871	1.12433	5.65992	7.30734	6.66917	6.54689	0	5.4614	4.1375	5.93593	0	5.4663	6.04264	0	7.52435	5.92719	0	0.823749	4.68032	7.35403	0	8.29159	8.05066	0.978196	3.26003	0	6.7075	5.8166	5.40769	6.80658	0	8.07922	6.35473	7.99447	5.72656	5.79779	5.69766	0	5.58406	0	5.96832	3.28392
ENSMUSG00000005483	Dnajb1	0	3.3799	5.26191	2.17951	0	1.37295	0.0143553	3.03034	0	0	0	0.226509	0	1.99277	0	0.516015	3.19377	1.9222	0	4.5741	1.18269	1.02857	0	0	4.24565	5.25626	0	0	0.933573	0	0	0	1.03562	0	0	2.90689	0	0	1.02857	3.99005	0	0	2.12102	0	3.45286	0	1.46467	0
ENSMUSG00000005493	Msh4	0	0.475085	0	0	0	0	5.42861	0	0	0	0	4.67751	0	1.83996	0	0	5.41616	0	5.41075	0	0	0	0	0	0	0	0	0	3.65535	0	0	5.21179	2.59694	2.74201	0	0	0	0	0	0	0	3.03738	0	0	4.45088	0	0	0
ENSMUSG00000005501	Usp40	0	0	0	6.19908	2.18903	0	0	2.68257	0	0	2.70266	0	0	0	4.71973	0	3.52356	0	0	6.16007	0	2.488	0	0	6.04002	0	3.69822	0.250962	3.33342	3.53356	5.94883	0	6.22033	0	3.54226	5.19101	0	3.80323	0	0	0	0	3.43162	7.8711	3.96625	6.76673	5.73064	2.488
ENSMUSG00000005505	Kbtbd4	0	2.32481	0	5.27687	0	3.73227	6.63909	0	0	7.00876	0	0.516015	0	0	3.91265	0	5.87799	0	0	0	2.05658	2.29278	0	0	0.356144	6.62556	0	1.83592	0.226509	3.36317	6.04418	6.72642	0	1.29866	0	0.464668	0	0	0	0	0	0	4.48349	0	0	0	0	1.93734
ENSMUSG00000005506	Celf1	0	4.08321	1.32193	0	5.1235	2.02148	0	3.1635	1.61353	2.26903	0	2.39232	2.70487	0	2.6893	3.94392	2.89724	2.93546	3.6017	3.11603	3.24945	3.90497	0	0.378512	1.74846	2.43563	2.21101	1.18903	5.38957	0	2.84197	0.863938	2.38957	0.238787	2.05311	5.77373	2.48027	2.21101	2.38405	0	7.32256	0.978196	4.0197	1.5509	5.55275	1.8679	0.823749	0.422233
ENSMUSG00000005510	Ndufs3	8.18438	8.00124	0	7.35614	0	5.66448	7.46752	5.96694	6.95861	6.56697	0	6.90713	6.05333	7.64523	7.18933	4.65992	0	6.57471	8.30898	7.08055	3.14568	6.89579	6.68846	6.89954	4.03386	7.11197	8.12743	5.57592	6.28355	6.77347	5.57592	8.51065	7.24031	6.31868	8.52896	7.53341	0	7.90436	8.75939	5.16792	6.78673	5.81224	6.65306	0	7.33494	3.6427	0	6.67271
ENSMUSG00000005514	Por	0	3.51349	5.58316	5.3302	0.226509	3.14893	0	4.26303	0	0	5.19101	3.926	0	1.54102	4.29719	6.13545	5.69544	5.54133	2.71589	4.66334	0	4.38405	0	0	0	0	0	2.96901	3.94392	5.31904	3.46467	3.30451	0.163499	3.90593	0	2.17951	4.13175	0	0	3.26003	3.99186	0	4.6017	3.68257	3.83289	4.81506	0	0.189034
ENSMUSG00000005533	Igf1r	0.831877	0	0.678072	0	4.46597	7.08311	2.76341	0	4.47379	3.48027	4.39849	5.46401	1.48027	2.67356	3.66903	0	3.57168	4.61117	3.59455	1.62761	2.24793	4.40531	2.70487	6.28725	3.17951	1.0635	4.86146	1.26303	3.37712	0	0	3.88166	4.47962	0	3.95327	4.99186	2.01078	2.42761	2.17951	5.02237	6.83794	0	7.3014	1.32769	4.93216	0	8.27622	6.615
ENSMUSG00000005534	Insr	0	0	0.879706	0	0	2.34483	2.91648	0	0	0	0	5.77083	0	0	0	0	0	0	0	0	0	0	0	0	0	0	0	0.226509	0	0	0	0	0	0	4.5472	0	0	0	0	0	0	0	0	0	0	6.78647	0	0
ENSMUSG00000005566	Trim28	7.4358	8.04625	8.83298	5.78869	7.30396	6.07575	5.27165	5.83719	4.39985	5.77189	7.25965	7.50016	6.60555	0	2.60881	5.04876	6.86183	2.97269	0	0	2.62527	7.53068	6.98641	6.62205	7.07136	0	7.49265	4.93923	6.28725	7.15846	8.10696	7.32724	8.09982	5.00988	0	2.61589	7.41642	0	5.05702	5.64097	7.41912	4.26003	6.18923	4.62117	7.32355	0	7.26294	7.67532
ENSMUSG00000005575	Ube2m	0	0	5.9798	0	0	5.21684	0	0	0	0	0	0	1.64155	0	0	4.47508	0	0	0	0	0	0	0	0	0	4.7866	0	0	0	0	1.67807	0	0	0	0	0	0	0	4.6837	0	0	0	0	0	0	0	0	0
ENSMUSG00000005583	Mef2c	3.86295	0	3.59694	3.90111	0	0	0	4.49761	0	7.59051	0	0	5.19338	0	0	3.74846	1.98914	3.62527	6.63372	0	2.65306	6.57365	0	4.72083	3.70708	4.45154	0	3.94486	0	0	0	3.81558	2.08746	0	3.87873	0	4.29793	0	5.2149	2.33628	1.09761	0	3.99458	0	0	5.36352	3.7137	5.2765
ENSMUSG00000005609	Ctr9	4.0268	6.27705	4.48156	7.36151	0	0	5.78581	0	0.189034	4.21335	3.24031	4.62761	5.23496	5.83112	5.40054	8.55513	3.34199	5.59425	6.05658	2.89336	6.99774	6.76673	5.57622	7.04188	0	4.96901	3.67016	1.93357	1.76977	5.28021	3.80012	6.76328	5.79364	0	0	6.0568	2.28688	6.92303	0	5.60792	5.85624	5.6094	5.44062	0	3.488	0	0	0
ENSMUSG00000005610	Eif4g2	7.51554	7.7341	7.36588	8.13602	4.94205	6.10936	8.38982	7.82018	7.67172	7.97556	7.14466	6.69697	6.30488	5.94767	8.29737	7.28374	5.47508	8.05545	7.39	6.75355	8.44095	7.34279	6.57864	8.47618	5.52325	7.42761	7.81076	6.75195	3.53978	8.06926	8.4661	7.98254	7.60637	6.70805	7.6761	8.48031	5.67497	7.57811	6.47622	6.57833	8.58519	7.45006	7.81743	6.93593	8.37125	1.0072	7.40156	7.62117
ENSMUSG00000005615	Pcyt1a	2.90111	5.65535	0	1.42223	0	0	0	0	0	0	0	6.37556	2.96717	0	0	0	0	0	0	0	0	4.88606	0	5.60703	0	0	0	5.06264	0	0	1.87578	0	1.84398	1.25096	1.67807	0	0	0	0	0	0	0	0	0	4.48993	0	0	0
ENSMUSG00000005621	Zfp592	0	0	0	2.39506	0	0.0703893	0	0	0	5.60288	0	0	0	3.94579	1.1177	0	0	0	0	0	0	1.46467	0	0	0	0	0	0	2.88753	3.91265	0	0	0	0	0	0	1.33914	0	0	0.189034	6.08151	0	0	0	0	0	0	3.75168
ENSMUSG00000005625	Psmd4	6.37782	6.68271	7.11145	7.75842	5.8674	7.09951	7.97934	4.71589	2.05658	4.1819	4.34412	6.91576	7.49233	5.75836	4.57713	6.82845	8.15249	5.24755	7.46442	7.03089	7.1014	6.81711	0	5.11478	6.59455	7.57675	6.18646	6.04767	3.34483	7.0847	6.49729	5.17712	5.20594	4.44559	5.83996	7.502	0	7.52113	7.21897	6.71136	5.88166	5.38024	6.26134	7.77004	5.6744	7.51349	5.2384	6.52701
ENSMUSG00000005656	Snx6	6.99039	5.75221	3.47638	6.67553	7.94948	8.51668	8.01664	7.94591	3.10769	2.50589	7.8885	7.96786	7.4797	7.8426	7.40088	0	7.77703	8.64649	5.56499	6.12329	8.84288	5.11228	5.3107	5.14649	7.63655	5.86196	9.02818	5.43962	7.59798	8.03606	8.06717	7.88319	8.11982	5.86146	8.40463	7.59141	7.28077	7.93475	9.09682	0	7.80135	8.96867	7.45294	0	6.29646	6.93475	7.28808	7.26885
ENSMUSG00000005667	Mthfd2	0	3.53854	1.83996	6.52795	4.50906	4.27426	6.11873	2.68482	6.31506	4.1127	0.367371	3.85997	0	7.1177	0	3.04963	6.08958	6.63329	6.81121	7.21597	5.33664	3.33199	0	5.9607	6.20945	5.97591	5.55059	0	2.3978	2.6893	6.45615	8.73108	0	0	7.2364	5.15583	6.84574	4.88704	6.69112	4.02148	0	6.57864	5.39541	5.61648	6.71603	0	0.925999	2.52356
ENSMUSG00000005672	Kit	0	0	0	0	4.46923	0	0	0	1.05658	0	0	0	0	1.25096	3.0072	0.432959	0	4.31107	0	0	0	5.86245	2.18903	6.53652	0	5.13258	4.41616	1.40599	0	0	0	0	0	0	0.956057	0	0	0	0	1.40054	4.62819	0	5.35085	0	0	6.55919	0	0.903038
ENSMUSG00000005674	Tomm40l	0	0	0	0	0	0	0	0	0	0	0	0	0	0	0	0	7.23659	0	0	0	0	0	3.19061	0	0	0	0	5.82604	0	0	0	0	0	0	0	0	0	0	0	0	0	0	0	0	0	0	0	0
ENSMUSG00000005677	Nr1i3	0	0	0	0	0	0	0	0	0	0	0	0	0	0	0	0	4.0321	0	0	0	0	0	0	0	0	0	0	0.895303	0	0	0	0	0	0	0	0	0	0	0	0	0	0	0	0	0	0	0	0
ENSMUSG00000005682	Pan2	4.05398	0	2.79701	3.70377	5.08619	4.80839	5.73173	0	0	6.32391	3.46597	4.4614	0	1.15056	4.91552	2.60644	2.29866	0	0.389567	0	0	3.35332	0.604071	4.70044	3.9607	5.65048	1.0072	5.70681	2.5008	0	0	6.59485	3.23726	0	5.75916	0	1.08406	0	0.189034	0.831877	0	0	7.24707	2.0321	3.08916	0	0	5.18943
ENSMUSG00000005683	Cs	0	1.60407	0	4.01346	5.78031	5.36667	5.01569	6.6453	6.97797	0	0	6.1014	5.77584	0	6.75622	0	3.06005	4.62117	7.63278	4.02414	0	2.31034	5.71397	4.79129	6.14057	5.71534	0	5.62556	6.25663	5.39403	4.58976	0	0	4.29352	1.66448	0	6.57849	6.99288	5.73606	6.71658	5.78764	6.26735	6.85449	0	6.416	7.25626	4.01257	0
ENSMUSG00000005687	Bcas2	6.28559	6.04221	6.30652	7.52356	5.34483	7.15987	6.19476	6.89688	6.96913	7.49426	7.96099	5.48123	6.02192	6.34767	7.57833	3.86394	6.51001	8.14354	5.82171	6.53714	7.12732	4.24336	6.02192	7.59036	7.98225	7.99158	6.89881	7.34961	6.44228	7.4933	6.23515	6.52042	6.19613	7.6637	5.92529	6.14486	6.48784	7.45648	4.55397	6.31633	6.30031	7.05832	6.5803	7.22526	7.46761	2.4957	0	6.31107
ENSMUSG00000005698	Ctcf	4.22419	5.99118	0	3.43962	2.3505	3.25096	0	5.77268	3.98368	4.61589	1.07724	4.7021	0	0	1.75275	3.49825	4.40939	3.80426	3.16993	0	5.09255	0	0	4.30816	4.90352	0	4.26679	0	0	0	6.00225	4.4121	4.23955	0	5.25701	2.9279	0	0	0.613532	0	0	3.48414	2.23879	2.22342	5.12309	0	0	2.10769
ENSMUSG00000005699	Pard6a	3.69822	0	0	4.76765	5.10476	0	0	0	0	0	1.21412	0	0	0	0	0	0	0	3.42895	2.37295	5.03914	2.33914	0	0	5.19613	0	0	6.85187	0	4.84499	0	0	5.88996	3.73769	0	3.96625	0	0	4.45812	6.21237	3.82985	0	3.6241	0	5.14649	4.59216	0	3.37295
ENSMUSG00000005732	Ranbp1	7.83605	6.30287	3.06178	6.21121	4.57954	6.18587	7.24641	5.11977	5.88801	6.00876	5.55029	4.91121	7.73579	4.92505	5.62732	5.07852	6.17153	8.32323	5.66562	6.60185	5.16952	7.2363	5.40633	7.05582	5.75622	2.43296	7.36238	4.73498	7.28059	7.40344	6.80774	4.854	4.52544	7.16481	6.09424	7.70009	0	4.82579	7.72608	4.43429	7.11082	7.87873	6.50112	0	5.51444	4.53419	4.14731	4.23802
ENSMUSG00000005763	Cd247	0	0	0	2.03914	0	0	2.94298	0	0	0	0	0	0	4.26978	0	5.07767	0	0	0	0	4.36247	1.88753	0	4.98732	0	0	0	0	0	1.93357	0	0	0	0	2.26003	0	0	0	0	0	0	0	5.43763	0	0	0	0	0
ENSMUSG00000005774	Rfx5	0	0	0	0	2.33342	0	0	0	0	0	0.189034	0	0	0	0.604071	0	0	0	0	0	0	0	0	0	1.15704	0	0	0	0	0	0	0	0	0	0	0	0	0	0	0	0	0	0	0	0	0	4.48736	0
ENSMUSG00000005779	Psmb4	6.5809	6.10161	3.60051	8.62348	5.33378	9.01089	7.48099	8.87655	7.89506	7.75449	9.11642	9.24873	5.75382	6.65148	6.24869	5.88874	3.62994	8.08156	8.22968	8.33105	8.26576	7.507	8.52415	8.11946	8.15112	9.38111	8.43434	9.75347	8.38465	8.20281	8.4665	8.77699	9.17532	9.28003	8.5766	3.70487	5.80038	8.08513	9.11327	9.81863	8.31592	5.84097	6.31615	6.39266	7.64032	3.73335	4.92742	5.45286
ENSMUSG00000005802	Slc30a4	5.51001	0	0	0	0	0	0	0	0	0	0	3.07382	0	4.10518	0	0	2.26303	1.25701	0	0	0	0	5.78921	0	0	0	3.02326	0	0	0	0	0	0	1.37851	1.97453	0	4.38474	0	2.68032	0	0.454176	0	2.82985	0	0	0	4.16027	0.111031
ENSMUSG00000005804	Bloc1s6	0	6.42492	0	0	0	0	0	0	0	0	0	1.63227	0	0	0	0	6.08236	0.871844	0	0	5.28651	0	0	0.485427	0	0	0	1.66903	0.641546	0	5.18982	0	0	0	5.01881	0	6.26697	0	0	0	3.38957	0	0	0	0.594549	0	0	0
ENSMUSG00000005813	Metap1	3.52607	0	6.03782	1.26903	2.1635	4.69822	2.91839	4.83491	7.0119	2.0036	4.62293	4.51979	0	2.49825	7.52129	7.0555	3.21101	0	2.07039	0	4.26903	0	0	3.98823	0	6.71425	6.26978	5.68173	0	0.163499	4.34483	4.07382	6.59186	0	5.97085	0	0	0	6.59096	0	5.55888	0	1.74416	3.97728	3.44758	0	2.40327	5.0072
ENSMUSG00000005823	Gpr108	0	0.516015	0.831877	0.632268	0	0	0	5.63198	0	0	2.68032	5.20672	0	0	0	0	0	0	0	0	0	2.48027	0	0	0	0	0	0	0	0	0	0	1.49057	0	0	0	0	0	0	0	0	3.30159	3.97085	0	0	0	0	0
ENSMUSG00000005836	Gata6	0	0	0	0	0	1.69153	0	0	0	0	0	0	4.67016	0	0	0	0	0	0	0	0	0	0	5.61029	0	0	0	0	0	0	0	0	0	6.23534	2.53356	0	0	0	0	0	0	0	0	0	0	0	1.88362	0
ENSMUSG00000005846	Rsl1d1	7.08534	7.10266	5.30122	6.34305	7.82413	6.82731	7.46703	6.41075	7.36877	8.25993	6.65363	7.70508	7.48623	7.24089	8.27905	5.07339	6.36667	8.50882	7.42105	8.37421	6.7226	6.29149	4.98596	7.64847	7.64436	6.04286	7.93387	7.69105	8.9498	6.54828	8.20452	8.62732	7.289	6.09698	9.2628	5.17073	5.85823	3.20163	5.79623	6.38716	8.13843	6.95559	7.01859	8.69964	8.20222	6.53434	7.37998	6.40769
ENSMUSG00000005871	Apc	2.30451	3.904	5.23151	5.14771	3.36877	4.50779	3.50843	3.61353	3.07553	0	2.82171	2.65764	0.505891	0	0	4.86443	0	4.36737	3.79701	5.42861	4.44493	3.3505	0.887525	0.887525	1.07039	0	5.48896	2.28983	3.8679	4.09845	4.50716	3.21568	0	0	4.21801	1.84398	2.16027	3.38543	7.75034	4.48285	5.92458	2.56071	5.25927	2.854	3.44361	0	2.61824	0
ENSMUSG00000005873	Reep5	2.83188	0	0	4.15866	0	0.83996	5.99232	2.52356	3.37712	2.62994	4.46663	1.79077	3.51475	4.63633	2.72901	3.15218	2.88362	3.97453	0.978196	4.8475	0	4.09255	3.90881	4.24793	4.50779	4.14649	4.57168	0.941106	4.08491	2.05311	4.55152	5.94626	1.01436	2.79494	1.09085	0	0	4.11936	5.09424	1.54102	0	6.35896	4.9279	2.96347	3.27947	5.42962	4.02857	3.62527
ENSMUSG00000005881	Ergic3	0	6.86171	6.91755	3.74201	0	0	0	0	0	0	4.57894	6.18706	7.25918	3.36177	4.70155	6.63169	4.09677	5.11395	5.85997	0	6.38319	5.92908	0	7.30012	6.40922	0	0	4.50016	0	6.18864	0	0	0	5.17273	0	0	0	6.88374	4.98048	7.21762	0	3.99277	2.41954	0	2.89336	8.1572	0	6.68426
ENSMUSG00000005882	Uqcc1	0	0	0	0	0	0	0	0	0	0	0	5.51602	0	0	0	0	0	1.30451	0	0	4.74578	2.70708	0	0	0	0	6.62205	0	0	0	0	0	0	8.55397	0	0	0	0	3.54102	4.81198	0	0	0	0	0	0	0	0
ENSMUSG00000005883	Spo11	0	0	2.82782	1.93734	0	0	0.948601	0	3.98914	0	0	2.74416	0	0	0	0.238787	2.5435	0	5.71644	0	0	0	0	5.55059	4.66221	0.941106	7.62286	5	0.799087	0	0	0	0	4.75007	0	0	0	0	4.9782	0	6.69558	0	4.22651	0	1.99277	0	3.64962	0
ENSMUSG00000005886	Ncoa2	0	0	0	6.25871	0.137504	4.57228	0	0	0	2.40871	0	0.722466	0	0	0	0	5.08321	4.75168	3.66334	2.54597	0	3.67469	0	0	0	4.7241	0	2.26303	2.9542	2.93168	3.57652	0	0	0	2.12433	0	4.19219	0	5.75622	4.37643	1.48027	0	0	3.07724	3.70266	0	3.7845	4.70598
ENSMUSG00000005893	Nr2c2	0	6.45615	0	4.59156	6.87958	0	2.67807	3.24489	5.74604	6.76062	5.92576	5.40259	7.42164	6.40003	2.68482	7.58646	2.926	6.34127	7.40369	2.52607	5.99186	2.88557	0	3.64731	0	0	0	4.9528	0	1.22033	0	0	2.79077	5.83036	1.97453	6.5472	2.91648	0	0.584963	1.66903	4.0635	0	0	7.83048	1.38957	4.41549	2.73769	0
ENSMUSG00000005897	Nr2c1	0	0	0	0	0	0	1.32769	0	0	3.89724	0	3.81967	0	4	0	0	0	0	0	0	0	2.21723	0	0.286881	0	0	0	0	0	1.926	0	0	0	0	0	2.54597	0	0	0	0	0	0	4.46271	0	0	0	0	0
ENSMUSG00000005899	Smpd4	0.594549	0	6.53699	6.10999	0	1.5008	0	6.64587	4.69153	0	0	0	3.61353	0	0	0	0	0	0	0	7.38076	3.32193	0	3.44493	0	0	5.53294	0	2.9486	2.20163	0	0	0	0	0	4.42828	0	0	5.29315	4.03826	2.31904	0	0	1.90304	0	0	3.37156	0
ENSMUSG00000005907	Pex1	6.25607	2.78241	0	6.9028	0	0	0	2.42761	4.96532	7.43446	6.02835	5.52826	0	0	5.64184	0	0	1.76553	6.43246	2.7866	0	5.23189	7.21091	5.07296	0	7.68601	0	1.31615	7.80019	0	4.88899	0	5.86493	6.41802	6.48091	7.61419	7.74584	0	7.34447	0	6.37208	0	5.67835	0	2.85599	0	0	6.97991
ENSMUSG00000005936	Kctd20	4.80478	0	7.55075	6.08831	0	5.25512	6.58075	5.56316	5.77795	0	0	4.96347	3.64847	3.87381	0	0	0	5.56041	0	1.62761	3.21723	4.0505	0	5.3107	0	0	6.19673	5.27798	6.61574	4.76818	4.48993	4.2032	5.17393	2.70044	0.485427	2.32193	0	0	2.91456	5.52513	3.57652	0	4.73552	2.80323	2.69599	0	0.0285692	0
ENSMUSG00000005947	Itgae	3.41549	0	0	2.0635	0	0	0	0	0	0	0	0	0	0	0	0	0	0	0	2.62293	1.32769	0	0	1.58496	0	0	0	0	0	4.68089	0	0	0	0	0	0	0	0	0	3.12267	0	0	0	0	0	0	0	0
ENSMUSG00000005949	Ctns	1.42223	5.40769	0	0	0	0	0	0.378512	0	0	0	1.38405	4.23726	0	1.90304	0	0	0	0	0	0	0	0	0.176323	0	0.238787	3.87971	0	7.34314	1.22651	0	4.39849	3.27947	0	0	0	0.275007	0	4.5404	0	0.555816	3.19377	0	0.333424	2.80529	0	0	0.214125
ENSMUSG00000005968	Tuft1	0	0	3.6427	0	0	0	0	0	0	0	0	0	0	0	5.64789	0	4.36387	3.3799	0	0.226509	0	0	0	0	0	0	1.43296	0	0	0	0	0	2.55336	0	0	1.91839	0	0	5.15785	0	0	1.20163	0	0	0	0	5.70238	0
ENSMUSG00000005973	Rcn1	0	0	0	0.555816	0	4.87873	0	0	0	0	0	0	0	0	0	0	0	0	0	0	0	2.72465	0	0	0	0	0	0	0	0	0	0	0	0	0	3.5472	0	0	0	0	0	0.422233	3.37851	0	0	0	4.54226	0
ENSMUSG00000005981	Trap1	5.85947	0	0	4.48349	1.39506	7.25049	3.85499	3.03562	7.34456	4.89676	6.13832	3.70266	6.45549	7.36641	2.05311	0	7.59477	6.52435	7.00551	7.04089	7.24508	5.94533	7.58916	5.58225	0	0.389567	6.57516	6.3311	6.05137	6.77043	7.5008	4.92884	4.65363	0.31034	7.69544	7.62337	6.17592	7.11249	0	5.41752	6.23821	6.10287	0.495695	0	5.54411	4.97039	7.64926	7.88539
ENSMUSG00000005982	Naa60	2.0321	0	0	5.80271	6.10497	0	0	0	0	0	0	0	0	6.21626	0	0	0	0	0	0	0	6.49121	0	0	0	0	1.23879	0	0	3.47508	0	0	0.344828	0	7.3015	0	0	0	0	5.77479	0	0	4.59036	0	4.96993	0	0	0
ENSMUSG00000005983	1700037C18Rik	0	0	0	0.321928	4.47832	0	0	0	0	0	0	0	0	4.72028	0	0	0	0	0	0	0	4.62644	0	0	0	0	0	0	0	0	0	3.32048	0	0	4.28836	0	0	0	0	4.02237	0	0	2.39232	0	2.59455	0	0	0.201634
ENSMUSG00000006005	Tpr	7.09371	8.26608	3.15218	6.66135	5.08746	6.94813	7.79805	6.45648	6.47168	8.33954	5.79572	6.66619	5.91743	4.42626	7.40625	6.58691	6.00764	8.07162	6.78437	5.53107	8.70546	6.67567	6.83403	5.99616	5.38509	7.70908	4.9855	7.38871	8.04089	5.47573	6.47654	6.77558	5.87971	6.56773	6.07232	7.97568	8.7322	8.24565	6.80813	7.3427	8.36523	3.55336	7.44948	8.05208	6.83124	3.54844	7.48559	7.43237
ENSMUSG00000006010	BC003331	1.02148	0	0	0	6.61839	3.41549	3.81865	0	6.68299	1.75702	2.488	2.80735	0	2.82375	6.10056	3.5097	0	3.26604	0	2.47508	2.37016	2.02857	0	5.21684	6.93026	4.73715	0	0	0	1.82375	0	0	0	3.74093	0	0	2.31325	0	0	0	0	0	1.94486	0	4.27352	3.59574	0	0
ENSMUSG00000006014	Prg4	3.23879	1.68257	0	1.80323	0	2.06695	0.704872	0.847997	0.565597	0	0.526069	0	0	0	0	1.56071	0	2.61824	0.62293	4.26978	1.80323	0	0	0	0	0	0.895303	0	0	0.695994	0	4.13175	0	0.632268	0.739848	0.790772	3.91743	1.53107	2.58256	0	1.02148	0	0.815575	3.80012	0	0	0	0.687061
ENSMUSG00000006019	Dhx34	0	0	0	0	0	0	0	0	0	0	0	4.14975	0	0	0	0	0	0	0	0	0	0	0	0	0	0	0	0	0	0	0	0	0	0	0	0	0	0	0	0	2.95977	0	0	0	0	0	0	0
ENSMUSG00000006021	Kptn	0	0	4.3978	0	0	0	0	0	0	0	0	0	0	0	2.30451	0	0	4.82222	1.78241	0	0	0	0	0	0	0	0	0	0	0	0	0	0	0	0	0	0	0	1.16993	0	0	0	3.86592	0	0	0	0	0
ENSMUSG00000006024	Napa	0	5.39232	7.1334	7.22718	0	7.16551	5.13258	5.86666	0	0	0	6.12763	0	5.22651	1.3505	0	2.6017	4.69488	0	0	0	8.4074	5.23151	4.40871	6.99955	1.26303	6.21179	7.85748	5.32445	5.54411	0	3.47249	0	1.19535	4.50779	7.08587	2.68482	0	4.97545	7.63909	0	4.48736	8.78087	0.356144	3.4019	8.97013	0	7.89269
ENSMUSG00000006050	Sra1	0	0	3.15056	0	0	0	0	6.22612	2.05658	2.10098	1.46989	5.32193	6.46352	5.88118	0	0	6.77492	0	0	4.18031	2.29866	0	0	6.60837	5.12722	0	5.393	0	0	6.79922	1.99277	3.79494	2.15381	0	4.94907	0	0	0	0	7.14741	0	7.81019	4.48156	0	0	4.69877	6.23592	0
ENSMUSG00000006057	Atp5g1	7.96469	9.5877	10.0363	10.723	10.4943	9.78875	9.83389	10.234	9.66096	10.184	9.24895	9.92843	9.04453	7.89857	9.84914	9.78264	9.82189	9.89417	9.9979	10.3502	10.2673	10.5649	9.00773	9.62516	9.78193	8.9735	7.58504	10.7056	10.3064	10.0995	10.3209	10.0486	9.44062	10.6509	9.34425	9.76947	9.92098	10.4035	9.37927	9.89753	10.4119	9.76633	10.0236	8.41924	9.96171	10.9977	7.77847	8.98849
ENSMUSG00000006058	Snf8	6.69125	0	5.75542	0	0	5.1127	0	0	3.81558	0	2.7137	6.4048	6.70805	0	6.35614	0	0	6.35755	3.8748	2.21723	6.25456	6.60763	0	5.53201	6.6858	1.89142	5.40463	4.23802	0	2.22959	4.63865	5.71094	5.91217	0	6.1914	0	6.51822	0	0	2.7845	0	0	0	0	3.52732	0	5.56163	0
ENSMUSG00000006095	Tbcb	0	5.41244	4.22033	4.21645	6.97522	5.73173	7.72424	3.84499	8.26697	5.96116	7.5691	5.2211	4.40599	5.13545	5.43496	5.851	3.69933	4.98048	0	6.2317	7.16882	3.5435	3.06005	5.97039	7.09993	6.72288	6.39523	5.96371	2.51602	7.37104	4.74093	2.95977	6.02459	0	3.95884	3.52982	0	3.89724	7.26332	6.71644	4.24108	7.96463	6.64803	2.21412	5.92315	0	7.05105	3.42089
ENSMUSG00000006127	Inpp5k	5.64386	0	0	0	0	5.988	4.63459	5.76818	0	0	2.37295	3.51728	0	0	0	0	0	0	0	0	5.45681	0	1.17632	0	3.47897	0	0	0	0	0	0	0	0	0	3.58976	7.98174	0	5.32912	0	0	0	2.93923	7.16601	2.84197	6.08236	0	0	0
ENSMUSG00000006134	Crkl	3.40871	0	0	0	0	1	4.44626	0	0	0	0	2.59216	0	0	0	0	0	2.774	0	0	0	5.46499	0	0	0	0	0	0	0	0	2.7761	0	0	0	0	0	0	0	0	0	1.54102	0	3.74953	0	5.89239	0	0	0
ENSMUSG00000006169	Clint1	3.71589	2.42492	0	4.71644	3.95884	1.95977	0.863938	4.46401	0	1.69599	2.68482	4.00988	2.42492	0	0	6.15117	0	0	0	0	2.74631	0	0	0	0	0	2.85997	0	3.17792	3.3147	0	1.28688	0	2.37573	2.70266	0	0	0	0	4.71039	1.18269	0	0	2.51096	0	0	4.94626	0
ENSMUSG00000006191	Cdkal1	0	3.34341	5.84725	0	5.01569	5.09255	6.22246	0	2.64616	7.54821	1.02148	4.11103	0	8.50875	0	5.72765	4.83845	5.55766	5.66249	0	4.0635	8.35006	2.14405	5.55428	0	0	4.82934	7.17483	4.63865	7.25833	2.31325	4.79857	4.24413	3.45022	4.47314	3.76129	0	4.93546	0	6.45154	7.23621	2.74416	6.14405	4.29646	0	0	7.93458	7.49466
ENSMUSG00000006200	Rhox6	0	0	1.926	6.81314	0	0	0	0	0	0	0	0	0	0	0	5.45615	0	0	0	0	0	3.9486	0	5.82833	0	7.1177	0	1.50589	6.07168	0	0	0	0	0	0	0	0	0	5.5735	0	6.00428	5.75569	5.90929	0	0	0	0	0
ENSMUSG00000006205	Htra1	0	0	0	0	0	0	0	0	0	0	0	0	5.67779	0	0	0	0	0	0	0	0	0	0	0	0	0	0	0	0	0	0	0	0	0	0	0	0	0	0	0	0	0	0	0	0	4.23573	1.31034	0
ENSMUSG00000006215	Zbtb17	0	0	0	3.95791	0	0	0	0	0	0	2.62761	3.61941	0	0	0	2.24184	0	3.28688	0	4.1035	0	3.30889	0	0	4.93687	1.85997	0	5.76951	0	0	0	0	0	0	1.76977	5.33593	0	0	0.0976108	0	4.71589	0	4.35262	0	0	0	0	1.99277
ENSMUSG00000006219	Fblim1	0	0	0	6.19712	5.75302	4.76607	6.06178	0	1.848	5.82248	4.45549	5.30706	0	0	0	0	3.77505	4.12681	0	0	2.67356	0	0	0.903038	5.46989	5.77004	0	0	0.815575	0.9855	0	6.6388	5.82655	0	6.63793	0	0	0	1.93734	0	0.31034	4.64904	0	7.35218	3.36177	0	0	0
ENSMUSG00000006262	Mob1b	0	0	1.09761	1.25701	0	0	0	0	3.6017	4.2854	0	3.47638	2.7761	0.485427	4.88753	2.91839	0	3.65878	0	0.344828	0.263034	0	0	0	5.50494	6.12701	0	0	0	1.40599	4.66789	0	0.687061	0	0	5.29315	4.91361	0	0	1.70929	1.04963	3.41414	4.99186	0.505891	0.0426443	0	3.11603	0
ENSMUSG00000006273	Atp6v1b2	0	0	7.48132	5.89215	0	6.34767	7.04034	5.46369	2.75916	0	6.01547	2.43829	7.73606	3.07382	4.13258	1.60407	0	3.00899	0	6.69028	4.0027	6.9472	7.19505	3.77294	4.60703	0	0	0	0	2.08746	1.926	5.00764	5.66448	0	0.124328	6.31415	1.1375	0	1.62761	7.64414	5.27202	0	3.10266	0	6.38422	6.6311	0	5.12391
ENSMUSG00000006276	Eps15l1	0.356144	0	5.05311	1.69599	0	0	0	1.04264	0	0	2.88947	5.90231	4.75862	0	0.250962	1.40599	0	1.5008	2.19535	1.76977	0	4.41616	3.54102	1.53605	0	3.18269	0	3.78764	0.0285692	0.887525	5.78084	1.04963	0	0	0	1.66903	0	0	0	0	1.91839	5.07211	6.17732	0	0	0	0	0
ENSMUSG00000006281	Tep1	0	0	0	1.23266	0	0	4.69822	0	0	0	0	0	0.62293	0	4.24413	1.63691	0	0	0	0	0.970854	0	0	0	0	0	0	4.04264	1.20789	0	0	3.08916	1.31034	0.0565835	0	0	0	0	0	0	0.863938	0	0	0	0	0	0.933573	3.33485
ENSMUSG00000006288	Ttc5	0	0	0	0	5.49057	5.63285	0	0	0.584963	0	0	0	0	0	0.807355	0	0	0	5.904	5.59783	0	2.01078	0.669027	0	3.88557	0	0	0	0	0	0	0	0	0	0.757023	0	5.85748	0	0	0	2.10098	0	0.83996	7.39266	0.773996	0	0	0
ENSMUSG00000006289	Osgep	0	6.6512	2.53605	6.68089	4.99005	6.84097	0	2.96347	0	5.97636	0	6.61014	0	2.488	0	0	4.02237	5.50303	5.54319	6.82324	0	6.2034	0	5.80967	6.39523	4.9364	6.52513	3.8846	3.41414	3.46074	5.73254	0	0	0	3.27053	0	0	0	0	2.26903	0	6.36527	4.16511	0	0	0	4.04789	0
ENSMUSG00000006299	Aamp	5.36352	5.45582	3.62994	6.61029	5.21451	5.58045	4.49953	5.69627	5.36107	3.55949	3.61941	5.69349	6.23668	3.71039	7.04297	2.88947	6.8622	5.37469	6.34926	6.34145	7.22352	5.62205	0	5.4941	7.38154	0	3.53605	6.0555	3.65191	6.86134	5.33056	6.20945	6.10748	7.142	5.58916	6.13545	6.3087	0.0976108	5.9535	6.58736	3.50335	5.96301	8.04712	0	3.75061	0	1.13093	7.22081
ENSMUSG00000006301	Tmbim1	0	1.09085	1	0	0	0	0	0	0	2.91839	0	0	2.6893	5.62965	0	0	0	0	0	0	0	0	0	0	0	0	3.09761	0	0	0	0	0	0	0	0	0	0	0	0	0	0	0	0	0	0	0.189034	0	0
ENSMUSG00000006304	Arpc2	0	5.31904	3.97728	0	0	6.4851	5.41752	8.04286	2.08746	0	6.82082	1.28096	3.65535	7.05658	6.82171	1.59932	3.69377	6.8495	5.79623	7.32184	5.36317	2.62527	1.17632	1.03562	7.39163	1.23266	6.42928	2.69822	4.75649	2.67129	3.2032	7.37469	6.50764	5.00899	2.71149	4.55827	7.31297	0	3.36177	5.6879	5.76553	0	4.01436	7.62037	5.18824	4.9397	2.61353	6.57546
ENSMUSG00000006307	Kmt2b	1.42223	0	0.214125	5.45187	0	0	6.64717	0	0	4.99774	6.26021	5.5744	0	6.05181	1.31615	4.17552	0	0	3.96162	0	1.33342	0	6.55934	4.45812	1.65535	2.37295	0	3.83895	0	4.60763	0	3.66903	0	1.1635	1.9222	0	5.10601	0	0	0	0.226509	0	2.02503	0	0	0	0.879706	2.35332
ENSMUSG00000006310	Zbtb32	5.23955	0	0	0	0	0	0	2.02503	0	0	0	4.03034	0	1.11103	4.96578	0	1.89918	0	0	0	0	0	0	4.82273	0	3.46597	6.63633	6.66974	6.78215	3.46074	0	0	0	0	5.72356	0	3.51096	0	0	0	0	0	6.38422	0	0	0	0	0
ENSMUSG00000006315	Tmem147	5.79286	4.69265	6.3637	5.03694	5.59872	5.07724	4.19219	5.13955	5.988	8.05393	7.53869	7.08545	6.5157	5.91839	6.75355	4.11353	0	7.26744	6.80297	7.20163	3.22959	8.57285	6.73633	6.89081	7.19348	6.85075	4.67356	6.29444	7.93292	7.56583	9.00234	5.62293	2.08406	2.53356	7.51246	3.69599	7.82661	0	4.60822	4.08491	8.25682	6.92896	5.70016	7.88545	4.71205	2.45154	6.88142	6.58526
ENSMUSG00000006333	Rps9	8.61375	6.77913	8.70463	8.83042	8.2954	9.21291	9.35273	7.73179	7.29122	9.15649	9.11247	9.04949	10.4012	7.24963	8.558	6.224	9.45586	8.28128	9.5505	9.1705	9.21864	8.76898	8.07783	9.74283	8.46569	5.53885	8.46328	8.95954	9.06299	9.05778	9.64295	9.70354	8.5366	9.99169	7.47151	8.59761	9.68415	8.13889	9.28256	9.29025	9.10148	7.59694	8.77752	7.30615	9.28499	10.2415	8.61434	8.88923
ENSMUSG00000006335	Tfpt	5.11437	0	2.46467	4.75809	0	0	0	0	4.32048	0	0	0	0	0	0	0	0	0	3.64386	0	0	0	0	6.52168	0	0	1.60407	0	1.99639	0	0	0	5.46271	0	0	0	0	0	6.83048	0	4.64155	0	0	3.8268	0	0	0	0
ENSMUSG00000006356	Crip2	0	2.65535	2.97636	7.02558	0	0	0	0	5.47476	7.02248	0	4.23266	0	0	4.57592	0	0	5.76924	6.44758	0	1.19535	5.20906	6.95768	5.73444	0	7.0091	4.37156	6.595	5.64962	4.14893	0	6.60644	6.07852	4.75328	2.12763	0	0	3.06523	5.28836	5.31796	0	0	7.27277	0	0	0	5.79909	5.77479
ENSMUSG00000006360	Crip1	3.09424	4.46989	0	5.79909	4.91648	2.68482	2.69377	4.82426	0	6.57849	0	0	0	0	0	4.17712	0	0	0	0	0	4.52168	0	0	5.44095	5.49185	0	5.28577	5.9331	0	0	5.95396	0	0	0	0	0	0	0	4.16993	0	0	6.68986	0	0	0	5.61324	0
ENSMUSG00000006362	Cbfa2t3	0	0	0	0	0	1.18269	0	1.21412	0	0	0	0	0	0	0	0	0	0.555816	0	0	0	3.24184	0	0	0	0	0	1.95606	0	0	1.75702	0	0	5.49346	0	0	0	0	0.910733	0	0	0	0	0	0	0	0	0
ENSMUSG00000006369	Fbln1	0	0	0	0	0	1.07724	0	4.01614	0	0	0	0	0	0.0426443	0	0	0	1.04264	0	0	0.815575	0	0	0	3.5741	0	0	0	0	0	0	2.84197	0.367371	0	0	0	0	0	0	0	4.31904	0	0	0	0	0	0	0
ENSMUSG00000006373	Pgrmc1	0	3.69153	0	2.3978	1.72247	0	0	0	0	0	6.46663	4.18349	5.86121	3.04264	0	0	0	6.50319	0	0	5.62117	0	0	3.82375	0	0	5.07425	0	6.8363	0	0	0	0	4.44956	5.39163	0	0	0	3.66107	6.33593	0	0	0	0	0.765535	9.02434	4.68257	0.695994
ENSMUSG00000006378	Gcat	0	0	5.65535	0	0	1.13093	5.27687	0	5.3427	1.60407	0	1.50589	0	2.26903	0	0	4.95745	0.687061	0	0	2.04264	4.0027	0	0	0	0	0	3.08576	0	3.59096	3.74524	0	0	2.30451	1.82375	6.03144	4.50716	0	0	5.88606	0	0	3.92884	0	3.56925	3.67694	0	0.773996
ENSMUSG00000006386	Tek	0	0	0	0	0	0	1.9855	0	0	0	0	1.83592	0	0	4.08151	0	0	0	0	0	0	0	0	0	2.70929	0	0	0	0	0	0	0	3.60051	0	0	4.34554	0	0	3.77189	0.286881	0	0	0	0	0	0	0	0
ENSMUSG00000006390	Elovl1	0	6.34589	5.9305	0	0	0	0	1.4489	0	0	0	6.64659	0	0	0	5.75542	0	7.36798	0	0	0	0	0	0	0	0	0	0	3.16189	0	5.26828	0	0	0	0	6.23343	7.15745	0	0	6.96243	3.70487	0	3.74201	0	0	5.36877	0	0
ENSMUSG00000006392	Med8	6.39266	0	4.59515	4.7252	7.01011	6.00899	6.31125	0	1.42223	6.89857	5.94696	6.99673	0	0	4.04264	2.07382	6.85125	5.42593	0	3.12928	8.36798	3.83188	2.39232	7.56643	7.69544	7.36938	6.44559	7.09951	8.10507	6.46025	0	6.89069	6.20516	6.89312	0	0	6.46222	7.9321	5.8936	7.59761	0	6.05181	4.26303	7.99667	4.13996	0	6.22728	6.54504
ENSMUSG00000006395	Hyi	0	0	0	0	0	0	0	2.9782	0	2.15056	0	0	0	0	2.91839	0	0	0	0	0	0	0	0	0	0	0	4.09255	3.36877	0	0	0	0	0	0	0	0	5.85225	0	0	0	0	0	5.9222	0	0	0	0	3.76765
ENSMUSG00000006398	Cdc20	2.53854	0	6.67101	0.863938	0	0	4.93782	0	0	0	4.25475	0	0	5.90207	0	0	7.31958	6.03232	0	0	0	3.31615	8.67906	0	0	0	0	3.76553	7.38345	5.3875	0	0	0	3.27947	0	4.72137	0	0	0	0	7.34935	0	5.62498	0	6.82069	0	5.88655	0
ENSMUSG00000006412	Pfdn2	5.5601	3.7939	0	4.72137	0	5.79546	6.47021	4.67412	1.68706	2.06695	7.30861	5.69822	5.45187	5.26566	4.82222	0	6.9377	4.63459	4.65535	5.5292	6.05767	0	3.75916	4.25701	6.34944	6.17133	0	6.52826	6.84398	0	7.27901	3.2555	6.26997	3.32769	4.18349	4.48027	4.36877	1.79909	5.47508	0	5.83264	5.57228	5.68398	3.50843	6.71287	0	6.55612	5.34908
ENSMUSG00000006418	Rnf114	0	4.84097	0.910733	0.713696	1.01436	5.47832	2.81558	0.757023	7.54102	4.86344	5.88166	5.71727	3.82985	0	3.94205	5.02989	1.63227	0.948601	5.11811	5.1807	4.17473	0.565597	1.55582	7.40684	6.67002	0	3.39094	4.47703	0.124328	6.95327	7.10727	6.49458	6.20555	0	6.10852	0	7.55313	2.58736	0	2.09424	2.91456	7.7492	6.63532	0	5.95117	0	7.3046	4.84398
ENSMUSG00000006423	C330007P06Rik	0	0	0	0	0	0	0.632268	0	0	0	0	0	5.30488	6.36405	4.57592	2.35614	5.25058	0	0	4.23802	0	4.4363	1.89918	0	0	0	0	0	0	0	3.27202	3.79181	0.584963	0	5.42156	5.19022	0	0	0	0	5.75328	2.40054	3.20477	6.75288	0	0	3.69265	0.613532
ENSMUSG00000006435	Neurl1a	0	0	4.32841	6.21665	0	0	0.713696	0	0	0	0	0	0	0	0	0.214125	0	1.03562	0	0	3.61471	2.82375	0	0	0	0	0	5.3147	0.565597	3.2854	0	0	0	3.33628	0	0	0	0	0	1.60407	0	3.66789	0	0	0	0	0	0.687061
ENSMUSG00000006442	Srm	0	6.72751	3.82273	0	0	5.30451	5.20438	0	2.64616	3.852	3.83188	0	2.66903	6.56087	5.87086	3.71039	0	0	0	4.64212	5.76182	7.1469	6.31488	0	0	0	0	0	0	3.78031	0	2.04614	4.47897	2.13093	1.23879	6.46222	7.07842	0	3.19535	0	3.52105	0	4.63749	0	0	0	4.39369	6.04133
ENSMUSG00000006445	Epha2	3.0072	4.33485	4.68986	2.79701	1.21412	2.20163	0	0	0	0	3.83188	2.3505	3.95791	2.01792	0	0	0	2.26903	5.15015	0	2.71809	0	0	0	0	0	0	1.57046	0.475085	0	0	0	2.57289	5.21218	0.650765	0	0	0	5.20867	0	0	0	0	0	0	0	0	0
ENSMUSG00000006456	Rbm14	0	2.49057	0	1.02857	0	0	0	0	0	0	0	0	0	3.57894	0	0	0	0	0	0	0	0	0	0	0	0	0.124328	0	2.10434	0	0	0	2.72247	0	0	0	0	0	0	0	0	0	4.40803	0	0	0	0	0
ENSMUSG00000006457	Actn3	6.53559	0	1.91073	0.163499	1.67807	0	0	3.39643	5.34483	0	0	0	0	0	0	0	0	0	6.91061	0	6.8134	7.4494	1.61353	5.6094	0	0	0	3.94111	0	5.12143	0	5.87971	1.62293	0	1.70487	0	0	0	0	0	1.98914	5.59096	4.78241	0	2.72028	0	0	4.7126
ENSMUSG00000006471	Ndor1	0	0	0.669027	0	0	0	2.86394	0	0	0	2.75275	5.18309	0	0	0	0	3.12267	0.704872	0	0	0	0	0	0	0	0	3.50589	0	0	5.12433	0	1.83592	2.9486	0.321928	0	0.464668	0	0	0	0	2.65764	4.65134	0	1.09085	4.31107	5.29829	0	0
ENSMUSG00000006476	Nsmf	0	0	0	0	0	0	0	0	0	0	0	4.60051	0	0	0	0	0	0	0	0	0	0	0	0	0	0	0	0	0	0	0	4.31542	0	0	0	0	0	0	0	1.76129	4.77189	0	0	6.65721	4.24031	0	0	0
ENSMUSG00000006494	Pdk1	1.79077	0	0	0	0	0	0.226509	5.30779	0	0	0	0	0	6.31922	8.27328	0	5.12391	4.96301	0	0	0	0	2.60881	0	3.10266	1.79077	3.53232	0	8.28031	1.20163	7.36001	5.45187	0	0	4.45352	0	0	0	3.75168	0	0	0	0	0	4.74201	0	0	0
ENSMUSG00000006498	Ptbp1	0	0	0	6.20438	3.53481	6.58631	0	4.45878	0	6.16672	2.9241	0	5.67356	0	0.0143553	7.29747	0	5.05832	2.76553	0	1.62761	5.7939	0	0	6.06953	0	0	6.57773	7.44104	0	0	0	5.90737	0	0	0	0	4.08746	0	6.27836	0	5.69516	6.59126	0	3.38405	0	7.0197	5.3147
ENSMUSG00000006517	Mvd	2.98368	5.77452	0	5.48123	5.32697	3.74416	6.55382	0	0	0	0	5.0321	0	0	0	0	0	4.4489	6.35843	0	0	0	0.739848	0	0.782409	5.18864	0	0	3.45943	2.79077	4.91025	0	3.07382	0	0	0	0	0	0	3.01257	0	6.31089	0.910733	0	0	0	0	0
ENSMUSG00000006519	Cyba	4.10601	6.39403	5.85275	3.77821	5.14975	4.1102	5.79701	0	0	6.43012	4.31542	4.48156	0	7.6327	5.20477	7.42626	6.86518	3.66334	3.66562	2.31325	7.1014	7.19761	6.51396	3.85898	5.87135	0	5.61648	5.67638	0	6.40939	4.90256	0	2.28688	0	3.95233	6.22246	6.30761	2.30451	6.28077	7.48043	4.23649	3.87774	3.79286	0	0	2.17951	6.06329	3.70155
ENSMUSG00000006526	Tmem110	0	0	0	0	0	0	1.774	2.926	0	0	0	0	5.03078	0	3.6837	0	0	5.31542	0	0	2.86987	0	0	0	0	0	0	2.21101	0	5.65907	1.48027	2.73769	0	0	0	4.10266	0	0	6.02259	0	0	6.81775	0	0	0	0	0	0
ENSMUSG00000006527	Sfmbt1	0	3.12928	0	3.91265	0	0.970854	5.02591	0	0	4.51665	1.38957	3.15866	0	4.75702	2.59455	1.70929	0.0565835	3.74093	4.4522	4.31976	5.9905	1.36177	0	4.75969	2.1375	1.46989	4.22033	0	0	4.41075	3.79701	0	0.15056	3.53605	3.77821	4.23266	4.01881	0	4.14975	0	5.6499	3.853	4.48349	4.26903	1.52105	0	3.58616	5.25739
ENSMUSG00000006567	Atp7b	1.87184	1.65992	0	0	3.97361	1.45943	1.68706	3.0197	0	2.82579	0.286881	0	0	0	0	0	0	1.20789	1.37851	0	1.78241	0.411426	4.37434	3.51854	0	1.45943	0	3.96809	4.19219	2.45418	0	0	2.63923	0	0	0	0	4.46401	0	3.35614	0	0	0	0	1.73552	0	0.263034	0
ENSMUSG00000006576	Slc4a3	0	1.17632	0	5.02459	0	0	0	0	0	0	0	0	2.06005	0	0	0	0	0	0	0	3.33342	0	0	0	0	0	0	0.411426	0	0	0	0	0	0	0	0	0	0	0	0	0	0	0	0	0	0	0	0
ENSMUSG00000006585	Cdt1	3.98003	0	0	0.565597	0	4.4957	2.93923	0	1.32769	0	5.84649	0.62293	0	3.79909	1.55582	1.9782	0	4.12267	4.63633	0	0	0	0	0.0976108	0.15056	0	0	0	0.321928	0	0.263034	0	0	0	0.201634	2.9222	0	0	3.57046	0	2.60881	5.85499	0	0	2.52105	0	0	0
ENSMUSG00000006586	Runx1t1	2.69599	1.60881	2.34767	6.16993	1.86394	3.52607	4.72083	1.99639	4.36527	4.58195	3.19219	3.66448	0.389567	7.68692	4.37921	5.74846	3.64847	5.07852	4.48993	3.06005	5.23573	5.26078	6.70473	3.8953	4.62176	5.55551	5.44791	4.48414	4.926	2.04264	1.64616	4.38198	3.75809	5.67582	3.25248	5.06867	7.38102	6.23955	3.08236	6.19613	4.01078	5.99526	5.65335	0	4.62234	2.51349	3.51979	5.36912
ENSMUSG00000006587	Snai3	0	0	1.20789	0	0	5.00809	0	0	0	0	0	0	0	0	0	0	0	0	0	0	0	0	0	0	0	0	0	0	0	0	0.704872	0	4.32337	0	0	0	0	0	0	0	0	0	0	6.67793	0	0	0	0
ENSMUSG00000006589	Aprt	2.46728	5.0387	0	4.07468	0	5.25323	5.71094	7.3692	0	5.13955	7.89736	3.46858	0	4.8679	0	0	0	6.15704	3.90014	5.03386	7.02348	3.48414	6.58481	7.23439	6.77558	4.52293	6.19476	0	5.97154	5.53201	5.61824	5.80503	2.49313	6.89494	7.40982	4.89433	3.58256	8.84731	2.48543	6.41447	5.17991	5.48543	0	8.61265	7.10056	0	5.7301	5.33414
ENSMUSG00000006599	Gtf2h1	4.94298	0	7.48599	3.28244	7.03375	3.97085	6.51381	4.74416	5.94439	3.97545	0	5.33414	0	2.05658	6.51791	0	5.68902	6.2466	0	6.12412	4.89385	0	0	5.60851	0	0	6.13976	0.356144	6.63169	4.88996	2.25399	6.71287	4.08661	0	0	6.21975	1.18269	6.02326	5.36352	6.57289	5.03166	3.5435	1.19535	1.23879	3.77821	0	2.52607	4.03034
ENSMUSG00000006641	Slc5a6	0	5.62585	0	6.0433	0	5.87627	0	0	0	0	2.96162	0	0	0	0	5.1206	0	0	0	5.93782	0	0	2.07039	0	0	5.89797	0	0.847997	0	0	0	0	0	0	0	0	1.59932	0	0	2.36177	0	3.25096	0	0	4.09339	0	0	2.95047
ENSMUSG00000006649	Nphs1	5.3345	5.06393	6.46254	5.22458	5.87627	4.10098	6.2213	5.07596	4.87873	5.32445	5.95024	3.53978	5.38716	4.79909	5.47151	5.3579	5.49153	5.12846	6.14343	5.82094	5.88411	5.31651	7.16048	5.47411	4.94486	4.55152	2.61117	5.88264	5.71425	6.07125	5.83441	5.22033	4.52042	4.99503	4.50335	5.24489	5.78633	1.67356	5.06048	4.54844	4.91409	6.66164	4.26604	6.27668	4.16912	4.59216	5.82502	3.96993
ENSMUSG00000006651	Aplp1	0	0	0	0	0	0	3.20789	0	0	0	2.58496	5.21023	0	0	5.55704	0	2.74846	0	0	0	0	0	6.66704	0	0	0	0	0	1.22651	0	4.24945	0	4.02503	0	4.34056	8.01212	0	0	0.321928	0	0	0	5.44989	0	3.7939	1.80323	0	0
ENSMUSG00000006673	Qrich1	3.74093	4.41481	3.853	1.53605	3.86196	4.33414	4.1035	3.80323	5.03298	7.03408	4.48285	5.61324	6.00944	2.98914	6.57319	5.16832	3.67694	6.66007	4.60288	5.80168	0.956057	0	5.43962	6.20124	7.05028	0	2.852	3.05658	7.48398	6.83491	3.73227	6.72329	4.6153	0	6.78215	4.40259	0.895303	2.41143	6.17313	2.91648	0.176323	3.98277	4.71589	5.73091	5.15826	3.6017	5.19298	6.46189
ENSMUSG00000006676	Usp19	3.93829	3.08746	7.84987	3.47897	0	3.6427	3.68706	4.17313	0	4.77452	2.80735	2.35896	3.65764	0	4.0505	3.81455	6.93334	2.40599	3.26153	1.96347	4.40667	2.66903	6.70833	6.44576	3.29572	5.44328	5.35544	6.43996	5.75756	1.9782	2.7761	0.263034	3.44493	7.19269	3.73877	5.33593	5.63865	3.54102	2.09424	4.37365	3.62527	0	2.09761	2.81967	5.53387	0	2.36457	3.73552
ENSMUSG00000006678	Pola1	0	0	1.45943	0	2.22033	5.39403	0	2.81147	4.67469	0	0	0	4.88899	0	5.77795	0	0	0	0.669027	2.59932	0	0	0	0	0	0	0	0	0	0	0	2.57046	4.30743	2.39506	1.78241	4.25475	0	0	0	3.37851	2.53107	0	4.32481	0	0.799087	0	3.73118	0
ENSMUSG00000006699	Cdc42	7.42719	7.69188	8.02475	7.55842	4.22728	8.19348	8.51009	8.49617	5.26379	6.69711	8.44547	7.61493	5.92244	1.85599	7.05257	7.37339	6.6737	7.75188	7.46785	8.19422	7.75395	8.39545	8.51877	7.20799	8.46115	7.66945	7.96313	8.85041	9.43319	8.73735	8.01703	7.19948	7.67051	5.94345	7.72226	7.98043	8.37426	6.87946	7.52419	7.29471	7.77808	6.76075	8.67175	7.68419	8.83769	4.46009	8.40803	7.86065
ENSMUSG00000006705	Pknox1	0.903038	4.393	2.97269	0	0	1.29866	0	0	1.57531	0.963474	0.536053	0	1.59932	1.04264	2.38405	0	0	0	0	0.695994	0	0	0	4.8339	0	6.13914	0.713696	2.29866	0.575312	0	0	0	2.6017	0	0	0	0	3.08066	0	1.73985	0	0	0	4.0798	0.464668	0	1.09761	0
ENSMUSG00000006715	Gmnn	4.70155	0	4.58256	4.91073	0	7.0227	4.9331	0	6.98277	4.75435	6.42777	4.54844	4.02414	6.90231	5.78816	3.79181	7.75482	6.488	5.70404	5.17632	5.86666	2.02857	0	6.85985	3.27202	6.90521	0	3.01792	0	0	6.19061	6.44791	0	5.0365	3.73227	6.69558	0	5.83365	4.64616	7.16892	2.40327	0	6.83756	0	3.33485	0	6.75195	2.68032
ENSMUSG00000006717	Acot13	5.78973	5.58015	5.61176	6.82731	3.15218	6.87431	5.95257	6.92944	5.32265	0	4.96532	5.46074	3.89821	7.11572	0	7.64861	6.68243	5.47281	4.38267	0	8.49101	6.33682	4.40735	6.40548	0	2.14405	5.79286	6.97888	6.99865	7.34554	4.51916	7.53993	4.68257	6.71507	4.50016	7.98795	0	3.70044	6.79064	3.62176	5.04701	8.29241	8.03771	0	0	7.60429	4.11187	7.51649
ENSMUSG00000006720	Zfp184	0	0	0	6.68482	0	3.85499	0	0	0	0	0	0	6.04898	2.74201	0	6.13463	0	4.55888	7.45533	0	0	0	0	0	0	0	0.275007	0	0	0	0	0	0	0	0	2.4489	0	0	0	3.56925	5.31252	0	4.78869	0	0	0	0	0.895303
ENSMUSG00000006728	Cdk4	3.33771	4.85898	6.5281	8.05018	8.18284	7.69627	7.46565	9.23776	0	7.15401	2.44095	6.64659	7.9341	0	4.49442	0	7.15168	6.88484	7.31678	6.85524	8.19677	8.18438	8.64039	8.45455	6.81404	6.88289	4.45615	3.18428	7.91821	7.76062	7.07103	6.17712	4.10518	7.28937	5.0237	6.26641	8.85929	6.89288	7.84737	7.67433	5.02192	7.65664	9.01114	7.46287	5.48156	6.96266	6.88215	7.98834
ENSMUSG00000006732	Mettl1	2.70044	0	0	0	0	0	0	0	0	5.50589	0	4.02059	0	6.53013	3.65992	0	0	6.22747	0	4.97728	1.67807	2.80735	0	0	0	0	0	0	0	0	4.9514	0	1.72247	0	0	0	0	0	0	0	0	0	0.879706	1.67356	0.815575	0	0	0
ENSMUSG00000006736	Tspan31	5.3427	6.1639	0	0	0	2.33914	0	0	2.41954	5.93404	4.12763	6.23132	5.31252	0	0	1.48543	0	4.47638	7.46418	7.4002	0	0	0	7.04778	5.82349	5.30378	7.22101	5.25058	0	0	2.35332	0	5.17951	1.90304	5.65478	6.09677	0	3.38128	0.925999	3.45549	5.99616	0	6.71356	7.11728	0	7.78901	7.23199	0
ENSMUSG00000006740	Kif5b	1.7866	4.5435	6.81468	0	0	4.34554	3.01436	6.13914	0.941106	3.99005	4.66676	5.92077	6.51144	4.12267	5.07168	5.13052	0.613532	6.12763	0	5.73308	6.06286	1.54597	6.15906	0	0	0	5.50176	4.87332	2.92979	7.13237	0	5.76235	0	4.74739	3.99095	0.687061	4.26303	6.68257	0	6.62979	0	0	0	0	4.45154	4.38888	6.53652	6.23055
ENSMUSG00000006763	Saal1	0	0.321928	0	0.815575	0	3.54844	0	2.58736	0	5.22226	0	0	0	0	3.12598	3.9364	0	3.04963	5.82579	0	0	0	0	2.65992	0.432959	0	0	0	0	0.432959	0	0	0.678072	0	0	0.807355	0	0	0	0	2.34767	6.47102	5.22843	0	4.31325	0	0	0
ENSMUSG00000006777	Krt23	0	1.94486	0	4.52669	0	0	2.55582	0	2.82579	0	0	2.70044	0	1.29866	0	0	0	2.88362	1.88753	0	0	0	0	3.49313	0	0	0	0	0	0	0	0	0	0.895303	0	0	0	0	0	3.18428	0	6.70901	0	0	1.02148	0	0	0
ENSMUSG00000006782	Cnp	5.19338	0	4.30597	3.15381	0	0.695994	6.59006	4.8802	0	0	0.189034	1.0635	3.99548	1.24489	0	4.23343	0	4.08321	3.64386	0	3.34056	3.18587	4.56133	3.66676	0	0	0	0.799087	0	6.33789	1.70929	0	3.48671	3.78764	0	0	0	0	3.62176	2.66676	5.22574	3.49057	4.72247	2.59932	4.49953	0	2.30159	1.89918
ENSMUSG00000006784	Ttc25	0	0	0	0	0	0	1.05658	4.69655	0	4.62176	0	0	0	2.1177	0	0	0	0	1.70487	2.0321	0	0.411426	0	0	0	0.432959	0	0	0	0.432959	0	0	4.42156	0.389567	1.82375	0	0	0	0	0	0	6.60925	0	4.24031	1.83996	0	0	1.03562
ENSMUSG00000006800	Sulf2	0	0	0	4.17153	0	0.163499	0	5.99277	0	0	5.07596	0	0	0	2.64155	0	0	1.4489	4.43496	0	0	0	5.32553	0	0	1.97085	0	4.22805	3.02857	0.748461	0	0	0	0	0	0	0	0.367371	0	0	0	0	0	0.739848	2.76129	0	0.773996	0
ENSMUSG00000006818	Sod2	4.16027	4.48671	6.44211	5.81686	0	2.42761	0	0	1.83188	0	3.56071	0	2.40599	6.37243	0	0	0	3.44095	0	0	2.07382	5.1206	6.36212	3.39917	2.44626	2.82171	3.42626	6.31433	4.4614	6.19889	0	3.07895	4.36107	0	3.38543	0	0	6.84273	1.59932	4.30012	2.29278	6.28337	5.12226	0	1.70044	5.9241	1.03562	4.3875
ENSMUSG00000006850	Tmco6	0	0	0	0	0	3.52356	0	0	0	0	0	0	0	1.07724	0	0	0	1.07724	0	0	0	0	0	0	0	0	1.93734	0	0	0	0	0.584963	0	0	0	2.42223	0	0.704872	0	0	0	0	2.44361	0	2.38128	0	0	0
ENSMUSG00000006906	Stambp	0	0	0.790772	5.95606	0	0	2.08746	5.03034	0	2.33342	5.80967	0	3.42492	0	0	0	0	0	0	0	0	3.25399	0	0	0	0	0	3.84097	0	0	0	0	0	0	0	0	0	0	0	0	0	0	0	0.594549	1.73552	0	0	0
ENSMUSG00000006920	Ezh1	5.25852	4.26754	0	0.823749	3.20633	5.65076	1.18903	3.98094	7.54643	0	4.05572	4.5435	2.44095	3.13914	5.77426	0	0	4.15543	0	0	0	5.00045	0	3.06695	1.09085	0	3.87676	1.05658	6.15664	3.24489	5.87922	2.27798	6.09656	3.1127	0	2.48285	3.74416	0	6.79883	6.67129	0	0	6.69	4.80219	4.92837	0	0	5.70736
ENSMUSG00000006930	Hap1	0	0	0	0	0	0	0	3.32481	0	2.43029	0	2.59216	2.19849	0	0	0	0	0.189034	0	0	0	2.80529	0	0.799087	0	0	0	0	0	0	0	0.704872	0	4.0365	0	0	0	0.831877	0	0	2.5008	0	0	0	0	0	0	0
ENSMUSG00000006932	Ctnnb1	5.70155	4.18031	4.51665	7.26097	9.0052	8.65001	9.12104	6.91874	4.69766	7.69279	5.53636	7.52802	7.40939	5.04308	7.47978	5.22188	5.7301	8.07302	7.14812	6.27966	6.67666	8.81996	8.4358	6.91456	7.41346	7.34509	4.03034	7.62622	7.45968	7.84969	5.90424	7.52239	8.69777	6.64241	7.6761	6.41718	6.97039	9.0922	5.83112	7.95867	8.06598	6.16551	4.61412	8.6527	7.04789	8.7321	5.72601	8.27598
ENSMUSG00000006941	Eif1b	4.77663	0	6.58856	7.36588	1.59932	5.17353	6.49249	5.43229	5.97062	5.83744	8.36973	6.38094	4.66619	3.44361	5.62644	4.46074	5.853	5.54998	5.09212	7.74281	8.21902	4.85699	0	5.92196	7.95303	4.17393	5.86716	5.27836	7.25219	2.58256	7.13052	6.50224	5.54411	5.32481	5.20828	7.60933	6.44758	1.56071	7.4843	6.5744	6.43179	4.3875	7.14608	6.20887	4.22497	0	0	4.68201
ENSMUSG00000006998	Psmd2	5.47216	7.1808	9.21752	8.84292	7.69551	8.32202	9.53226	5.33842	4.34412	8.33628	6.70901	7.09772	7.59006	5.64155	7.31134	6.39163	7.12547	5.88753	7.2078	6.43279	7.32966	8.29246	6.66377	7.83321	6.5815	5.64703	7.56925	8.63369	6.45138	7.86925	4.63981	7.678	7.23974	8.70044	7.70224	6.80245	5.18587	7.81615	8.30592	9.0499	8.4121	7.47078	8.00191	3.90977	6.53263	0.871844	5.88191	8.92169
ENSMUSG00000007029	Vars	3.12102	0	0	5.31615	0	1.04963	0	0	0	0	0	1.42223	0	0	0	4.33414	0	4.90497	0	3.91265	0	0	2.81762	0	3.0018	6.25626	0	0	0	4.68482	1.72683	0	0	1.20163	0	6.87897	0	0	6.33271	0	6.35738	1.89142	4.17632	4.97728	6.53916	0	0	3.47508
ENSMUSG00000007035	Msh5	5.17353	6.67849	0	0	0	0	0	0	0	0	0	4.82375	0	0	0	0	0	0	0	0	0	0	0	0	0	0	0	0	0	0	0	0	0	0	0	7.4522	0	0	0	0	0	0	0	0	0	0	0	0
ENSMUSG00000007036	Abhd16a	0	0	5.33628	0.83996	0	0	0	0	0	0	0	0	4.0054	1.09761	0	0	0	0	0.659925	0	0	0	0	0	0	0	0	0	0	0	0	0	0	0	4.94205	5.96047	0	5.21296	5.17752	0	4.84046	0	0	4.74147	4.60763	0	0	3.48027
ENSMUSG00000007039	Ddah2	0	0	0	0	0	0	0	0	0	0	0	3.44758	0	0	0	0	1.31615	0	3.14731	0	0	0	0	0	0	0	0	0	5.4793	0	6.19869	0	0	0	0	4.849	0	0	0	0	0	0	5.99322	0	0	0	0	0
ENSMUSG00000007041	Clic1	2.09085	0	0	3.0018	0	5.33735	0	2.04614	0	0	0	0	3.14241	0	0	0	4.88899	0	0	0	0	0	0	0	0	0	0	4.11686	0	0	0	0	0	0	0	0	0	0	0	0	0	0	0	0	0	0	0	0
ENSMUSG00000007050	Lsm2	6.01792	3.19849	3.14731	6.32607	5.82375	6.62556	7.03	5.09887	5.88313	3.46597	6.35984	6.44012	2.05311	6.33628	0	5.77162	4.64443	7.53084	6.7703	6.36685	7.02735	4.42021	3.47638	6.13791	4.98413	6.96417	5.32841	0	6.37452	5.36001	4.41075	5.87701	2.25096	7.46499	2.25096	8.01737	6.98105	7.28531	6.88362	6.62761	5.0148	4.18903	6.81686	7.36124	7.60326	0	0	3.7845
ENSMUSG00000007080	Pole	0	0	0	7.36711	0	7.01089	4.74792	3.80219	5.61677	5.38509	6.07959	6.29811	0	7.24508	7.71679	4.10098	7.01792	6.66149	3.52482	2.06005	3.49442	0	0	0.948601	6.75235	2.64386	6.3966	4.94439	0	0	4.38474	4.17313	4.01346	1.3505	5.62761	0.823749	8.0821	0	4.87086	4.36247	6.57652	0.970854	7.04308	0	2.22959	0	6.39249	0
ENSMUSG00000007122	Casq1	1.84398	0	0	4.70432	0	6.02348	8.39849	0	6.18963	0	0	6.13504	0	0	0	0	0	0	0	6.95919	0	0	0	0	0	0	0	6.04811	1.51096	0	0	4.38059	0	0	6.81992	0	0	0	0	0	0	0	0	6.99016	3.29278	0	0	0
ENSMUSG00000007207	Stx1a	0	0	0	0	0.526069	0	0	0	0	0	2.38957	0	0	4.02059	0	0	0	0	1.43829	0	0	0	0	0	0	0	0	6.34767	0	2.10098	0	0	0	0	0	0	0	0	0	4.86987	0	0	0	6.86604	0	6.04089	0	0
ENSMUSG00000007338	Mrpl49	0	6.80361	0	4.09508	4.29425	4.77294	5.41312	0	0	6.32193	0	6.90448	5.33593	0	6.15725	0	0	4.74093	0	4.61353	0.925999	5.47216	0	2.3505	0	1.82375	3.6017	0	0	0	6.72588	4.12763	0	0	0	5.72329	3.86888	0	5.16551	5.36387	0	0	4.74631	5.00944	4.19849	0	0	2.39232
ENSMUSG00000007379	Dennd2c	0	0	0	0	6.49681	2.69599	1.20163	3.66676	0	3.45681	4.15543	0.344828	0	0	3.87086	6.64875	0	3.5373	5.44791	0	6.05702	2.73118	0	0.687061	0	0.748461	0	4.5373	2.90497	3.53978	0	5.23189	2.28688	0	0	0	3.69822	0	0	0	0	0.704872	0.863938	2.14405	2.83592	0	0	2.01792
ENSMUSG00000007411	Mark3	3.03562	4.91313	2.73118	3.26903	4.94439	2.62527	5.02015	5.54504	3.68594	3.41819	2.25399	4.08321	1.18903	5.81506	5.18031	2.35614	3.67129	3.9855	3.41684	2.41414	6.45204	6.8296	4.1635	5.9939	1.83592	4.09508	4.47832	6.23745	0.704872	4.31325	3.88753	6.04571	3.50716	3.09761	4.40531	0	3.47638	2.81967	4.7021	3.20163	7.11322	3.39232	6.15117	0	2.70708	1.28096	3.8166	1.82782
ENSMUSG00000007415	Gatad1	0	0	0	6.45992	5.64962	4.78031	0	4.47832	2.70487	6.81916	6.58241	4.10014	4.16752	0	0	0	0	4.07639	3.774	3.83693	6.80142	4.71094	5.14527	5.32984	1.82375	4.17792	4.25927	2.73552	5.73064	6.75636	3.20945	5.23036	5.56986	2.99639	3.30451	6.69502	0	5.64674	6.35702	0	0	5.45582	4.38474	0	2.32193	6.7097	1.63227	5.70984
ENSMUSG00000007458	M6pr	5.03034	6.3311	8.04325	7.7847	4.79857	7.63147	6.17373	5.83466	7.53302	0	0.0840643	6.16852	0.0143553	7.49105	4.34908	6.91385	6.34784	5.76553	7.19495	8.21883	4.45352	6.42122	0.214125	6.87873	6.04264	8.1632	3.46467	8.07387	5.06178	5.75087	5.774	3.10769	7.27826	6.79077	4.81096	8.08529	0	7.10842	6.72928	8.01173	6.79429	3.0321	7.80703	7.37321	2.50843	0	6.88007	5.79623
ENSMUSG00000007476	Lrrc8a	3.40463	4.95373	2.40054	5.62322	3.98459	4.20006	5.09635	6.06501	6.2077	6.05115	5.11977	5.22072	4.51916	5.69933	4.46989	1.02148	5.42626	4.54659	4.79181	5.80012	4.90207	1.04963	4.50589	2.87971	4.79077	0	5.6241	4.48543	5.10182	4.6017	5.21374	3.75061	5.24184	5.27761	5.0054	6.04854	5.01926	1.81147	5.34625	5.24336	2.15704	4.56864	4.68032	3.86096	4.15218	5.1177	3.60051	4.58496
ENSMUSG00000007564	Ppp2r1a	4.32337	0	5.9607	6.12639	2.65992	5.49793	6.72315	0	5.88679	7.08417	5.804	4.30305	7.8404	4.82731	5.2724	0	0.344828	3.7301	3.53356	0	7.09424	6.4121	5.94298	6.71067	0.321928	3.6792	0	8.12034	2.76977	2.32193	3.57894	5.58736	1.28096	6.59991	5.11478	6.72151	7.29471	0	7.05539	3.68257	3.45549	6.34678	6.88228	3.23266	1.37851	0	0	6.8175
ENSMUSG00000007570	Fance	0	0	0	0	0	1.73118	0	0	0	0	2.43029	0	0	0	3.2765	0	0	2.92029	0	0	0	0	0	5.79753	6.13976	0	0	6.45812	0	0	0	5.77268	0	4.91217	0	0	0	0	0	0	0	2.65764	4.3067	0	0	4.77663	0	0
ENSMUSG00000007589	Tinf2	0	0	0	0	0	0.594549	0	1.95606	6.42643	2.64616	0	4.42089	0	0	5.7046	0	0	0	0	0	5.86814	1.76129	0	0	0	0	5.7046	4.69544	0	0	0.604071	0	0	0	0	4.36317	4.31615	0	0	0	0	0	0	0	0.863938	0	0	0
ENSMUSG00000007603	Dus3l	0	0	5.904	0	0	0	0.400538	2.12433	3.25399	0	0	3.3505	0	0	6.74578	0	0	5.48027	0	0	1.4957	6.88056	0	0	0	0	0	0.275007	6.46074	0	0	0	0	0	6.88935	0	6.48317	0	0	0	5.10685	0	2.09424	0.495695	1.4489	0	0	0
ENSMUSG00000007613	Tgfbr1	0.238787	0	0	0	0	1.33914	0	1.63691	2.27798	0	0	0	0	0	3.904	2.53107	0	0	4.75435	0	2.51854	2.68257	0	0.678072	0	1.83188	0	4.07639	5.3194	1.73118	0	0	4.59036	1.30451	1.8953	0	0	0	4.97911	2.53356	0	0	0	0	0.124328	4.39025	5.48317	0
ENSMUSG00000007617	Homer1	0.250962	0	5.64818	3.89239	0	1.23266	6.63575	0.0143553	4.01792	0	0	4.70266	3.0321	5.46434	0	2.96532	6.05333	3.99548	0	2.74631	0	1.92979	0	4.52669	2.44626	0	3.24489	4.90111	4.56682	4.52857	5.28392	4.0365	1.43829	5.97085	7.65478	6.28725	4.52042	0	0	5.68734	5.2211	5.08023	1.9855	0	1.9222	0	4.1635	4.77768
ENSMUSG00000007646	Rad51c	3.41549	0	6.75529	7.72199	6.97785	0	0.516015	0	0	0	4.65878	0	4.63633	6.92053	0	0	4.36527	4.52168	7.61162	0	6.42257	0	0.847997	0	3.63807	0	0	0	3.76129	0	0	1.23879	0	0	0	5.62673	0	4.93734	6.48559	0	4.96578	0	4.25776	0	4.97407	0	0	4.41616
ENSMUSG00000007656	Arpp19	7.42013	6.06005	7.24355	7.22709	8.114	7.51341	7.80703	8.20477	6.35456	6.21529	8.13832	6.54659	7.10894	4.29572	5.92861	5.6659	7.15704	6.7339	7.9618	8.59447	8.33976	6.97991	4.49442	6.60807	7.35535	5.28873	6.72656	6.28762	7.66327	6.83023	6.72055	6.74403	7.64443	7.90298	5.92908	7.11374	6.76009	7.20291	7.96139	5.90231	7.86121	7.74819	7.2115	6.644	8.15254	8.06345	7.78352	6.56666
ENSMUSG00000007659	Bcl2l1	2.09761	0	0	5.337	4.85699	2.07382	7.49801	0	1.18269	0	6.36912	0	0	0	7.02735	0	0	0	4.76553	0	6.44874	0	0	6.43979	3.60644	6.04701	0	6.82286	3.88069	7.08332	0	0	0.275007	2.73985	0	0	0	2.76129	5.35755	0	6.71548	2.8679	5.6565	0	0	0	2.29278	6.33432
ENSMUSG00000007670	Khsrp	2.36177	0	2.21101	0.687061	1.18269	0.948601	1.91456	2.73118	2.0321	2.83794	0	2.32193	4.15137	2.50335	2.67356	2.68257	1.926	2.91839	1.50589	1.57046	1.68706	2.85798	2.53107	2.52857	0	2.39506	1.36737	0	2.02857	0.584963	0.963474	0.432959	0.545968	2.02148	2.79286	2.85	0	4.56133	0	3.18428	2.90689	0	2.87184	1.68706	2.80941	4.60585	4.06091	0.565597
ENSMUSG00000007721	Ccdc124	0	1.15704	0	0	0	0	4.76924	4.90977	4.8475	0	4.70487	3.32912	0	0	2.26604	0	4.65764	5.21257	0	1.1635	5.60437	2.12763	0	5.51507	4.87135	0	1.37295	5.52325	5.12557	0	1.97453	0	0	0	0	5.0798	4.68482	0	0	0	0	0	4.75489	4.73769	0	4.02857	0	0
ENSMUSG00000007739	Cct4	6.10832	7.37165	6.4031	7.57531	7.94257	7.70977	6.69112	5.83213	7.81941	6.82566	7.3394	7.23754	6.10014	7.61021	5.74846	3.69265	7.86851	7.5809	7.90032	3.93357	6.10182	7.89348	7.57289	5.41515	7.34394	0	2.06005	9.33579	4.85848	5.56834	7.71733	7.18249	4.90689	2.53356	3.488	7.95484	0	3.71589	7.73816	9.14282	7.57418	7.45533	7.71081	7.71994	6.83466	1.13093	4.64328	7.9002
ENSMUSG00000007777	0610009B22Rik	0	6.84222	0	2.05658	4.55152	4.64443	0	0	0	7.06383	2.78031	3.10601	5.52011	6.09381	5.46597	0	0	2.28688	5.79857	0	0	1.76129	0	0	0	0	0	0	3.3978	3.53605	4.33414	0	0	0	1.99277	6.78149	0	0	7.71218	0	0	0	5.33128	0	5.46793	7.99407	0	0
ENSMUSG00000007783	Cpt1c	0	3.93734	0	0	0	0	0.201634	4.26828	0	5.20828	0	3.52231	0	0	3.28244	0.389567	0.214125	0	0	0	0	0	0	0	0	4.10434	0	0	0	0	0	0	0	0	0	0	0	0	2.95233	0	0	0	5.12391	0	0	0	0	0
ENSMUSG00000007812	Zfp655	6.34961	6.16972	6.06889	5.33271	0	6.29499	6.73105	8.18804	0	6.83302	7.26697	6.46074	1.62293	6.99492	7.84643	4.52293	8.39566	6.93381	6.93428	8.25167	7.12887	3.12267	9.142	6.51743	6.07596	7.82572	8.61055	5.90304	6.10413	0	7.38189	0	2.68257	4.21412	1.16993	6.6669	6.57833	6.49889	5.65163	6.36107	0	6.08172	5.24375	4.1635	5.71287	0	6.33593	6.64285
ENSMUSG00000007815	Rhoa	6.55428	7.01926	7.85885	6.9404	6.18824	7.82979	7.39797	5.60763	7.54844	7.33119	6.63314	5.80038	8.30898	5.48349	7.28891	7.60807	5.88533	7.16219	8.06356	8.0217	8.22448	6.42173	7.70473	5.83188	6.20887	6.02392	6.51349	8.20413	6.69585	7.64976	6.12039	5.36492	7.70867	6.20065	5.30012	7.50653	5.55275	4.52482	8.19362	7.05972	7.42576	7.62432	6.62892	3.88166	7.38465	2.63459	7.24717	6.4888
ENSMUSG00000007817	Zmiz1	0	0	0	2.23266	0.263034	0	0	0	0	0	2.19535	0.411426	0	0	0	0	2.01078	0	0	0	0	0	0	0	0	2.37016	0	0	0	0	4.02059	0	0	2.98368	0	0	0.298658	0	0	0	0	0	0	0	0	0	0	0
ENSMUSG00000007827	Ankrd26	6.15765	3.85	7.00899	0	0	3.43296	4.45943	0	3.89336	0.0285692	0	2.34767	0.536053	4.12846	0	6.16692	6.7185	3.9222	3.5097	0.765535	6.70708	3.97911	0	3.05137	0.356144	0	5.96255	0	0	5.62352	0	3.53356	0	4.17233	0	1.19535	0	0	6.97384	2.67807	5.87848	6.52403	2.89918	6.80478	1.83592	0	5.47508	0
ENSMUSG00000007833	Aldh16a1	0	0	2.33914	0	0	0	0	2.23266	0	0	0	0	0	0	3.70819	0	3.92315	2.37016	2.64616	0	0	4.01078	0	0	0	0	0	0	3.48027	0	0	0	5.09212	4.25626	0	4.45154	0	0	0	0	0	0	3.15218	0	0	0	0	0
ENSMUSG00000007836	Hnrnpa0	1.36177	5.57743	3.47249	4.27277	4.57471	1.53605	1.17632	5.17393	2.35332	6.14954	5.20516	6.38733	6.72301	0	5.30122	0.678072	6.2116	5.0268	3.5509	4.47573	2.85798	4.20711	2.70044	4.28392	6.09297	5.2604	5.11853	3.22497	5.45549	5.21101	4.35755	1.59932	1.7137	6.16772	1.20789	5.97016	5.88923	0	2.70487	5.62205	5.07724	5.41853	4.60881	0.275007	6.10685	5.10727	6.01681	2.73985
ENSMUSG00000007837	Prrg2	0	0	0	2.3505	0	0	7.2075	1.91073	0	0	0	0	0	0	3.5373	0	2.774	0	1.16993	0	7.19298	0	0	0	0	4.05832	0	3.40871	0	0	3.75596	0	0	0	0	0	0	0	3.51979	0	2.07724	2.21101	0	0	0	0	0	0
ENSMUSG00000007850	Hnrnph1	7.35412	8.66988	9.02353	7.51223	0	7.92261	0	4.1152	3.88069	0.765535	5.05702	7.06781	9.15922	9.46693	6.04177	3.02148	7.11936	6.64313	8.20261	6.80181	8.05956	7.63292	9.69354	5.8999	6.45713	6.02857	7.99842	9.14349	0	7.83895	7.86962	6.30451	4.85649	7.57153	1.9855	0	9.40363	0.485427	8.07098	8.1536	6.80993	7.14323	7.80516	8.90008	5.94696	9.80056	8.19982	3.49442
ENSMUSG00000007867	Ift43	7.57614	3.00899	5.50016	6.0676	0	7.48083	6.7339	0	3.88947	6.86456	4.8535	5.87971	4.95652	5.16752	3.11437	6.23955	0	7.21927	7.83188	4.33414	7.13145	6.5008	1.97453	3.97177	3.60526	6.35279	7.0797	6.16088	6.7939	6.02436	7.03221	5.71012	7.65864	7.41903	6.06544	7.73606	0	0	8.04461	2.926	5.15785	7.31288	6.14466	9.22554	5.66704	0	3.41549	7.09993
ENSMUSG00000007872	Id3	0	4.70819	2.57046	0	0	0	2.85798	0	0	0	0	0	4.02591	0	0	0	5.19377	0	0	0	0	0	0	0	0	0	0	0	0	0	0	1.11103	0	2.7845	0	1.36177	0	0	0	0	0	0	0	0	0	0	0	0
ENSMUSG00000007880	Arid1a	0	0	2.01436	1.5656	3.13914	0	4.43363	2.0635	0	6.926	3.45418	1.5008	6.0706	1.69599	4.21257	0	5.82909	3.12267	3.04789	0.871844	0	0	0.0840643	0	2.34199	3.78241	0	0	0	4.1819	4.27277	0	1.5008	0	2.82782	0	0	0.83996	4.17712	3.52607	4.14975	0	0	2.7845	1.77821	1.38957	2.79909	0
ENSMUSG00000007888	Crlf1	1.08406	0	0	0	0	3.36177	0	0	0.748461	0	4.38474	0	0	0	0	0	3.66334	3.89627	0	2.5656	0	0	0	0	0	0	0	0	0	0	0.687061	0	0	0	0	4.60229	0	0	4.12763	0	0	0	0	2.68032	0	0	0	0
ENSMUSG00000007891	Ctsd	3.65764	7.1207	1.96347	2.68706	4.37226	7.94105	0	6.26472	5.10559	0	4.48478	6.08704	1.41684	6.77307	5.44692	0	7.66676	7.43146	0	6.01703	0	7.31542	5.36036	5.35826	7.47492	3.98459	6.80748	7.33235	5.80478	2.24184	4.21101	0	0	4.59096	7.58406	0.757023	7.13638	0	4.69766	7.21859	4.78921	7.81231	1.61824	7.82273	6.48075	0	6.10622	0
ENSMUSG00000007892	Rplp1	10.8749	10.452	11.2004	11.3399	10.668	10.9058	10.9532	11.1689	11.043	10.9204	11.1406	10.7544	9.9522	10.9157	10.6821	10.5966	11.1212	10.9042	11.2725	9.80124	11.486	11.632	10.1945	10.9171	11.0058	10.7378	10.5308	11.7161	11.214	10.5331	10.479	11.0373	11.0228	11.2354	10.5093	10.2524	10.3712	10.8156	11.3295	11.3085	11.5044	11.1952	11.5015	11.071	10.8019	10.53	9.97421	11.376
ENSMUSG00000007987	Ift22	0	0	0	0	0	4.72083	0	0	0	0	0	0	2.47249	0	0	0	0	0	0	0	0	0	0	0	0	0	6.14303	3.77716	0	0	0	4.17792	0	0	0	0	0	0	0	0	0	0	0	5.7057	4.38198	0	0	0
ENSMUSG00000007989	Fzd3	4.62352	0	1.41143	0	4.62585	0	0	3.54844	4.34127	0	0	4.72137	0	0	0	2.35896	0	0	0	0	0	0	0	0	0	0	0	0	0	0	0	2.17951	0	0	0	0	0	0	0	0	0	0	0	5.50811	0.575312	0	0	1.09761
ENSMUSG00000008036	Ap2s1	4.71094	0	2.21412	5.65507	6.60377	6.66349	6.37643	4.37921	7.48277	0	4.32193	0	4.24031	0	4.38612	0	5.01525	6.43613	6.49233	6.10769	0	5.35332	0	6.34554	4.80787	0	0	5.74039	0	5.14078	0	4.96855	5.67694	0	0	0	0	0	4.73444	0	0	6.14853	5.12805	0	3.24336	0	0	3.38128
ENSMUSG00000008090	Fgfrl1	5.21723	0	0	0	0	0	0	4.33557	0	0	0	0.536053	0	0	0	0	0	0	0	0	0	0	0	0	0	3.47249	0	0	0	0	4.34767	0	0	0.31034	0	0	0	0	0	0	0	0	0	0	0	0	0.773996	0
ENSMUSG00000008129	4930432K21Rik	0	0	0	0	0	0	0	0	0	0	0.31034	0	0	0	0	0	0.505891	0	0	0	0	0	0	0	5.17473	7.7974	0	0	0	0	0	0	5.60999	0	0	1.57531	0	0	0	0	0	0	0	0	0	0	0	0
ENSMUSG00000008136	Fhl2	0	5.80555	0	1.07039	0	0	0	0	0	0	6.21839	2.1177	0	0	0	0	0	0	0	1.09085	0	1.91456	0	0	6.60259	0	0	0	0	0	0	0	0	0	0	0	0	0	0	6.38267	0	0	3.89045	0	0	0	0	3.75809
ENSMUSG00000008140	Emc10	2.47508	3.26454	0	0	0	0.659925	0	0.847997	0	0	5.95513	0	0	5.40395	0.782409	0	0	4.09424	0	2.40871	0	0	0	2.22651	4.56803	0	0	0	0.731183	0	3.30012	0	0	0	0.739848	0	0	0	5.09085	0	0	0	0	3.11936	2.92979	0	2.848	0
ENSMUSG00000008167	Fbxw9	0	0	0	5.07082	0	0	0	0	0	0	2.81762	0	0	0	0	0	0	3.32625	6.73917	0	0	0	0	0	0	0	0	0	7.2751	5.37921	0	0	0	0	0	0	0	0	0	0	3.34908	0	0	0	0	0	0	2.04963
ENSMUSG00000008200	Fnbp4	0	0	0	7.11676	4.6011	5.87504	3.74739	0	0	0	0	2.5008	5.57501	2.852	2.60644	0	0	1.68257	2.73118	4.749	5.37226	5.49474	3.61706	3.30305	3.32912	2.31904	1.54102	6.56727	0	2.43829	0	0	3.24184	3.63227	5.1127	1.02857	2.19849	0	2.30159	4.83188	2.56803	2.77189	2.99458	0	0	1.52105	0	4.24108
ENSMUSG00000008206	Cers4	0	0	0	0	0	6.30415	0	0	0	0	0	0.0703893	4.87725	2.91265	0	0	0	0	0	0	0	0	0	0	0	0	0	3.64155	0	0	0	2.35896	0	0	0	0	0	0	0	0	0	0.214125	2.99277	0	3.18745	0	0	0
ENSMUSG00000008226	Scrn3	1.50589	6.58391	7.90316	5.65335	0	0	0	0	0	0	0	0	0	0	0	0	0	0.189034	6.60318	0	0	0	0	0	6.88179	0	0.0565835	0	0	1.31034	0	0	2.91456	0	7.54234	0	0	0	0	0	0	0	0	0	3.56071	0	0	0
ENSMUSG00000008301	Phax	4.26754	2.37573	0	4.77821	0	5.14649	7.32715	0	7.39335	0	5.42391	6.25191	1.40054	0.978196	5.88801	5.47021	1.66448	5.59246	7.35975	6.15157	6.46303	4.4957	0.594549	4.87725	5.05441	3.75382	6.46303	7.46508	1.93734	4.91217	2.65076	6.1809	5.23955	7.70169	3.71918	5.97728	2.26003	5.20906	3.76447	6.25795	7.32688	4.03914	5.68986	0	5.37747	1.926	0	6.17552
ENSMUSG00000008305	Tle1	2.42223	0	0	0	1.24489	0	1.55582	0	7.15644	0.807355	5.53232	2.10769	0	7.22091	0	5.52231	0	4.14731	2.90111	4.98003	1.94111	4.04177	5.35579	3.66562	0	6.69293	7.03408	1.43829	2.58976	2.13422	0	1.39506	0	0	2.58976	5.71205	0	0	6.7922	0	0	0	0	0	5.90014	0	0	0
ENSMUSG00000008307	1700109H08Rik	6.07403	0	4.99186	0	0	3.77926	0	5.22188	0	0	0	0	2.75061	0	5.16269	4.5097	2.78241	6.54458	0	4.47508	0	0	0	3.43429	0	0	0	0	4.8679	4.99503	4.2854	0	4.4489	0	0	0	0.485427	0	4.94907	0	7.03089	4.96116	0	0	0	0	5.46303	0
ENSMUSG00000008318	Relt	0	0	0	0	2.41143	0	0	0	0	0	0	4.31687	0	0	0	0	0	0	0	2.38405	0	0	0	0	0	0	0	0	0	0	0	0	0	0	4.87036	0	0	0	0	4.37851	0	0	0	0	0	0	0	0
ENSMUSG00000008333	Snrpb2	0	3.79805	0	4.4121	5.95303	5.54473	4.26228	6.16832	3.30305	4.44095	5.29425	4.88362	6.52356	0	5.46532	0	0	5.27873	4.7366	0	5.68566	4.14241	6.94743	4.45615	5.57924	3.44493	5.749	3.32769	5.47119	0	5.90328	4.56316	5.86814	5.47249	0	6.57274	0	4.0027	5.30779	6.54148	0	3.60051	6.15076	0	4.42291	5.43696	4.37643	1.54102
ENSMUSG00000008348	Ubc	10.501	10.9713	12.6773	12.9366	9.3746	11.4309	13.7248	11.8942	11.6244	11.4114	8.61489	10.9131	13.3477	11.7076	11.429	8.68972	9.93584	11.127	10.9989	12.4825	12.7912	9.57962	11.2073	12.3442	13.2758	11.7074	12.2495	12.2714	10.9472	12.7608	11.415	12.5108	9.59867	10.6221	11.917	10.7391	12.7774	11.8464	12.5083	13.0065	12.4214	13.2541	13.9739	12.1088	12.124	12.1284	10.5744	11.969
ENSMUSG00000008373	Prpf31	2.91648	0	0	0	0	0	6.1815	6.23515	7.11114	0	0	0	0	7.33753	0	0	4.23726	2.91073	0	0	0	0	0	0	5.05441	0	4.92932	2.81352	4.70487	0	0	0	6.10894	0	0	0	0	6.62088	0	0	0	6.53481	6.70681	0	4.78973	0	5.12267	6.86481
ENSMUSG00000008384	Sertad1	0	5.39025	0	0	0	0	0	5.16792	0	0	6.23458	4.79494	0	3.97545	1.40599	3.73769	0	0	1.24489	0	0	0	0	0	0	0	0	0	0	0	0	0	4.73931	0	2.94486	0	3.27202	0	6.31651	5.67864	0	0	0	7.70674	0	0	0	0
ENSMUSG00000008393	Carhsp1	0	0	0	0	0	1.54102	0	3.45022	4.73335	4.51538	2.71149	0.226509	5.92315	5.01436	0	3.99639	1.72247	0	0	0	3.78555	2.66221	0	3.98003	0	0	3.9486	0.0426443	5.0036	4.24565	0	3	2.10098	5.06091	0	5.35332	0.124328	1.73118	0	0	0	0	4.16108	0	2.19849	0	0.555816	4.05311
ENSMUSG00000008429	Herpud2	0	0	0	5.6097	0	6.09845	3.82069	0	0	4.75862	0	0	0	0	0	0	0.613532	4.03298	0	0	5.26228	2.38681	3.86691	0	2.91456	0	4.26604	0	5.337	0	0	0	5.07296	0	0	2.79286	0	0	2.17313	0	0	0	0.713696	0	0	4.60822	0	4.37365
ENSMUSG00000008435	Rdh13	3.34767	6.76235	2.87381	6.15563	0	5.22651	6.16229	4.6565	6.47735	4.23802	2.3978	5.62936	4.44559	4.22574	7.07328	3.06178	5.29131	7.50001	7.37565	3.55582	3.99729	5.63633	6.39215	4.10098	6.18844	0	7.13473	4.39369	5.62732	5.30524	6.02945	5.15421	5.85425	5.91839	0	6.43779	6.71987	0	5.49185	0	4.76871	5.73145	0	5.91886	6.01814	0	5.5435	5.97131
ENSMUSG00000008450	Nutf2	0	0	0	3.08916	0	6.90147	0	5.53761	0	0	0	0	6.46907	0	0	0	8.14919	6.21626	0	7.15391	0	5.67835	0	6.39523	0	4.68257	3.5008	2.36177	0	0	0	5.57561	0	0	0	7.19525	5.14364	4.67864	0	0	3.93074	5.7879	5.90111	0	7.18606	4.13832	0	0.464668
ENSMUSG00000008475	Arpc5	6.60496	4.8166	8.77495	8.41219	3.46205	4.62702	3.67356	4.12516	7.47508	7.59775	7.63278	8.8703	6.4707	9.1516	5.78005	1.32193	6.74806	7.46695	5.41954	5.3906	7.36501	2.0321	0	8.75886	5.19653	1.81147	7.1467	0	5.71315	6.11686	6.4219	0	6.17133	5.20046	7.42333	6.00697	0	0.782409	6.7849	8.13473	0	4.09424	6.63358	3.93452	7.46017	5.51444	2.19535	8.3756
ENSMUSG00000008489	Elavl2	0	0	4.53356	7.47078	1.774	0	0	2.17632	0	0	0	3.0054	0	6.47849	0	5.83693	4.0505	4.8485	4.02148	2.49825	0	4.80839	0	3.73877	0	0	0	3.91456	1.5656	3.70377	0.505891	3.88264	0.669027	0	0.748461	0	4.39849	1.68257	0	4.92695	5.03386	0	6.35173	0	2.56803	0	0	4.15137
ENSMUSG00000008496	Pou2f2	0	0	0	0	0	0	0	0	1.20163	0	0	0	0	0	0	2.42761	0	0	2.89336	0	0	0	0	0	0.748461	1.34483	0	0	0	0	0	0	0	0	0	0.464668	0	1.90304	0	0	0	0	5.28983	0	0	0	0	0
ENSMUSG00000008540	Mgst1	0	0	0	0	0	4.19771	0	4.21801	0	0	0	0	9.49544	0	5.58676	0	2.83188	0	6.29112	4.88655	1.50589	0	0	6.45763	0	0	0	5.98527	0	2.53356	0	7.22149	0	7.90791	0	0	0	0	0	0	0	0	6.22207	0	0	8.94161	5.82451	0
ENSMUSG00000008575	Nfib	0.275007	0	0	3.9222	5.22381	1.84398	2.75061	3.04439	0	4.58616	3.0197	0	4.34341	5.78136	3.31615	2.81558	2.68706	1.41684	3.22651	0	0	4.06091	6.14078	4.14405	1.81147	6.26435	3.17792	3.63807	0	1.07724	0	4.18349	0	4.57107	2.12102	1.0635	0	2.94111	1.76977	3.70598	4.37016	3.06695	0.201634	4.53419	3.87381	4.488	4.40803	6.40803
ENSMUSG00000008601	Rab25	1.70929	4.5008	0	5.0648	0	0	0	5.36632	0	0	0	0	0	1.852	0	0	1.54102	4.89724	6.24869	0	4.18587	6.86158	8.08071	0	3.09761	7.69495	0	0	7.52881	0	5.68566	6.86022	6.01926	0	0	0	0	0	5.80012	0	6.42727	5.28429	5.5435	0	0	3.40871	0	0
ENSMUSG00000008604	Ubqln4	0.0426443	0.831877	0	4.53792	0	0	0	0	0	6.23132	0	0	0	0	0	0.356144	0	3.35332	0	0	3.41278	0	0	0	0	0	0	0	0	0	2.81558	0.695994	0	0	3.79494	3.33771	0	3.73335	5.22728	0	0	0	0	0	4.71205	2.70044	0	0
ENSMUSG00000008668	Rps18	11.682	11.8102	12.268	13.4489	11.6634	12.1348	12.7891	12.4038	12.2101	12.2879	11.8998	11.9832	13.0677	12.0202	12.2581	12.203	11.5209	11.0649	13.0286	11.584	13.031	13.3137	12.1552	13.0358	12.1076	13.1036	11.7027	13.4664	11.8838	12.731	12.2504	13.3592	12.4083	13.2201	11.8098	10.1142	11.7622	12.6572	12.5722	12.9464	13.2632	13.0035	12.3479	11.0037	12.0744	13.8008	12.0487	13.3149
ENSMUSG00000008682	Rpl10	9.63185	10.3686	6.71122	7.94667	0	8.1281	7.05094	8.09075	6.04023	9.20728	9.62565	9.29756	10.7758	6.44874	6.43663	8.57361	9.45914	9.79313	9.82577	11.0593	8.90686	5.76341	11.3772	9.6551	10.5647	9.90724	10.1191	9.04013	10.8508	8.51227	10.5851	8.99526	8.76742	10.3295	10.1736	10.3234	9.62143	6.91397	9.02544	7.00932	6.69195	9.10787	9.38821	8.59089	10.817	11.2664	10.5842	9.20831
ENSMUSG00000008683	Rps15a	9.87109	9.78805	11.0801	10.9439	10.2511	9.93041	10.6762	10.2281	10.4026	10.7823	10.0313	10.4508	10.2703	10.6392	10.7843	10.3127	9.84903	9.40111	10.3528	9.21162	10.9366	10.9329	9.73418	10.789	10.5543	9.91235	10.5497	11.5696	9.97718	9.99322	10.0885	10.8286	9.67656	10.749	9.73813	8.64324	10.3657	10.6217	10.541	11.0698	10.8668	11.1579	10.5322	10.2185	10.2439	10.1072	8.94483	11.0042
ENSMUSG00000008690	Ncaph2	4.49442	2.36177	3.75275	0	0	4.72846	7.47151	5.22959	0	7.97825	3.22805	5.58676	0	0	0	0	0	5.93923	0	0	5.6343	0	0	0.83996	0	0	3.89918	0	0	4.59395	7.08438	7.5421	4.32337	0	6.54628	0	0	0	7.71321	0	0	5.76607	0	0	4.49249	0	2.29866	0
ENSMUSG00000008730	Hipk1	4.96486	4.83188	0	0	0	0	0	0	0	0	0	1.05658	4.75221	5.48639	0.565597	2.40871	6.41718	4.16511	0	5.05181	0	0	3.88362	4.45878	0.895303	1.77821	1.80735	5.47314	0	1.31034	3.2854	1.59932	0	0	0	0	0	0	4.89239	0	4.83744	0	2.75275	0	3.4957	0	3.50716	0
ENSMUSG00000008763	Man1a2	5.17871	0	0	5.01346	0	0	6.83327	0	0	3.0993	1.57531	4.63981	3.44758	6.69544	0	0	0	4.36036	0	4.98914	0	0	0.111031	0	5.97797	0	0	2.33342	4.52607	1.8953	0	0	0	0	0	0	0	4.30451	0	0	5.23343	0	0	0	0	0	0	0
ENSMUSG00000008822	Acyp1	0	0	0	3.40871	0	0	0	0	0	4.55766	5.62498	0	3.0635	4.57833	0	0	0	4.99503	0	0	0	2.25399	0	5.07339	3.29866	0	4.85549	0	5.62439	4.90304	0	6.05832	2.852	4.27128	0	0	0	0	0	0	0	3.30305	6.84235	0	2.39506	5.15583	0	0
ENSMUSG00000008855	Hdac5	0	0	0	4.14568	5.64039	0	5.8475	0	0	0	0	6.16551	0	0	0	2.58256	0	6.14527	5.67327	0	0	0	0	0	0	2.07382	5.43563	0	0	0	0	0	0	4.32048	0	0	0	0	6.45927	0	0	0	6.28207	5.87823	0	0	7.63916	0
ENSMUSG00000008859	Rala	0	5.10224	0	0	0	0	2.17313	1.31034	0	2.41954	0	0.321928	2.24793	1.5008	0.250962	0	0.189034	2.08406	0	1.15056	0	0	5.53916	0	1.15704	0.163499	0.356144	0	3.48543	0.163499	0	0	1.12433	1.09761	0	0	1.21412	0	0	0	2.488	0	0	0	0.226509	3.18587	0	0
ENSMUSG00000008892	Vdac3	8.65184	5.66164	9.26789	10.5172	7.43029	9.33532	9.21223	8.49558	8.14262	9.67957	9.49516	8.63858	9.34636	7.35324	7.8973	7.51428	5.86913	8.90394	9.62704	8.58879	9.1179	7.87129	7.16571	8.52744	8.45459	8.83153	7.96342	9.59339	8.75762	8.41337	7.45162	8.64767	9.22538	8.87181	8.60492	9.12897	8.92437	9.61346	8.33087	8.72247	9.10418	9.01497	8.63118	8.6915	8.50454	9.44321	9.78648	7.83327
ENSMUSG00000008958	Vps72	0	0	0.807355	0	0	0	0.505891	5.14568	0.933573	3.33771	0	5.48446	0	2.8339	0	2.01078	6.89093	0.831877	0	3.35473	1.91839	0.454176	2.75702	0	6.72492	3.45154	0	0.389567	0	0	0	0	1.02857	2.75489	0	3.76447	0	0	3.61706	0	0	4.90207	0	0	3.76022	0	3.1811	1.05658
ENSMUSG00000008976	Gabpa	0	1.34483	1.76129	0	0	4.23802	0	0	2.74416	0.678072	0.669027	2.27798	5.30415	3.76235	0	0.773996	0	4.58556	0	0	5.89603	2.65306	3.65878	0.201634	4.73769	0	3.67694	3.75596	5.83895	0.83996	0	2.54102	1.23266	2.39506	2.08066	2.93923	0	0.432959	6.29149	5.61147	2.38957	2.74416	3.58015	0	3.80735	0	0.650765	6.11416
ENSMUSG00000008999	Bmp7	0	0	0	0	1.72247	1.72247	0	0	5.67779	0	3.99277	0	0	0	0	0	4.4822	0	3.32912	1.65076	0	0	0	0	0	0	5.75969	0	0	0	0	0	0	4.0993	0	0	0.757023	0	0	0	3.03034	0	0	0	0.765535	0	0	3.15218
ENSMUSG00000009013	Dynll1	9	9.72647	9.43659	9.29412	9.39114	9.40054	10.0819	8.97525	9.03386	10.0528	9.72206	9.44016	9.97995	9.44027	9.27067	10.2303	8.21728	9.70634	9.28344	10.0175	10.2575	9.82915	9.60175	9.79012	10.0495	9.28857	9.78836	9.25864	9.40718	10.0705	10.2188	10.3778	10.071	10.663	9.42288	8.94577	9.79635	9.56304	10.7855	9.1258	10.0972	9.87235	9.94791	7.84191	10.036	10.3257	10.3016	9.97427
ENSMUSG00000009030	Pdcl	2.85	0	0	0	0	3.46597	6.02835	0	0	0	0	0	0	0	0	0	0	0	0	0	0	0	0	0	0	0	0	0	0	0	0	3.62877	0	0	0	0	0	0	0	5.4957	0	6.86357	0	0	0	0	0	0
ENSMUSG00000009035	Tmem184b	0	0	0	0	0	0	4.0321	2.80941	0	0	0	0	0	0	0	0	0	1.774	0	0	0.963474	0	0	0	0	0	0	0	0	3.17473	2.45943	0	0	0	0	0	0	0	0	0	0	0	0	0	0	0	1.24489	0
ENSMUSG00000009073	Nf2	3.77926	0	5.93899	6.52309	0	0	4.04701	2.94673	0	3.59813	1.49057	0	2.13422	3.67807	5.91934	3.13914	0	4.36597	2.72028	4.57228	4.95093	4.19692	1.28688	4.80787	0	2.66448	0	5.70127	4.87184	4.03738	0	5.98914	0	1.27501	5.47346	0	0.970854	0	3.81455	0	7.71596	0.887525	4.04264	0	3.61589	0	1.9782	1.91073
ENSMUSG00000009075	Cabp7	0	0.176323	0	0	0	0.978196	1.25096	0.344828	3.96625	0	0	0.344828	0	0	0	0	1.80323	2.1177	2.926	0	0	0	0	2.14078	0	0	0	0	3.05658	2.51602	0	1.04264	0.15056	0	0.238787	0	0	0	0	3.09592	0.516015	0	0.31034	0	0.250962	1.04963	0	0
ENSMUSG00000009076	Zmat5	0	5.1823	0	2.53107	0	6.72914	4.0197	4.94767	7.34758	0	0	0	0	6.13422	2.08066	0	6.26172	5.13504	7.12526	0	0	2.37851	0	5.78607	1.9855	2.43296	0	3.46467	8.00332	4.57592	0	2.83996	5.4121	0	5.35403	0	0	0	0	6.41566	3.31759	2.39232	0	0	2.04963	5.30378	5.18903	2.9782
ENSMUSG00000009079	Ewsr1	4.42223	5.14975	4.19377	6.36964	5.30049	6.68313	4.86641	8.14914	2.59694	5.20124	7.3386	4.64212	6.0676	7.70453	6.3411	5.12681	5.79623	6.5932	6.64472	7.03958	6.43563	5.64241	0	4.58135	3.50716	4.30159	5.45681	5.45022	3.08066	4.99548	5.57046	3.26003	0.367371	3.50208	5.8775	6.10455	4.57471	5.19692	3.36457	3.63343	3.5435	5.65421	4.11603	4.76182	5.67807	5.12184	5.86567	0
ENSMUSG00000009090	Ap1b1	3.75061	1.9855	3.82477	5.34412	2.50335	3.99458	6.20653	0	0	0	5.8071	0.757023	0.443607	2.1635	0	0	0	0	4.12681	4.95187	5.10769	6.45746	5.65363	4.02326	6.44626	3.72574	0	6.83555	0	3.26303	1.0635	0	4.1643	4.84599	4.19219	4.50716	0	0	0	4.70929	5.10098	0	6.12619	2.62761	2.98185	0	6.51775	3.57168
ENSMUSG00000009092	Derl3	0	0	0	0	0	0	0	0	0	4.53792	0	0	6.15279	0	0	3.75596	0	0	0	0	0	0	0	0	0	0	3.43829	0	0	0	0	0	0	0	0	0	0	0	4.65134	0	0	0	0	7.74032	0	0	0	0
ENSMUSG00000009108	Gnat2	0	0	0	0	0	6.10077	0	0	0	0	1.25096	6.58436	0	0	0	0	0	0	0	6.72819	0	0	0	3.21568	0	0	0	0	0	2.87971	0	3.12102	6.1534	0	3.04614	4.23955	0	4.54226	0	0	0	0	4.60644	0	0	0	0	0
ENSMUSG00000009112	Bcl2l13	1.29278	0	0	0	0	0	0	0	0	0	2.06695	0	0	0	0	0	0	0.956057	0	0.765535	3.47119	0	0	1.30451	0.773996	6.7286	0	0	0	0	0	0	2.45943	0	0.823749	0	0	0	0	4.35262	0	0	0.485427	4.92647	0	0	0	0
ENSMUSG00000009145	Dqx1	0	0	0	0	0	0	0	6.92351	0	1.71809	0	0	0	4.58796	1.97085	0	0	1.21412	0	0	0	0	0	0	0	0	0	0	0	0	5.47249	2.89918	0	0	0	0	0	0	0	1.36737	0	0	2.58496	0	0	0	0	2.67356
ENSMUSG00000009207	Lnpk	5.03738	4.78973	3.4019	5.43896	0	1.29278	0	3.50589	5.29315	4.77452	5.57198	3.98732	5.50239	4.5472	0.604071	5.81865	5.08236	4.43296	4.09001	0	2.61824	5.12474	4.16108	4.55949	4.20711	0.516015	6.37313	4.85898	1.37295	4.21101	5.25134	3.36036	4.28021	3.98094	3.16993	0	3.14568	4.74739	3.63459	5.37295	3.40463	5.46205	5.73227	6.2817	4.32984	0	5.77004	5.04352
ENSMUSG00000009248	Ascl2	4.70266	0	0	0	0	0.704872	3.73985	0	0	0	0	1.07724	0	0	0	0	0	0	0	0	2.0321	0	0	0	0	0	1.1177	0	0	0	0	0	0	0	0	0	0	0	0	4.99458	0	0	0	0	0	0	0	0
ENSMUSG00000009281	Rarres2	0	0	0	0	0	0	1.85599	0	0	0	0	0	0	0	0	0	0	0	0	0	0	0	0	0	0	0	0	0	0	0	0	0	0	0	0	0	0	0	0	0	0	0	0	0	1.90304	0	0	0
ENSMUSG00000009291	Pttg1ip	0	5.37608	6.31488	0	0	3.80632	0	6.41075	4.22497	2.19535	4.90063	5.32841	4.24413	6.90364	0	0	0	0	0	5.42626	0	0	2.86592	0	0	0	0	7.8173	4.15543	0	6.3906	0	0	7.15269	5.926	4.39849	0	0	4.63459	0	0	0	5.97315	0	2.9782	8.36286	0	4.4019
ENSMUSG00000009292	Trpm2	2.92029	4.51791	4.46467	0	2.74201	0	1.43296	3.55336	3.35614	4.22342	0.238787	1.56071	0	3.83996	0	4.31107	0.422233	1.32769	3.57652	0.978196	2.09761	2.42223	2.82171	3.9364	1.40054	1.99639	0	0	1.26903	0	2.20163	0.263034	2.53605	1.33914	1.44361	3.20163	1.45418	4.95838	2.82375	0	2.91265	2.37573	3.33199	1.50589	2.7866	0	2.79494	0
ENSMUSG00000009293	Ube2g2	0	0	0	0	0	3.35755	0.584963	0	0	0	2.98914	0	0	2.91073	0	0	0	0	0	0	0	0	0	2.10769	0	0	0	0	0	0	5.27947	0	0	0	0	3.15543	0	1.55582	0	1.47508	0	0	0	0	0	0	0	0
ENSMUSG00000009376	Met	0	0	2.11103	0	0	0	5.97223	1.27501	0.992768	2.06005	3.80219	0	0	1.1375	1.36737	3.12598	1.15056	3.22805	0	0	0	0	0	0	0	2.71589	3.24945	0	0	0	0	0	0	0	0	0	0	0	0	0.659925	0	0	0	4.97269	0	0	0	1.37851
ENSMUSG00000009394	Syn2	0	1.32193	0	4.87431	0	0	0	0	0	0	0	0	0	0.669027	0	0	0	0	0	0	0	0	0	2.28392	5.03254	0	0	3.68482	0	0	0	0	0	0	0	0	0	0	0	0	0	0	0	0	0	0	0	0
ENSMUSG00000009406	Elk1	0	0.739848	0	0	0	0	0	0	0	0	0	0.910733	0	0	0	0	0	1.76129	0	0	0	0	0	3.83289	0.422233	0	0	0	2.28688	0.464668	0	0	1.29866	0	0	0	0	0	0	0	3.98641	0	0	0	4.57046	0	2.81558	0
ENSMUSG00000009418	Nav1	4.06953	0	0	0	0.0703893	4.35262	0	0	0	0	0	0	3.01078	0.226509	0	0	0.918386	4.55582	4.11353	0	3.38681	0	0	3.22033	0	0	0	0	0	0	1.91839	0	0	0.992768	4.84649	1.91073	0	0	0	0	2.09424	0	1.93357	0	0	0	2.18903	0
ENSMUSG00000009470	Tnpo1	1.33342	1.64616	3.65421	0.176323	1.31615	0.85599	0	4.06609	6.52293	3.60407	4.53792	3.85499	3.06005	3.14893	1.38957	0	0.831877	2.9982	1.73552	0	1.18269	2.53107	2.52105	3.24641	0	0	3.38819	1.37851	0.831877	2.88362	5.27798	5.4614	3.97636	2.88753	0	4.3427	1.70929	0.0565835	0.765535	5.42559	0	0	4.0054	4.7845	3.35614	3.04439	2.46728	4.45615
ENSMUSG00000009535	Rnmt	6.25871	6.35861	0	5.71122	3.13258	5.82197	5.70653	6.19259	5.76261	0	5.97154	4.06005	5.27352	0	4.26078	3.11936	1.30451	3.25701	6.15583	3.33628	4.2032	4.40599	0	5.18468	3.36177	7.30076	6.9166	0	4.95327	0	6.27389	6.49185	4.90929	7.37704	4.16672	6.13484	6.28744	5.34127	6.46597	6.81404	3.19377	6.75742	0	7.77512	5.38716	0	0	0
ENSMUSG00000009549	Srp14	4.23879	7.37391	6.4746	5.27501	4.31687	8.45014	8.42337	8.29834	0	8.5549	8.42702	8.0649	7.52207	4.91934	6.36527	5.42055	7.73586	8.44025	6.21723	8.38819	8.93469	7.21257	7.28605	4.31397	7.90755	4.59036	7.46213	6.79429	6.0847	8.35293	3.96717	7.87995	7.5575	6.93652	7.86858	6.39215	8.08023	2.56316	7.65442	7.12732	8.79198	7.84298	8.18383	7.17373	7.10087	3.83289	7.24298	7.9354
ENSMUSG00000009555	Cdk9	3.848	0	0	7.3276	0	0	0.970854	0	0	0	0	4.70099	0	0	1.04963	0	0	3.29866	0	2.9486	0	0	0	0	8.02142	0	0	0.632268	7.13514	5.56742	0	0	3.92315	6.98083	3.58736	0	5.0387	0	7.02381	2.86196	5.87209	2.9279	0	0	5.77373	0.659925	2.93734	4.11936
ENSMUSG00000009563	Tor2a	0	0	0	0	0	4.38543	0	5.32409	0	4.36737	0	5.90159	0	0	4.55275	0	0	0	0	0	0	0	0	0	0	0	0	0	0	0	0	3.96162	6.78084	0	0	3.72356	0	0	0	0	0	0	0.263034	0	0	0	0	0
ENSMUSG00000009566	Fpgs	5.0387	4.20006	0	0	7.99808	6.59365	0	0	0	6.73647	4.51979	0	0	0	4.9607	0	0	5.05094	0	5.72629	0	0	0	0	0	0.411426	5.62848	3.29572	0	0	0	0.263034	6.99243	0	0	0.505891	0	0	0	0	0	0	2.31034	0	0	1.26303	0	0
ENSMUSG00000009569	Mkl2	5.08619	4.05658	3.68032	0	6.33521	0	0	0	5.20203	4.84549	3.25248	3.0635	3.70487	0	1.77821	0.613532	0	3.89821	1.76553	0	3.73335	1.05658	0	4.69321	3.68257	5.5345	4.17393	2.79701	5.24982	2.0321	3.26903	4.24869	0	2.97636	0	0	0	0	2.27798	2.58736	2.30159	2.38957	3.5435	3.26454	2.66221	0	4.11686	4.52732
ENSMUSG00000009575	Cbx5	4.95233	6.44989	0.0143553	4.32193	5.93334	4.94813	7.52278	5.33342	6.49809	6.86728	0.0426443	6.39386	2.68032	5.10643	3.55336	7.38267	0.0426443	4.68594	3.9991	5.988	5.36142	4.68201	0	5.53792	0.704872	6.21218	3.21101	7.62205	6.33521	6.12474	3.9991	2.18587	0	6.56453	0	6.0398	7.20916	4.75382	6.44923	5.49729	6.41785	5.56468	5.20906	6.07938	3.13258	0	6.76301	4.61648
ENSMUSG00000009585	Apobec3	0	0	0	0	0	0	0	3.29719	0	0	0	0	4.66732	0	3.18903	0	0	0	0	5.40735	0	5.22072	0	0	0	0	0.918386	0	0	0.443607	0	0	0	3.85997	0	0	0	0	0	0	0	0	4.53978	0	6.86468	3.01257	0	0
ENSMUSG00000009596	Taf7l	4.30086	3.02503	5.70099	0	5.04308	6.37591	5.74389	7.07243	6.03584	6.78529	7.27249	6.24679	0.411426	7.05691	6.04089	0	5.19377	6.02879	7.23045	3.22033	5.00225	7.00966	6.95455	0.594549	7.7498	7.90213	6.20085	1.53605	6.51001	5.64731	5.38578	4.95606	7.18933	4.52168	2.6893	6.62702	5.16712	6.455	7.36973	3.87086	4.12516	6.19889	4.35262	0	6.83441	4.4489	5.56194	0
ENSMUSG00000009621	Vav2	1.41684	2.53107	0	4.08576	0	2.17951	3.75275	0	0	0	0	0	0	2.14405	0	0	0.250962	0	0	0	0	0	0	0	0.226509	0	0	0	0	6.40122	0	0	0	0	0	5.62556	0	0	0	0	0	0	0	0	0	0	0	0
ENSMUSG00000009628	Tex15	7.3906	5.86022	6.91409	6.98755	6.10622	6.15987	7.69523	5.22342	5.27612	8.26562	7.59723	7.15916	6.48446	6.99977	7.01759	6.47962	7.78699	7.5366	7.2211	8.15259	7.02392	6.62264	3.15704	7.20183	7.46001	6.80012	7.8351	8.06717	4.93593	8.46218	7.99232	8.13776	6.25096	8.30884	6.8254	7.8212	7.6681	8.28475	6.53278	7.90599	5.34802	7.83756	7.68054	7.48051	6.64386	0	7.88044	7.59738
ENSMUSG00000009630	Ppp2cb	6.15684	5.66931	1.36177	1.1635	5.24146	2.83996	6.15218	2.20477	0.918386	0	2.46989	2.79494	0	0	0	0	0	0	4.43962	7.23295	1.1635	4.81558	0	6.67553	4.05137	2.64616	1.25096	6.22959	2.50335	6.91337	0	0	2.59932	0	0	5.32265	4.69098	0	0	6.04418	6.80787	7.10957	0	0	5.50557	0	0	0
ENSMUSG00000009640	Dmap1	0	0	0	5.30852	0	6.0798	0	0	4.99503	0	6.3311	4.81558	0	0	2.9982	3.66107	0	4.75649	2.88557	3.8953	6.93074	0	0	0.910733	0	0	0	2.61353	5.80864	7.00461	5.0063	0	0	0	0	0	0	0	0	3.18269	0	0	0	0	4.23036	0	0	0.948601
ENSMUSG00000009647	Mcu	0	4.69209	0	0	0	0	0	0	0	2.90304	0	3.82171	0	6.64068	5.50208	0.575312	0	5.94134	0	0	0	0	0	0	0	0	6.12371	0	0	0	3.79077	4.95745	4.78031	0	4.23036	0	4.23955	0	5.88044	0	1.38957	0	4.50589	0.275007	0	0	0	0
ENSMUSG00000009670	Tex11	0.411426	3.37016	0	0.321928	1.23266	6.20731	2.69822	7.34474	2.07039	0	0	6.22786	0	5.42761	6.67327	5.04089	0	5.42861	4.89482	6.87504	6.58075	0	2.97269	0	6.8748	5.13668	5.02414	4.35614	6.8947	0	1.01436	4.20867	4.54473	0	0	0.31034	0	0	6.31216	2.46728	0	4.30816	4.0027	1.9855	6.42492	0	0	4.51412
ENSMUSG00000009681	Bcr	0	0	1.37295	0	0	5.2604	0	6.34003	0	0.0565835	0	4.69098	0	0	0	0	3.67243	2.6017	4.7339	0	6.1637	2.62293	0.748461	0	1.0635	0	3.47768	6.01748	0	5.26903	0	0	5.20124	0	4.42761	0	0	0	0	0	0	0	0	4.49313	4.82883	0	3.74631	1.04963
ENSMUSG00000009687	Fxyd5	6.22786	4.37504	0	6.99186	3.9855	6.54736	4.03562	7.27445	5.32697	5.23879	4.85549	6.50319	0	6.68412	5.4545	3.95606	6.85661	5.04439	5.48736	0	4.44029	5.71617	7.80896	8.56148	2.04614	8.40203	6.07959	7.22728	7.79591	2.71149	5.6091	0	6.15623	8.25432	4.8802	6.8495	0	0	6.54674	3.9279	5.09508	0	6.87357	0	5.69153	0	0	2.70044
ENSMUSG00000009733	Tfcp2	0	0	0	0	0	0.669027	0	0	0	0	5.13791	0	0	1.80323	0	0	0	1.22033	0	0	0	0	3.41684	0	0	0	0	0	0	0	0	0	0.847997	2.14078	0	0	0	0	0	0	0	0	0	0	5.02768	0	1.85997	0
ENSMUSG00000009739	Pou6f1	0	0	0	0	0	0	0	0	0	0	4.34696	0	0	0	0	0	0	1.04963	0	0	4.67582	0	0	1.24489	0	0.713696	0	0	0	4.71094	0	0	0	4.07382	0	0	0	0	0	0	0	0	0	0	0	0	0	0
ENSMUSG00000009741	Ubp1	7.16048	0	5.02636	5.65048	6.00428	5.23955	5.82629	0	0.773996	3.57046	6.3036	0	3.24489	2.23879	6.30524	0	0	0	6.5051	5.6014	7.06674	0	1.20789	4.35826	1.25701	5.86493	0	1.68257	1.54102	0	3.26303	0.526069	3.45418	5.73525	5.26078	0	0.722466	7.11499	0	7.22352	5.2502	5.92315	1.79494	0	5.50208	0.526069	5.69544	6.47298
ENSMUSG00000009828	Ick	0	4.57833	5.35755	0	0	1.62761	0	0	1.70487	0	0.0703893	0	0	0	1.33342	7.81166	0	0.584963	0	6.82909	0	2.78241	0	0	0	0	3.24489	0	0	0	0	0	0	0	0.286881	0	0	0	1.79494	0	0	0	0	0	0	0	0	7.19967
ENSMUSG00000009863	Sdhb	7.3557	6.81044	0	5.62732	4.03474	7.94375	6.76089	6.62732	8.46573	0	7.472	7.42122	7.23993	6.85674	6.73335	5.27016	8.36321	7.09223	7.16571	7.30369	7.09508	6.84574	8.13796	3.38128	6.28725	4.43962	7.4888	7.60518	8.4945	7.47792	7.65155	8.53064	6.03914	4.69042	6.60377	7.77841	6.06867	6.85736	7.97258	7.56339	4.92932	8.63724	7.38664	7.51389	5.1918	8.6793	8.97404	7.41895
ENSMUSG00000009894	Snap47	6.85499	7.01167	4.15218	5.24184	0	8.25309	5.97062	5.95489	7.0167	0	6.99435	7.32265	0	2.01078	1.76553	2.19219	4.79233	3.49442	0	1.92979	6.78306	5.87406	0	2.62293	5.67553	5.43729	4.45812	6.16068	5.66789	3.26153	6.92208	8.25271	6.99073	3.70708	5.10936	5.23458	8.46287	5.04745	2.65764	0	7.08226	7.44989	8.72189	8.38939	0	0	0	3.904
ENSMUSG00000009905	Kdsr	1.30451	3.0018	1	0	0	1.48027	1.1177	1.58015	3.49825	1.36737	1.26303	1.58496	2.51349	1.76553	0	0	0	3.96993	1.35614	0.678072	3.46467	0	0	3.47897	5.64443	0	3.11437	3.32048	3.4957	1.11103	4.0781	3.17792	1.39506	2.74416	0	0	0	5.8166	0	0	2.02148	2.88362	0	3.91265	1.97453	0	0	3.18428
ENSMUSG00000009907	Vps4b	3.25852	4.71534	3.58856	0	1.96347	0.731183	5.70901	4.40599	4.79753	3.86691	4.77821	0	0	3.15866	2.39232	0	0	4.46793	0	0	5.07639	0	0	0	5.27277	0	2.73118	0	2.3978	6.73295	0	0.214125	5.66988	0	0	6.00338	1.41684	0	0	0.847997	0	0	2.0072	5.84222	1.74416	2.02503	7.52144	0
ENSMUSG00000009927	Rps25	11.2528	11.6747	12.0827	11.6913	12.1239	11.2231	12.0601	11.9419	11.7445	11.8818	11.765	11.4469	11.9821	10.8045	11.7402	11.3582	10.8825	11.4858	12.2144	11.5038	11.4555	11.5079	11.418	11.8259	12.0122	11.7033	11.0279	11.8001	12.0288	11.83	11.8686	12.1847	11.9286	11.7991	11.1698	11.0497	10.5327	11.3952	11.978	11.7398	11.8955	12.3284	12.1142	11.6194	11.7518	11.64	11.5405	11.8283
ENSMUSG00000009941	Nxf2	6.35931	7.5157	5.68229	7.91385	0.356144	8.16053	8.11353	5.50748	4.87873	8.5886	5.45483	7.1419	3.10601	6.93475	7.82852	0	7.31497	7.37998	8.3015	8.0192	8.54828	7.55275	7.52489	7.64573	7.11749	6.45828	7.65005	6.7486	7.50589	7.68965	6.76142	8.29361	7.9663	7.27845	8.58744	3.89918	7.5172	8.41354	7.11915	6.70901	9.56617	0.344828	7.97854	6.34216	7.68482	0	4.64097	8.31786
ENSMUSG00000009995	Taz	0.250962	0	0	0	0	0	0	0	0	0	3.80116	0	0	0	0	0	0	0	0	0	2.48285	0	0	0	0	0	0	0	0	7.25673	0	0	0	4.91265	0	0	0	0	0	0	0	0	0	0	0	0	0	0
ENSMUSG00000010025	Aldh3a2	0	0	0	6.86258	0	0.464668	4.15218	3.5008	0	0	0	2.42492	5.44593	0	0.137504	0	4.78921	0	1.69153	0	0	0	0	0	4.83542	7.12588	1.87971	0	6.37938	0	3.20633	2.53356	0	0	0	0	0	0	0	0	0	0.650765	6.50637	0	0	2.62059	0	0
ENSMUSG00000010045	Tmem115	0	0	0	0	0.475085	0	0	0	0	0	4.98959	1.61353	0	0	0	0.978196	0	0	0	0	0	0	0	0	0	0	0	4.80839	0	0	0	0	0	0	0	0	0	0	0	0	0	0	0	0	0	0	0	0
ENSMUSG00000010047	Hyal2	0	5.75275	0	6.4793	0	3.9222	6.53372	0	0	0	0	0	0	5.48993	3.848	0	2.85798	3.50589	7.15107	0	0	4.40871	0.632268	4.7761	0.678072	8.35045	4.5292	2.88166	0.411426	4.97223	0.790772	5.22805	0	0	0	0	0	0	0	0	0	0.641546	0	0	0	0	4.06953	0.669027
ENSMUSG00000010048	Ifrd2	2.14731	0	0	0	0	0	0	0	0	0	0	0	0	2.75702	5.29315	0	0	0	3.92979	0	3.88264	0.505891	0	0	0	0	0	0	0	0	7.7286	4.07039	0	0	0	0	0	0	0	0	0	0	0	2.29278	0	0	0	0
ENSMUSG00000010054	Tusc2	1.0635	2.854	3.49697	7.52974	1.88362	3.82273	2.46205	1.02148	2.73335	5.03078	0	5.88166	0	0	5.04701	0	1.89142	0	0	0	2.56071	7.87707	0	3.98641	0	5.18547	3.87381	0.757023	3.53854	0.871844	0	2.71809	2.82985	0	0.910733	5.5509	3.50462	3.16993	4.99277	3.35473	1.19535	1.83592	2.98732	1.97085	3.24793	0	2.84398	0
ENSMUSG00000010057	Nprl2	0	0	0	7.04985	0	0	0	1.23266	0	0	2.15704	0	0	8.00101	3.17473	0	0	0	0	0	2.7761	5.64184	0	4.53045	0	0	0	0	0	0	0	0	0	0	0	0	0	0	0	0	4.21801	3.26454	6.24907	0	0	0	0	1.07039
ENSMUSG00000010067	Rassf1	3.77926	0	0	0	1.01436	0	3.00899	5.47346	0	0	0	4.10685	1.72247	0	0	0	0	4.26529	6.02303	0	0	0	0	0	4.85898	0	0	0.887525	0	2.27798	0	0	0	0	2.03914	0	0	0	5.99141	0	0	0	4.16993	0	6.28817	0	0	2.38405
ENSMUSG00000010095	Slc3a2	2.99458	7.7037	6.88056	7.03441	6.93404	4.926	0	0	7.29241	7.22738	5.48768	5.87553	7.08874	7.38534	6.77768	1.65076	7.3293	5.2791	0	7.11426	6.41193	7.16058	6.05507	0	6.96417	5.84197	5.42928	7.13679	5.58015	5.30232	3.72792	0.9855	5.27947	7.13638	5.18864	3.91073	0	0	2.08746	6.46597	3.51349	0	6.25569	7.95623	7.65571	0	4.33342	1.12433
ENSMUSG00000010097	Nxf1	8.49093	4.66619	2.95791	7.86814	0	7.90503	5.82833	8.15178	7.2842	0	7.59186	7.47427	6.58481	7.0063	9.0324	0	0	7.66974	8.76049	0	7.15684	5.85574	0	7.5509	7.12381	7.59455	5.58316	5.85947	6.80025	8.03188	7.70543	7.04734	6.67892	2.44626	8.08937	6.96116	3.0036	0	7.42501	5.96116	8.83728	6.69599	7.66413	8.29453	7.53224	0	6.43246	6.08279
ENSMUSG00000010110	Stx5a	0	1.20789	5.37816	0.0976108	0	6.79597	0	1.14405	0	4.40054	6.56468	3.46989	1.75275	0	0	2.09085	5.75916	5.21374	2.4489	3.85898	4.848	5.16872	2.26303	6.47021	4.67243	0	1.18903	6.1102	5.10056	0	0	0	0	2.18587	4.30305	6.55766	0	0	6.07253	0	6.18923	0	0	0	5.6851	5.57743	0	0
ENSMUSG00000010136	Pifo	0	0	0	6.90292	0	0	0	0	0	7.75596	4.62585	0	0	0	4.69432	0	0	0	0	0	0	0	0	6.20359	6.4363	4.61058	0	0	1.65992	4.11853	0	0	0	4.31687	0	0	0	5.47638	0	0	0	1.66903	5.37643	4.22188	0	0	0	0
ENSMUSG00000010154	Spire2	0	0	0	0	0	0	0	0	0	0	0	0	0	0	0	0	0	2.82171	0	0	0	0	0	0	0	0	0	0	0	0	3.74201	0	0	3.58976	0	0	0	0	4.76075	0	0	0	0	0	2.12433	0	0	0
ENSMUSG00000010205	Raver1	0	0	2.41414	0	0	0	0	0	3.82069	0	2.61589	0.941106	5.45549	0	0	0	0	0	3.88166	3.09592	0	0	0	1.73552	2.78241	0	0	0	1.23266	0	0	0	0	0	0	1.88362	2.42223	0	2.0635	0	0	0	0	1.47508	0	0	0	3.58135
ENSMUSG00000010277	2610507B11Rik	7.7224	4.22959	2.30159	6.89869	3.09085	4.90593	4.73606	1.63227	1.70929	3.33199	7.66448	6.55689	7.12939	5.22997	2.0036	3.00899	4.91648	7.71596	0	5.40701	7.48204	3.20633	3.71149	6.32048	7.09096	8.0451	6.5941	5.95513	4.77716	5.854	2.99639	2.77189	7.36527	0	6.15482	0	3.71809	3.82375	7.19387	7.99656	7.02912	6.9465	8.28827	1.77821	2.73118	0	5.67638	5.21257
ENSMUSG00000010290	AI597479	0	0	0	0	0	0	0	0	0	0	0	0	0	0.124328	0	0	0	3.7137	0	0	0	4.65134	0	3.54597	0	0.799087	3.8953	0	0.650765	0	0	0	2.56071	5.39917	0	0	0	0	0	0	0	0	0	0	0	0	0	0
ENSMUSG00000010307	Tmem86a	1.9222	0	0	0	0	0	0	2.87774	0	0	3.14241	0	6.81173	0	0	0	0	0	0	0	0	0	0	0	0	0	0	0	4.04963	2.31325	0	0	0	0	0	0	0	0	0	0	0	0	0	0	0	0	4.56316	0
ENSMUSG00000010342	Tex14	8.2596	5.88777	7.29866	3.11437	6.70016	6.24413	2.33342	6.73485	6.98504	6.0332	1.15056	5.96417	0	0	5.68117	0	5.86864	0	0	5.75275	6.11686	5.94977	0	0	2.85997	0	7.87067	6.11353	0	6.43663	8.21873	3.852	4.26303	7.4465	5.13914	0.422233	0	6.08746	6.10203	6.44774	6.31994	2.83188	8.03628	6.66803	7.28392	0	6.29186	0
ENSMUSG00000010358	Ifi35	0	0	0	0	3.18428	0	0	0	0	0	0	0	0	0	0	0	0	0	0	0	0	0	0	0	0	0	0	0	0	0	0	0	0	0	0	0	0	0	0	0	0	0	0	0	0	0	0	0
ENSMUSG00000010362	Rdm1	4.50779	0	0	4.61117	7.46964	5.41143	4.84549	0	0	0	0	7.31714	0	7.25276	0	0	7.21994	0	1.58015	4.25475	4.91456	7.63001	1.40599	0	0	0	6.0468	1.54597	0	0	0	0	3.79805	2.9782	0	0	0	3.75809	0	0	3.64731	3.42358	5.56712	0	0	0	6.70625	0
ENSMUSG00000010376	Nedd8	7.47005	7.44675	0	4.84599	7.01859	7.24612	7.38102	6.95954	5.98299	0	8.00169	7.21636	6.98721	4.33842	7.46238	3.93263	6.76248	6.455	5.51254	6.21257	7.91701	4.69265	6.06781	2.36457	6.22091	4.00899	7.78509	6.47622	7.03518	7.37191	7.02348	5.43696	7.62739	8.08082	7.41287	7.09961	8.46793	3.39643	6.95675	8.17682	6.32859	7.1916	7.78594	7.42105	6.7974	0	7.05648	5.72765
ENSMUSG00000010392	Gosr1	5.30086	1.04963	0	7.07948	6.90929	0	4.03914	0	7.02081	0	3.90014	4.99955	0	0	0	0	0	5.22805	2.20789	0	3.1375	5.17513	0	0	0	0	6.85287	1.36737	0	0	3.08576	0	0	0	0	4.44095	0	0	0	4.37782	3.35614	0	0	0	0	6.1631	6.82171	0
ENSMUSG00000010406	Mrpl52	7.09592	5.45648	6.283	7.33521	7.88704	5.58225	7.3924	5.43929	7.12866	5.53916	6.53216	5.74255	6.56041	4.33842	5.08151	6.51743	7.14272	6.09212	7.3587	6.43796	6.09803	6.40344	7.99667	5.95	6.77439	7.25058	6.35826	6.04941	6.04396	6.40378	4.22497	5.13381	4.22651	6.36999	7.6074	6.03056	3.04089	0	7.58894	5.47703	5.60822	6.80877	7.19869	5.41616	6.04876	7.16641	7.68846	6.979
ENSMUSG00000010453	Kansl3	0	2.70487	4.79129	3.41143	0	1.50589	3.06523	1.8679	0	0	2.51349	5.29462	4.75328	6.36054	1.49057	0	0	5.17353	0	0	2.79286	4.00988	5.77873	1.34483	0	0	0	4.53419	0	4.92172	6.49649	4.07296	0	0	0	2.56803	0	0	6.32373	0	4.87823	0	0	0.505891	0	1.57531	5.31216	5.47346
ENSMUSG00000010492	Uckl1os	0	0	0	5.59902	3.50843	5.27687	0	0	4.35755	0	5.64386	0	3.2555	0	4.58316	5.59246	4.51538	4.82985	0	0	0	5.03078	5.76421	4.62059	0	0	3.69042	0	3.35614	5.07767	4.29131	0	0	0	0	4.58976	0	0	0	0	4.90977	0	3.61353	5.59604	4.55029	5.34625	0	0
ENSMUSG00000010517	Faf1	0	2.43029	0	5.93286	5.18785	1.29866	0	7.02768	0	6.7185	6.38128	5.12226	4.73823	3.97085	4.72738	0	0	4.67129	6.01011	0	4.38198	3.56194	4.7866	2.17313	0	0.422233	1.61353	5.58316	2.08746	1.73985	0	6.03166	1.95233	5.85947	5.35614	5.27538	6.60377	0	5.97728	0.903038	5.5549	5.08704	1.94486	1.5509	3.06005	0	4.81455	0
ENSMUSG00000010538	Tsacc	0	6.06523	0	2.88166	0	5.10308	5.10559	5.15745	0	4.02945	0	4.51475	0	0	0	0	0	5.43363	0	5.08406	3.57289	5.04963	0	3.72247	4.04614	0	4.97223	5.24831	3.32769	4.35966	0	3.6241	7.30488	6.64861	6.70155	5.45648	0	0	0	0	3.79181	0	0	6.51191	4.83238	0	3.16511	3.45418
ENSMUSG00000010554	Mettl16	0	0	0	0	6.59813	5.08194	0	0	1.58496	0	4.2032	2.55827	3.38405	5.93286	0	0.422233	0	2.09761	1.42223	3	0	3.0054	0	0	1.90689	0	6.1811	1.5008	0	0	1.37295	3.85798	2.40054	0	0	7.02181	0	0	0	0	0	4.48478	0.613532	0	0	7.22101	0	0
ENSMUSG00000010592	Dazl	8.48478	8.65693	7.75208	9.55955	7.74477	9.44176	9.46166	8.96249	8.61427	8.3921	8.97123	9.0442	7.00966	9.30086	9.20283	8.23664	8.17532	9.10672	9.34296	7.81031	9.61789	9.20033	8.26336	9.26817	8.72806	8.52669	8.89818	9.11421	9.35658	9.0258	9.69098	9.75711	8.91498	8.35592	8.88182	8.96743	8.89239	9.59816	9.45627	9.85579	8.76374	8.68867	9.57073	8.46242	9.97028	1.46467	7.75014	8.59764
ENSMUSG00000010607	Pigyl	4.43029	5.02813	0	0	6.73254	0	0	6.25682	7.45014	0	0	0	7.12763	5.98823	0	3.75061	0	0	2.16027	0	0	2.18903	0	0	0	0	0	0	5.42089	0	0	0	0	6.71328	0	6.03364	0	0	5.95559	0	0	0	2.35614	3.33914	0	0	0	3.80941
ENSMUSG00000010608	Rbm25	6.88618	8.29623	8.06985	7.34944	6.50128	8.7952	7.82661	7.28411	8.40143	7.60703	5.71425	8.57573	6.23209	5.65249	8.59898	5.85873	7.20506	7.98692	3.41007	7.98567	9.00977	7.26819	4.39849	7.20809	8.52384	6.44079	8.26735	7.02026	6.52763	6.81481	6.62337	7.05039	6.86604	7.69105	5.66135	8.80187	8.04576	8.45302	8.05999	8.37191	7.44741	4.81865	8.59347	7.67462	7.24155	6.99492	8.39236	5.45253
ENSMUSG00000010609	Psen2	1.58976	0	0	0	7.31188	0	0	0	0	0	3.22651	3.75061	0	0	0	2.58976	0	0	0	0	0	2.97453	0	0	0	0	0	4.16591	0	0	0	1.24489	6.66775	0	4.43763	0	0.910733	0	0	4.23266	0	0	0	0	0	5.17871	4.08066	4.90545
ENSMUSG00000010651	Acaa1b	0	0	0	0	0	0	0	0	3.29719	0	0	0	0	0	0	0	4.51916	0	0	0	0	0	0	0	0	0	2.24793	0	0	0	0	0	0	0	0	0	0	0	0	0	0	0	0	0	0	0	0	0
ENSMUSG00000010663	Fads1	1.9855	3.47768	0	0	0	2.74631	0	0	0	2.04614	0	0	0	0	4.74093	0	6.58346	0	0	0	0	2.33056	0	0	0	0	0	0	2.46205	0	0	0	0.757023	2.89724	0	0	0	0	5.91648	7.05929	0	0	0	0	0	0	0	0
ENSMUSG00000010721	Lmbr1	5.1102	0	0	0	0	0.594549	0	6.17013	0	0	5.16027	0	0	5.44427	4.80426	0	2.13093	3.46597	0	0	0	6.31958	0	0	0	0	3.2555	3.58135	0	0	0	0	4.4957	3.04439	0	0	2.15704	6.8189	0	0	4.42223	0	0	0	3.32337	0	0	0
ENSMUSG00000010755	Cars	5.85025	4.21723	7.71562	3.56925	0	2.32193	5.65564	4.09339	0	0	0	2.69153	0	2.9279	6.58195	0	3.56071	0	0	6.6125	2.44626	0	0	7.18893	5.7666	0	2.73552	0	0	6.86258	0	7.23113	0	0	0	0	0	0	0	5.56834	4.89579	0	0	0	0	6.09614	6.66761	0
ENSMUSG00000010760	Phlda2	0	0	0	2.16672	0	0	3.65421	0	0	0	5.34908	3.21568	0	0	0	0	0	3.51475	4.57046	0	4.97499	3.59813	0	0	0	0	0	0	0	3.06005	0	0	0	5.23802	0	0	0	0	3.01436	0	0	0	0	5.1639	0	0	0	0
ENSMUSG00000010796	Asz1	6.9697	7.57766	7.13873	7.97665	4.27277	7.59694	4.849	7.34296	0	5.21917	4.80581	5.77136	0	0	3.24793	6.0766	6.23477	7.63988	6.6097	1.79494	6.72506	6.60214	0	7.46352	6.04002	6.35544	6.88679	6.33628	5.68986	6.42156	6.43613	8.62596	8.37717	5.86864	2.23573	4.904	5.85699	3.91934	6.86493	7.40531	5.13299	4.68032	6.27352	7.4818	6.87946	0	6.85412	2.79494
ENSMUSG00000010830	Kdelr3	0	4.41954	0	0	0	6.35614	0	0	0	0	0	0	0	0	0	0	0	2.4489	0	6.3856	0	0	0	0	0	0	0	0	0	0	0	0	0	0	0	0	0	5.33985	0	0	0	3.40054	0	7.73931	0	0	0	0
ENSMUSG00000010911	Apip	0	0	0	5.6153	0	6.507	0	2.05658	0	7.60851	4.52231	0	2.66903	4.04177	0	0	0	3.84699	0	0	4.43829	6.03782	4.6427	0	0	7.17652	5.90231	1.79494	4.53667	1.90689	6.56148	0	0	0	4.66448	0	4.39849	0	5.76713	0	0	0	0	0	6.80748	0	0	0
ENSMUSG00000010914	Pdhx	0	1.83188	7.01992	0	0.275007	6.90545	4.4822	2.27501	0.400538	0	0	5.86913	0	1.87578	3.63343	0	6.76275	1.59932	1.18903	0	0	5.30342	0	3.07211	2.53605	0	0	5.42694	5.64962	3.58616	5.84398	5.53978	0.226509	5.64847	0	6.12433	0	4.01703	6.54535	0	0	1.81558	3.47638	4.34412	5.67948	0	1.65535	4.83693
ENSMUSG00000010936	Vac14	0	0	0	0	0	0	3.97545	1.70044	0	0	2.1177	1.70487	0	0	0	0	0	3.76235	0	0	4.82731	0	0	5.02945	0	3.29425	0	3.89627	4.47314	0	1.3505	0	0	3.07211	0	0	0	0	0	0	0	0	5.17393	0	3.43962	0	0.356144	0
ENSMUSG00000011114	Tbrg1	4.93357	5.85425	8.58961	7.04166	5.27389	4.90593	5.67723	2.08066	0	6.88289	4.76553	6.74268	8.2227	5.337	0	1.29866	6.52262	7.13042	5.5435	7.70722	7.3746	7.78568	5.55121	6.46434	4.10852	4.87971	6.02746	8.48659	6.25248	2.7761	5.70072	6.47346	5.58225	6.11312	5.43829	6.98379	7.11645	6.70929	6.67172	7.43121	6.9798	2.89918	6.2891	4.58916	5.72656	5.96116	7.24251	7.49825
ENSMUSG00000011158	Brf1	4.22574	1.11103	4.43095	0	0.137504	0	0	4.7339	0	0	1.95233	0	0.887525	0.464668	0	0	0	0	3.37156	0	0	0	0	0	0	0	0	0	0	0	2.9241	0	0	0	1.75275	4.5435	0	0	3.24945	0	0	0	0	0	0	0	0	3.1127
ENSMUSG00000011179	Odc1	7.83668	9.98866	6.28744	3.93168	5.83289	8.46074	4.24945	0	2.10434	6.01903	7.72683	7.46115	6.90773	6.74604	8.43024	0	8.47739	7.30049	7.34421	6.56758	7.19643	6.79455	6.45615	5.04571	9.23271	5.4165	5.68594	0	5.05702	4.04789	7.12247	4.73335	7.38517	9.81316	8.05534	9.08034	5.14853	7.90286	8.97103	4.59036	3.37295	5.66619	7.1419	4.73552	5.65564	0	5.84046	4.98322
ENSMUSG00000011254	Thg1l	0	0	0	4.88313	0	0	0	0	0	0	0.286881	0	0	0.790772	0	0	2.97085	0	0	3.24489	0	0	0	0	0	0	0	4.3147	0	0	0	0	4.86839	0	0	0	0	0	0	0	0	0	4.81301	0	4.76022	0	0	0
ENSMUSG00000011256	Adam19	1.09085	0	0	0	0	0	2.95977	0	0	0	0	0	0	0	0	0	0	0	0	0	0	1.1177	2.16993	0	1.48027	0	0	0	0	0	0	1.55582	0	0	0	0	0	0	0	0	0	0	0	0	0	0	0	0
ENSMUSG00000011257	Pabpc4	3.98459	0	5.26754	4.70432	3.71039	4.91791	0	5.71039	0	7.73342	0	0	5.77531	7.77545	5.9782	1.94111	4.60763	0	2.35332	0	2.53605	5.59842	0	4.47897	1.42223	5.49665	0	6.14221	0	6.2666	0	2.43829	0	2.94111	2.01436	6.72928	6.74335	0	1.38405	4.47054	0.298658	0	3.13422	0	0	3.28244	0	1.41684
ENSMUSG00000011263	Exoc3l2	0	0	0	0	0	0	0	3.19061	0	0	1.28688	0	2.80323	0	0	0	0	0	0	0	0	0	0	0	0	0	0	0	0	0	0	0	0	0	0	0	0	0	0	0	0	0	0	0	0	0	0	2.76553
ENSMUSG00000011267	Zfp296	0	3.30159	0	0	0	0	0	0	0	0	0.823749	3.14893	0	0	0	0	0	0	0	0	0	0	0	0	0	0	0	0	0	0	0	0	0	0	5.42828	2.67582	0	0	0	0	0	0	6.63865	0	0	0	0	0
ENSMUSG00000011306	Sugp1	3.99277	3.85	0	0.275007	3.88166	1.9486	0	0	0	5.68594	4.45352	2.64155	0	5.58826	3.57773	0	0	0	0.0840643	0	3.44228	0	0	2.92029	4.90497	4.49313	3.53232	5.1918	0.0285692	0	3.77083	0	0	6.12247	2.20477	0	0	6.75382	0	0	2.49057	0	6.3512	0	3.85599	0	0	2.21101
ENSMUSG00000011349	Dmrtc2	0	0	0	4.71754	6.21199	0	0	0	0	6.0237	0.739848	4.3875	0	0	3.80839	4.23266	4.84046	3.24793	0	0.895303	0	4.03298	0	0.85599	0	4.61765	6.0148	3.12102	0	0	0	0	0	6.36947	0	5.09508	0	2.47508	1.86394	0	0	3.46205	2.61589	0	5.05572	0	0	5.59902
ENSMUSG00000011382	Dhdh	3.67807	0	0	4.43829	0.669027	2.10434	0	0	0	2.22342	0	1.63691	5.86641	5.88996	0	0	0	3.30597	0.0840643	0	0	3.69711	0	0	0	0	0.356144	4.17951	1.83188	1.74846	0	0	0.124328	2.41954	0	0	1.21412	5.71094	1.70044	0	2.94673	0	0	3.07211	0	5.14445	2.04264	0.731183
ENSMUSG00000011427	Zfp790	0	0	0	0	0	0	0	0	6.68145	0	0	0	0	0	0	0	0	0.176323	0	0	3.51854	0	0	0	0	0	0	0	0	0	0	0	0	0	4.54164	0	0	0	0	0	0	0	0	0	0	0	0	0
ENSMUSG00000011589	Fsd1	0	0	3.42492	0.903038	0	0.584963	4.26529	0	6.30524	3.37434	0	0	0	5.71754	0	0	0	5.77742	6.30634	0	4.07382	2.74846	0	5.32912	0	5.26266	0	3.85499	4.9814	0	0	0	0	7.48671	5.00764	4.59395	2.43296	0	6.14303	6.05507	4.82324	0	0	0	3.66221	0	0	0
ENSMUSG00000011658	Fuz	4.73606	0	0	0.604071	0	0	0	0	0	0	0	0	0	4	0	0	0	0	0	0	0	0	0	0	0	0	0	0	0.0840643	0.214125	0	0	0	0	0	0	0	0.475085	0	0	1.81967	0	3.854	3.40463	0	0	0	0
ENSMUSG00000011752	Pgam1	6.00944	2.71149	8.85334	8.03375	2.32769	8.05507	8.75305	8.50208	0	6.93711	5.142	6.24298	7.74719	7.67172	0.815575	8.03694	7.07253	7.38414	8.62414	8.54187	9.37143	8.9661	8.2165	8.43012	7.38431	8.48776	6.99118	6.94732	8.60718	8.25134	6.40888	8.82852	8.27449	7.92035	6.01659	7.21432	8.10889	5.99232	7.82146	8.24122	6.66846	4.69432	8.06722	0	7.76951	4.97361	8.47614	6.03782
ENSMUSG00000011831	Evi5	0	5.65306	3.98003	4.51475	4.26754	5.68313	0	0	0	6.16068	0.321928	4.7761	3.8748	4.9222	5.0492	0	4.42694	3.63459	3.72901	5.99887	0	4.27947	0	3.60763	0	0	4.95606	4.14405	0	0.0285692	3.34625	0	4.87873	0	0	0	1.28688	3.9542	5.01257	0	2.56071	4.61648	3.93923	2.4489	7.1919	0	7.47784	5.01792
ENSMUSG00000011832	Evi5l	0	3.45154	0	5.08958	0	3.3978	0	0	0	0	0	0	0	1.95233	0	0	0	0	0	0	0	0	0	0	0	0	0	0	0	0	0	0	3.0993	2.53854	4.83137	0	0	0	0	0	0	0	0	0	0	0	0	0
ENSMUSG00000011837	Snapc2	0	0	3.9991	5.79649	0	4.85599	0	0	0	0	0	5.52638	0	0	4.63169	7.60318	0	0	0	0	0	0	0	7.00944	0	0	0	0	5.41075	2.37016	0	0	0	4.76607	6.37191	6.55582	0	0	1.32769	0	0	0	5.06393	0	0	0	0	0
ENSMUSG00000011877	Git1	0	0	0	0	3.96993	3.81558	0	0	4.67864	0	0	0	0	0	1.45943	4.88362	4.33056	3.29131	0	0	0	0	0	0	3.94953	0	0	1.67356	0	6.23554	4.79181	0	0	0	0	0	0	0	0	0	0	0	0	0	2.84197	0.641546	0	6.33253
ENSMUSG00000011884	Gltp	0	0	0	1.89142	5.12267	2.89142	3.6017	2.12763	5.75889	1.04264	0	5.10936	0	5.53916	0.871844	0	3.68482	0	5.95745	0	0.895303	4.64443	0	0	0.782409	7.05007	5.73715	4.67356	1.64616	3.7845	3.39094	4.33414	5.63372	0.722466	0	4.75969	6.22728	0	5.82629	4.49313	0	0.748461	6.26491	0.887525	5.30195	0	0	4.67976
ENSMUSG00000011958	Bnip2	5.91289	4.18031	2.26303	6.28633	3.37712	6.32301	6.13791	0	7.1102	0	4.32409	3.69711	5.89191	0	1.46467	2.38957	6.59872	4.95745	5.67327	3.36036	6.15218	6.12453	0.238787	0	5.85125	0	5.89918	0	7.23036	5.90038	3.60526	4.66959	5.21257	6.16872	3.42223	1.46989	3.0072	7.38776	5.28762	5.36001	0	4.84046	5.90087	0	6.84046	0	6.04898	6.30743
ENSMUSG00000011960	Ccnt1	5.34944	1.57046	5.16027	5.1819	0	0.464668	5.7939	6.08194	4.38128	6.17572	6.23055	5.30305	4.53792	6.86666	2.68032	0	3.24336	4.34837	7.87842	0	6.40378	2.38957	7.02081	2.85997	0	6.28614	5.00675	7.10308	5.04527	2.22033	5.45615	3.10601	5.34199	4.15543	0	0	0	2.94673	0	5.80735	3.49697	7.6422	0	3.59335	5.60615	6.82998	4.87971	6.15947
ENSMUSG00000012076	Brms1l	6.12805	0	0	0	0	0	0	5.83137	0	0	2.76341	0	0	0	1.09761	3.28983	0	3.60763	0	0	0	0	0	0	0	0	1.20789	0	0	0	0	5.72656	0	0	0	0	0	0	3.61824	1.77821	3.10098	6.82807	0	0	0	0	4.06867	2.76341
ENSMUSG00000012114	Med15	2.39232	4.89579	4.76713	5.96	0	0	4.97315	0	0	0.137504	3.16511	4.67525	0	0	2.5509	6.03518	1.89918	2.21412	0	0	7.07103	0.831877	0	0	0	0	0	5.94111	0	0	0	3.31034	2.64616	5.48414	0	0	0	0	0	5.63575	2.52356	3.84298	4.80426	2.98003	0	0	0	3.18587
ENSMUSG00000012117	Dhdds	2.27202	0	0	6.00585	0.933573	0	0	2.22959	5.30961	4.52482	6.62804	0	2.17632	0	2.16993	0	0	5.7658	0	0	0	4.61706	0	2.07039	5.26866	2.08406	2.77189	0	0	5.16591	5.1127	0	0	1.74846	0	0	0	0	0	0	0	0	5.44559	3.91839	0	4.25475	0	0
ENSMUSG00000012123	Aim1l	0	5.62293	5.29131	0	0	5.13586	0	6.73485	6.51507	0	0	5.93003	0	2.06695	0	0	0	0	3.39369	0	0	2.97453	1.09761	0	0	7.59335	4.80529	3.66676	4.88655	6.5741	0	0	4.51916	0	0	0	0	0	3.73227	0	0	0	0	0	6.65349	0	0	0
ENSMUSG00000012126	Ubxn11	0	0.575312	0	0	0	0.367371	0.594549	2.73552	0.454176	0.83996	0.411426	1.73985	0	0	1.67807	0	0.613532	2.9241	0	0.575312	2.26003	0	0	6.96347	0.584963	0	0.782409	0	0	0	0	1.43829	2.13422	0	2.21412	0.687061	0	0	2.12433	0	0	0	1.70487	0	0	4.31759	0	0
ENSMUSG00000012296	Tjap1	0	0.333424	0	0	0	0	0	4.58436	0	0	0	0.505891	0	0.687061	0	0	0	0	0	0	0	0	0.298658	0	0	0	0	0	0	0	1.73118	0.201634	0	0	0	0.443607	0.400538	0	0	0	0	0	1.33342	0.454176	0.275007	0	0	0
ENSMUSG00000012396	Nanog	0	0.584963	1.90689	0.704872	0	2.38405	0	0.748461	0	0	0	3.07724	0	0.933573	0.687061	0	0	0	0	0	4.40803	2.55336	0.545968	2.86987	0	1.60881	0	0	0	0	3.39917	0.454176	3.14731	2.12102	0	0	0	0.575312	3.13914	3.50208	3.24793	2.15056	0	0	2.24489	0	0	0
ENSMUSG00000012405	Rpl15	9.86327	10.5375	11.2678	11.9466	10.2144	10.4152	11.6679	10.9493	10.6121	11.6208	11.1927	10.8748	12.0123	9.73118	11.0788	9.92293	11.0599	10.9718	11.5637	9.61539	12.0361	11.14	10.8513	10.895	10.623	10.6173	10.1709	11.9229	10.9748	10.6222	10.7817	11.3915	11.4791	11.7742	10.3126	10.1385	10.9524	11.2016	11.4964	11.866	12.3058	11.3825	11.1245	10.0202	11.1223	12.0727	10.782	11.2742
ENSMUSG00000012422	Tmem167	3.25701	0	1.62761	4.851	7.99056	0	4.63749	4.23726	4.4019	3.24489	5.09761	5.13134	3.17473	0	4.43162	1.5008	5.81019	5.82909	2.90881	0	0.137504	3.80529	1.20789	4.87823	0	0.992768	4.1819	2.05658	0	5.29609	4.47184	5.17552	6.22362	2.6893	5.59664	5.2114	0	0	6.99095	5.73904	4.60644	3.43296	1.15704	5.92458	4.04614	4.488	7.36929	0
ENSMUSG00000012429	Mplkip	0.941106	2.47768	0	0	3.35614	0	0	0	0	0	3.51223	0	0	0	0	0	0	0	0	0	0	3.30305	0	5.16148	0	0	4.45483	0	0.0285692	0	3.55336	0	2.13093	0	0	3.07382	0	0	0.124328	0	0	4.13668	0	1.85599	0	0	2.14731	0
ENSMUSG00000012443	Kif11	3.74953	0	0	2.87184	0	0	0	0	4.66334	0	0	0	4.52857	0	3.09761	0	0.910733	4.853	2.40054	0	0	5.21374	0	4.41278	0	0	1.50589	0	0	0	3.49697	0	0	0	0	4.44824	0	0	0.263034	0	1.95606	5.29572	3.88655	0	0.367371	0	0	6.10224
ENSMUSG00000012483	Rpa3	6.02945	0	4.14078	3.10098	3.851	0	6.50716	5.98459	0	4.50526	5.53854	4.99005	6.65607	0	4.66278	6.93475	4.60881	2.58736	0	4.23802	6.8166	5.20281	6.28725	5.36737	4.24565	0	4.0321	5.30852	0	6.42004	5.50811	6.66505	0	4.18507	3.26303	5.51696	4.30012	6.39917	0	4.15137	0	5.91719	5.53045	0	6.24945	7.71822	4.64097	3.23879
ENSMUSG00000012535	Tnpo3	2.64847	3.26153	4.4614	2.56071	5.1102	5.32157	1.96717	3.55213	5.58225	5.31904	5.29756	5.15947	5.56986	4.74846	0	0.713696	5.24184	5.50335	4.64962	6.81109	0	0	0	5.92101	2.20477	4.52482	6.99853	1.70487	0	5.74551	5.5598	3.69488	0	5.38991	5.51633	6.99831	0	0	0	0	0	3.9542	5.58826	6.42895	4.46074	0	3.20945	4.2032
ENSMUSG00000012609	Ttll5	2.43563	0	6.48543	4.72629	0	3.36036	0	0	0	0	0	0	0	5.90304	0	0	2.29866	5.31759	6.42004	0	4.42694	0	0	1.73985	3.76871	6.64155	0	3.07211	0	0	4.27501	0	0	0	6.15117	0	0	0	4.22882	4.63169	2.43563	0	5.90497	0	4.45549	0	4.63575	0.748461
ENSMUSG00000012640	Zfp715	0	0	0	0	0	0.879706	4.04527	4.56925	0	0	0	0	2.73335	0.847997	0	0	0	0	0	3.67582	0	6.23554	0	0	0	0	0	0	0	0	0	0	0	0	0	0	0	0	0	2.34767	2.16027	3.03738	0	0	0.575312	0	0	0
ENSMUSG00000012777	Acpt	0	0	0	1	0	0	1.90689	0	0	0	0	0	0	0	0	2.29278	0	0	2.40599	0	0	0	0	0	0	0	0	0	1.76129	0	0	0	1.85997	0	0	0	0	0	0	0.799087	0	0	0	0	0	0	0	0
ENSMUSG00000012819	Cdh23	0	0	0	0	0	0	0	0	0	0	0	0	0	0	0	0	0	0	0	0	0	0	0	0	0	0	0	0	0	0	0	0	0	5.39335	0	0	0	0	0	0	0	0	0	0	0	0	0	0
ENSMUSG00000012848	Rps5	9.26411	9.7607	10.4595	10.1695	9.68776	10.0391	10.4564	10.3727	10.5301	10.7461	10.142	10.1922	10.5637	9.0523	9.11528	8.69881	9.93555	10.3936	10.7733	8.90343	9.96881	9.99015	10.6156	10.3887	9.89763	10.7103	9.53648	10.7482	10.5179	10.0095	9.78534	10.8405	9.53294	10.0848	9.99178	9.54003	10.4411	8.86601	10.3886	10.305	10.4626	10.813	9.41054	9.78172	10.1044	10.1077	9.68017	10.1306
ENSMUSG00000013033	Adgrl1	0	5.11145	0	0	2.01078	0	0	0	0	0	0	0	2.82171	0	0	0	0.555816	0.871844	0	0	0	1.07724	0	0	0	0	0.321928	0	0	0	0	0	0	0.475085	0	0	0	0	2.81352	0	0	0	0	0	1.73118	2.91456	5.26866	0
ENSMUSG00000013076	Amotl1	0	0	0	2.41954	0	0	0	4.33628	0	1.24489	0	4.14568	0	0.739848	0	0	0	0	0	0	0	2.68032	0	0	0	0	0	3.96717	0	0	0	0	0	0	0	0	0	0	0	0	4.38405	0	3.57046	0	0	0	5.79727	0
ENSMUSG00000013083	2200002J24Rik	0	0	0	0	0	0	0	0	0	0	0	5.19653	4.37712	0	0	0	0	0	0	0	0	0	0	0	0	0	0	0	0	0	0	0	0	6.27743	0	0	0	0	0	0	0	0	0	0	0	0	0	0
ENSMUSG00000013089	Etv5	4.44294	5.89651	0.970854	2.27798	0	7.37025	5.76049	6.79077	3.33628	0	1.49057	4.81865	0	1.58496	4.75435	4.5008	6.12122	5.88362	6.36929	5.29536	0	6.10873	4.36107	3.61117	6.92707	0	3.37016	0	4.33414	4.24869	5.6522	6.897	4.32625	0	6.2791	5.01881	3.8846	0	5.59485	3.81352	2.23573	2.95233	3.10601	6.4814	7.14802	0	0	0
ENSMUSG00000013150	Gfod2	0	0	0	0	5.05572	0	0	2.60407	0.321928	0	4.30743	0	0	0	0	0	0	2.11437	0	5.2502	0	0	0	0	0	0	0	0	1.31615	0	0	0	1.73985	0	0	0	0	0	0	0	0	3.42223	0	0	0	0	0	0
ENSMUSG00000013155	Enkd1	0	0	0	0	0	2.62059	0	0	0	3.10769	0	0	0	0	0	2.78241	0	4.67469	0	0	0	0	0	0	0	0	0	0	0	0	0	0	0	1.35614	0	0	0	0	0	0	0.163499	4.8802	0	4.17792	0	0	0	2.96162
ENSMUSG00000013160	Atp6v0d1	5.09592	6.71905	0	4.17792	4.84298	1.68706	5.08066	0	1.76553	3.47897	4.31542	4.96301	0	6.76089	0.992768	0	4.50906	4.23802	2.41143	0	6.21781	0	0	3.849	0	3.7148	4.66221	3.59694	5.28762	7.73437	0	2.84398	4.86344	0	2.94298	0	6.69167	0	5.49953	3.80219	2.95791	6.48269	6.63648	0	5.04658	0	0	0
ENSMUSG00000013236	Ptprs	5.80374	5.71452	3.97636	5.05007	6.31814	6.1179	5.97774	5.99027	5.9279	6.05528	5.84574	6.2407	3.54844	5.37608	6.14221	6.43346	6.3411	6.28077	4.68313	2.53356	5.51475	4.16832	6.4949	5.58796	5.38543	3.55213	6.26059	5.74255	6.17732	5.6094	4.66562	4.68986	5.74819	4.9982	6.89506	6.31216	4.62819	6.66505	4.6837	5.68734	5.05572	5.41007	5.13709	4.88947	4.95093	4.10936	5.96855	5.50016
ENSMUSG00000013275	Slc41a1	0	0	6.55658	0	2.61589	0	6.09466	0	0	0	0	0.495695	3.2555	0	0	0	0	0.678072	5.51696	0	0	2.50589	0	0	3.32769	0	0	0	0	0	0	0.189034	0	0	0	7.06534	0	0	2.29866	0	0	0	3.54844	1.03562	1.40054	5.21994	0	0
ENSMUSG00000013415	Igf2bp1	1.69599	1.80735	0	4.44493	2.9782	3.74631	5.53013	4.88215	1.17632	2.08066	1.16993	5.63952	0	0.422233	0	0	0	4.75435	0.748461	3.19061	0.189034	2.26303	4.33485	3.5741	2.58496	4.26604	1.02148	2.56071	0	3.75061	4.0018	0	0	0	2.86592	6.68706	0	0	4.52293	4.92695	1.41143	2.37573	4.62293	3.30597	5.59604	0	0	2.49057
ENSMUSG00000013419	Zfp651	0	0	0	0	0	0	0	0	0	0	0	0	0	0	0	0	0	0.238787	3.22188	0	0	0	0	0	0	0	1.10434	0	0	0	0	0	0	0	0	4.1819	0	0	0	0	0	0	0	4.80581	0	0	0	0
ENSMUSG00000013465	Nelfb	0	6.44012	4.37504	4.94953	0	6.03386	3.0054	3.66107	0	3.44493	5.77373	2.92979	1.53605	0	0	0	0	4.33414	0	0.176323	4.29646	6.31198	6.46123	2.61824	4.50716	0	5.29352	0.0840643	0	3.77505	0	2.03914	0.15056	2.93168	3.81558	4.45681	0	5.20672	0	0	0.516015	3.32625	2.63227	0	4.70708	0	0	0
ENSMUSG00000013495	Tmem175	3.24793	4.10266	6.73363	0	0	6.87995	5.61117	0	6.04592	7.70605	4.26078	4.29131	0	6.52042	0	2.50589	4.33271	6.36492	4.32697	0	5.15745	0	0	0	4.78555	0	0	0	0	0	2.17632	0	5.20477	7.51491	0	0	7.71211	0	0	0	2.31615	0	3.11103	0	2.98003	0	5.59276	0
ENSMUSG00000013523	Bcas1	0	0	0	1.71809	0	0	0	7.01737	0	0	0	2.59694	0	0	0	0	0	2.95047	3.71699	0	0	0	0	3.33485	0	0	0	0	0	0	0	2.61353	5.99977	0	0	3.29572	0	0	4.29499	0	0	0	3.55949	0.545968	0	0	0	0
ENSMUSG00000013539	Tango2	2.1635	7.5588	0	7.63887	0	6.60125	3.03914	3.16672	0.516015	5.74389	4.21101	5.03518	0	2.57046	0	3.99095	0	3.28983	7.80742	0	7.72206	0	0	3.7845	7.10066	8.85203	0	7.92113	0	2.02857	6.8282	5.32229	3.49953	0	4.82985	1.8953	0	4.46793	5.36142	5.33628	2.56071	0	7.85231	4.87971	3.40871	0	0	0
ENSMUSG00000013584	Aldh1a2	0	0	4.42021	0.516015	0	4.65707	0	0	0	0	0	1.57046	5.60229	0.748461	0	7.85929	0	0.748461	1.9222	6.79364	3.69042	6.90581	0	0	0	0	0	1.88753	4.18349	0	1.79909	1.26303	0	0	0.454176	5.51065	4.78607	0	0	3.90014	4.32481	0	2.1177	0	3.27947	0	0	5.68734
ENSMUSG00000013593	Ndufs2	0	0	7.47508	6.34305	0	0	5.78581	0	0	0	0	6.13648	0	0	0	7.81365	0	3.03914	0	0	0	6.63212	0	0	3.69822	4.6792	6.19495	0	6.67652	3.70266	0	0	6.49889	5.85549	0	2.96347	3.75275	0	5.8268	0	0	0	4.39575	8.07543	5.34518	6.10978	0	0
ENSMUSG00000013622	Atraid	4.33985	0	0	0	0	7.74571	3.56925	0	0	6.25758	5.98162	6.26622	3.32337	7.2384	0	0	0	0	0	0	0	0	5.93003	6.71713	6.97005	0	0	5.17153	0	7.6153	0	0	6.09571	0	0	0	0	0	4.49889	4.04614	0	5.96116	0	0	2.62293	6.5656	7.07778	4.74362
ENSMUSG00000013629	Cad	1.51602	0	0	4.36527	3.33628	5.6279	0.748461	0	0	0	2.81147	1.47508	0	1.07039	2.14731	3.49825	0	3.07211	5.31832	3.58135	0	3.6427	0	1.49057	6.20242	2.0635	0	5.72	4.78764	1.90689	4.53605	1.16993	0	0	0	0	1.71809	0	0	5.45681	6.06264	0	3.60999	2.74631	0	0	0	5.11562
ENSMUSG00000013646	Sh3bp5l	0	0	0	0	0	0	0	0	3.57773	0	0	1.75275	0	0	0	0	0	3.73877	0	0	0	0	0	0	0	0	0	0	0	0.0143553	0	0	0	0	0	0	0	0	0	0	0	0	3.45286	0	0	0	0	0
ENSMUSG00000013662	Atad1	5.33307	5.88631	0	1.7866	0	5.46303	2.42492	4.05137	0.956057	0	6.399	3.70819	0	3.23726	0	6.83782	0.111031	6.64053	4.71973	1.08406	0	0	1.60881	4.62644	3.8846	0	4.53978	0	4.20477	3.79494	0	0	2.05658	4.98368	5.13504	2.7761	1.14405	0	1.63227	0	0	5.19022	0	7.49193	5.05875	3.94767	3.29278	2.88947
ENSMUSG00000013663	Pten	2.16993	0	0	3.77926	1.75702	2.47249	4.50462	5.47444	0	6.13586	0	0.992768	2.76129	4.93121	5.51475	0	0.604071	3.21568	5.55612	1.74416	5.96209	0.687061	0	3.32337	0.992768	0.641546	5.31868	6.73877	3.46728	5.41244	0	7.73721	2.64847	3.93263	2.36457	0	3.15218	4.03386	0.555816	4.00899	5.20085	6.28947	4.06437	4.64501	3.16027	3.7137	2.82579	1.50589
ENSMUSG00000013698	Pea15a	0	0	0	5.23534	0	1.67356	5.40293	0	0	0	0	0	4.23879	0	0	0	0	0	0	0	0	0	0	0	5.51159	0	0.505891	0	0	4.39369	3.91265	0	5.17513	0	0	5.04701	0	0	3.80632	0	3.21723	0	0	6.2891	4.73931	0	0	3.10266
ENSMUSG00000013701	Timm23	7.0387	8.90584	7.13597	7.24098	7.31188	8.42769	8.7305	9.36547	7.13597	6.0676	6.0018	9.19158	8.22106	6.81493	8.09202	1.15704	7.54982	8.9116	6.29848	4.78293	7.15623	5.58916	6.76792	7.69146	6.70984	9.36733	9.29971	5.59425	7.8716	6.40752	6.42475	8.48559	9.23278	8.76188	8.05669	8.93743	5.73498	6.81801	8.29177	8.4793	3.02326	7.22352	8.57558	8.97177	9.59829	4.75435	6.26341	8.51183
ENSMUSG00000013736	Trnt1	4.05485	3.22188	0	4.48091	3.46728	5.97062	1.99639	0	0	5.42391	3.7666	4.33485	0	4.0505	0	0	3.52356	6.35368	3.64847	0	6.48575	5.05875	0	4.03298	3.68818	0	6.58976	3.97361	4.95327	0	5.15866	0	0	1.33914	2.95606	2.88947	1.96717	4.59455	3.19061	0	6.56041	4.98687	5.35755	2.50335	4.54659	0	3.79181	4.63749
ENSMUSG00000013787	Ehmt2	1.36737	5.64068	2.61353	3.43962	2.77189	6.49362	6.38543	0	3.63459	5.12516	4.7703	6.31741	0	3.28392	7.53598	6.99095	2.19535	5.29976	6.44642	3.3147	3.27947	6.14832	0	5.73606	5.10098	3.52105	2.9542	5.06091	3.92029	5.43796	7.60274	5.03298	3.18745	8.06684	4.81147	5.28392	4.54411	0	0	5.87258	7.72445	4.46074	7.29939	0	3.54844	0	1.56071	4.88069
ENSMUSG00000013822	Elof1	0	0	0	0	0	5.46793	0	0	3.26454	4.07039	5.77268	3.08236	5.92908	6.86938	5.49089	0	0	0	2.92029	7.02459	0	3.35332	0	3.82579	0	0	0	5.1823	0	5.27984	2.61353	3.26003	3.77716	6.70446	0	7.85723	0	0	0	3.71699	0	0	1.93734	0	0	0	0	6.05137
ENSMUSG00000013833	Med16	0	0	0.214125	2.01436	1.5656	2.01078	0	1.64155	0	0	3.63459	0	0	2.88557	3.46989	0	6.34447	2.70266	0	0	0	0	0	2.43829	0	0.555816	3.27352	0	0	0	0	0	0	0	2.40599	6.48575	0	0	0	0	0	0	3.19692	0	0	0	0	0
ENSMUSG00000013846	St3gal1	0	0	0	0	0	0.0426443	0	0	0	0	1.08406	0	0	0	0	0	0	0	0	0	0	0	0	0	0	0	0	0	0	0	0	0	0	0	0	0	0	0	2.91265	0	0	0	0	0	0	0	0	0
ENSMUSG00000013878	Rnf170	0	6.72901	0	0	7.69592	5.81506	2.93546	0	7.85244	0	5.77742	4.46009	1.61824	5.62469	0	8.25611	4.75702	5.83036	2.61117	7.32238	4.74201	4.95	0	0	0	2.86196	3.56316	0.555816	5.11145	5.11395	0	0	3.05658	0	7.80336	0	0	6.00832	6.84962	3.36317	0	0.238787	0	0	3.49185	8.34101	4.39985	0
ENSMUSG00000013921	Clip3	0	0	0	3.13258	0	0	0	0	0	2.70044	2.13422	0.0143553	0.62293	3.64039	0	0	0	0	0	0	0	0	0	0	0	0	0	3.69377	4.97453	2.30743	3.24336	0	0	0	0	0	0	0	0	6.39043	0	0	0	6.73782	0	0	0	0
ENSMUSG00000013973	Dedd	2.69153	0	2.80323	2.16672	5.38681	6.6311	3.24184	0	0	7.33414	2.33628	5.05485	2.45943	6.39129	4.77083	6.24888	0	5.60259	6.79779	1.91073	7.24536	5.08066	4.76818	4.71644	4.50398	0	2.70487	4.26529	6.65721	2.91073	0	4.86938	6.20242	7.15714	6.45992	1.02148	0	0.887525	6.50557	0	0	3.20006	4.19692	0	6.48832	3.88655	4.76182	1.89918
ENSMUSG00000013997	Nit1	0	0.0143553	1.28688	3.30451	5.78084	6.79714	0	0	0	5.90905	1.39506	4.926	3.60288	5.00315	4.70874	6.10182	5.71507	4.75489	4.63691	2.04614	6.66292	2.57046	3.62994	4.50462	3.97177	4.0505	1.88362	3.60881	5.12805	0.978196	0	4.51223	5.52607	6.40633	4.85449	5.97269	0	0	5.04571	0	0	6.41954	7.92677	0	5.9939	3.29278	2.69153	2.72683
ENSMUSG00000014039	Prdm15	3.10098	0	2.15056	0	0	0	0	0	0	2.31325	0	0	0	0	0	0	0	2.50335	0	0.748461	0	0	0	0	0	0	0.0426443	0	0	0	0	0	0	0	3.68257	4.79077	0	0	0	0	2.08406	0	3.52105	0	0	0	0	0
ENSMUSG00000014074	Rnf168	0	0	0	5.86443	2.78869	2.33056	2.19849	0	3.50208	0	4.42223	0	0.367371	0	0	0	0	1.47508	0	0	0.713696	3.27947	0	4.45812	0	0	0	0	0	0	0	0	0	0	0	0.731183	0	0	0	0	0	0	0	0	0	0	0	3.17632
ENSMUSG00000014075	Tctex1d2	5.55796	2.88947	0	3.01078	2.92029	4.00988	2.14731	5.22342	3.0036	0	0	6.58256	3.25096	4.24031	2.99458	0	0	5.82604	6.95826	6.9331	6.71932	0	3.08746	7.32805	0	0	4.90881	0	5.38888	2.1375	5.60703	2.98732	5.2149	5.83946	6.8089	3.0018	0	0	4.41414	7.87135	0	5.45582	5.95722	4.82629	6.0676	0	3.87971	5.21412
ENSMUSG00000014077	Chp1	4.39917	3.87971	0	0	0	0	0	0.356144	0	0	6.45154	0	7.08587	6.00675	5.51223	5.52701	0	4.48736	0	0	0	3.15704	7.17682	2.47508	0	0	1.9855	0	0	0	5.58826	0	4.41481	4.59932	1.24489	0	0	4.66391	0	0	0	7.40982	3.32481	3.47768	5.21684	0	3.22651	0
ENSMUSG00000014158	Trpv4	0	3.45681	0	0	0	0.748461	0	0	0	0	0.137504	4.11853	0	0	4.75489	0	0	1.64155	0	0	0	0	0	0	5.2817	0	5.74631	0	0	0	0	0.815575	4.92837	0	0	0	0	0.941106	0	0	0	1.36177	0	0	0	0	0	2.40871
ENSMUSG00000014177	Tvp23b	0	0	2.65764	0	0	0	0	0	6.80103	0	2.59455	0	0	0	0	0	0	0	0.687061	4.92315	0	0	0	4.03562	0	6.29646	3.77083	0	3.79909	0	0	0	0	0	4.61471	0	0	0	0	0	0	0	4.58916	0.871844	0	0	0	0
ENSMUSG00000014195	Dnajc7	3.66334	0	6.78241	6.0568	0	4.61058	6.23093	6.8157	4.50016	4.25852	4.33485	0	7.21218	5.80658	3.21101	8.31619	4.6311	4.22882	6.90629	0	6.66278	6.85947	5.55704	6.90171	3.3799	0	0	0	0	3.46858	7.38509	0	5.19259	7.34598	0	0	0	3.01436	5.31542	2.94486	7.46091	0	5.77716	0	4.65878	0	6.14303	6.11499
ENSMUSG00000014226	Cacybp	8.34811	8.91444	8.04303	7.9822	7.83901	8.8846	8.47569	7.48696	8.62637	5.42526	7.0635	8.03359	4.06695	7.45072	7.81038	7.17832	8.89745	7.8614	7.50224	8.22308	4.22882	6.89978	7.10507	5.94369	7.54867	7.04177	6.94521	7.84756	8.12298	8.08995	8.04297	7.44145	7.30369	7.30688	5.08704	7.21422	7.91552	5.67525	8.88298	6.77373	4.15462	3.80632	7.7211	8.91286	6.93734	2.37851	6.84687	7.05702
ENSMUSG00000014232	Cluap1	2.69153	0	3.88362	7.10087	0	4.06523	5.2149	5.44361	0	0	0	0	0	6.63125	0	7.64616	0	5.1639	6.84273	0	4.16108	0	8.11634	4.90159	1.96717	0	0	6.18408	0	6.24241	0	3.79077	0	4.41414	0	4.80426	5.28021	0	3.53232	3.75489	3.41819	0	5.2902	0	0	5.86765	0	0
ENSMUSG00000014243	Zswim7	0	4.09761	0	6.02636	4.93593	7.96272	6.51396	6.78568	8.04346	7.32202	7.02912	6.07468	0	3.4489	0	0	5.45746	4.77136	7.03749	6.85499	5.0268	6.52482	6.38405	3.64501	7.39378	0	5.11728	3.0018	0	4.91982	6.23285	6.71672	5.65935	4.36947	7.88148	2.21101	0	0	5.76713	0	4.43829	6.40105	7.18706	5.02326	7.3403	0	3.50335	4.10098
ENSMUSG00000014245	Pigl	1.66903	0	0.782409	0	0	0	0	1.62293	3.66789	0	0	0	5.75942	5.92837	6.67271	0	0	2.81147	0	0	0.584963	2.42761	0	1.91839	2.49057	0	0	1.9486	0	0	0	0	0	3.21568	0.695994	0	0	0	0	0	2.79909	0	0.594549	0	0	0	1.86394	0.594549
ENSMUSG00000014294	Ndufa2	7.63713	8.36567	7.2636	7.89002	7.83624	6.92624	8.031	8.40267	7.40752	6.33842	8.18542	7.60733	7.30478	7.00405	4.91073	6.47249	7.52372	7.7894	6.67115	7.53029	8.22004	7.58045	8.00248	7.25314	6.66406	7.75268	5.28059	6.84637	7.36098	7.89069	7.58218	8.048	7.31814	7.01759	6.53931	5.76527	6.1336	7.68699	7.91187	6.39951	6.91181	8.27221	6.31904	4.92315	7.804	9.64631	7.93357	7.29379
ENSMUSG00000014301	Pam16	7.1469	6.80864	0	5.76288	0	7.96746	7.02757	6.63619	0	5.27352	4.14568	0	0	0	5.52293	4.67525	6.41549	5.78529	0	4.52482	5.98868	1.5509	0	6.56056	5.18626	2.81558	6.5627	7.74833	0	5.26191	7.63822	0	6.34394	5.2426	3.35755	5.25172	0	0	0	6.31777	7.03848	6.66149	0	0	6.29811	0	5.29241	6.72301
ENSMUSG00000014303	Glis2	2.38957	0	5.27873	2.19849	4.15947	1.94111	3.16672	0	2.02503	0	0	3.44361	6.37643	1.0635	2.24793	0	4.50271	2.10434	3.08236	2.14405	5.26454	4.69544	0	4.46858	2.15381	0	4.29646	3.50335	0	0	1.95606	0	4.44095	0	2.19849	5.71425	4.87036	0	3.94205	3.05832	4.48414	0	3.95233	4.84599	0	6.31759	5.07468	0
ENSMUSG00000014313	Cox6c	8.72819	8.55359	7.69516	8.35306	9.13036	9.18185	8.83845	8.86953	9.64245	8.9216	7.70874	8.55811	8.30346	8.48913	7.76858	9.025	8.69999	9.35716	8.64832	8.30652	8.83378	9.47448	9.19636	9.33004	8.78611	8.60107	8.78431	8.84634	8.90394	8.42228	9.42522	9.35118	8.41882	8.66263	8.63673	8.36129	8.57905	8.45372	8.70141	7.67716	9.15185	8.88056	9.12928	8.39356	8.0575	10.5782	7.6427	9.68235
ENSMUSG00000014329	Bicc1	0	0	0	0	0	0	0	0	1	1.83592	0	0.15056	0	0	0	0	0	0	0	0	0	0	0	0	0	2.81147	0	2.41684	3.93734	0	0.799087	0	0	0	0	0	0	0	1.42761	1.83996	0	4.21179	4.1177	0	1.74416	0	0	0
ENSMUSG00000014349	Ube2z	0	0	0	2.0072	3.68257	4.9486	0	0	1.02857	0	3.10936	0	1.33914	0	0	0	0	2.91648	0	4.21101	0	3.34056	0	0	0	0	0	0	5.72765	0	0	5.45121	0	0	2.79077	4.92458	1.21412	1.56071	4.11853	5.58946	0.903038	0	2.70044	0	2.22342	0	0	5.69711
ENSMUSG00000014353	Tmem87b	0	0.516015	6.67384	6.41667	0	0	0	0	2.39232	0	0	4.32337	0	0	5.12887	0	4.14078	0	3.14241	0	3.32481	0	0	3.34483	0	7.49601	2.31615	0.411426	0	4.43962	1.91073	0	5.19495	3.56803	3.53605	5.68285	8.08576	0	3.74953	5.75782	0	3.46074	5.83996	0	0	1.76129	6.09908	0
ENSMUSG00000014355	Anapc1	2.38128	5.86567	6.94251	4.44228	8.06431	3.2765	7.1266	0.137504	7.61743	0	6.78803	6.5359	2.52857	4.06523	2	3.01257	5.0781	6.40786	5.66477	4.30961	2.83592	7.42114	2.62527	6.52309	7.16611	6.16048	6.54689	2.22959	5.89966	4.70432	6.77624	7.10999	3.16672	4.09677	6.29223	6.47086	4.58256	2.33342	6.98846	6.39678	5.21762	7.35023	6.69975	6.23649	6.10161	0	0	5.58045
ENSMUSG00000014361	Mertk	0	0	0	0	0	0	0	0	0	0	0	0.286881	0	0	0	0	2.08066	2.80941	0	3.70266	0	0	0	0	0	0	0	0	0	0	0	0	0	0	0	0	0	0	0	0	0	2.43829	0	0	4.79909	0	0	0
ENSMUSG00000014402	Tsg101	7.42786	2.9782	0	5.57592	0	7.76335	4.68762	5.58436	0	7.66477	3.72247	7.44989	8.3482	0	9.27519	9.14667	4.2817	7.19515	9.04851	4.80839	7.65478	6.17951	0	8.49077	6.8586	6.42139	7.29957	8.54867	7.79708	0	3.07895	0	7.64832	5.8674	0	6.33503	0	4.7241	2.91648	5.67779	7.37704	8.07532	6.42291	7.70494	7.39008	0	8.79067	7.23506
ENSMUSG00000014418	Hps5	0	0	0	4.56438	7.55413	1.70929	0.871844	0	4.05224	4.17393	6.56209	2.42761	0	4.06695	6.55198	2.46467	6.62907	4.32048	0	2.55582	0.536053	2.01078	0	0	0	2.98914	3.08916	0	0.298658	3.59096	0	6.14588	0	5.19574	0	0	3.32912	6.85711	3.70819	0	0	3.38957	0	0	0.411426	6.32912	0	6.06566
ENSMUSG00000014426	Map3k4	0	0	0	0.85599	0	0	0	3.56438	0	3.0072	4.27575	0	2.92979	0	0	1.68257	1.18903	0	1.41143	0	3.27352	0	3.64039	0	0.163499	0.176323	0.948601	0	2.5435	2.33628	0	0	4.55459	1.10434	3.11437	2.58496	0	3.43563	5.3302	3.46074	4.44692	1.13093	4.04177	3.96993	3.67469	0	5.67864	3.67807
ENSMUSG00000014444	Piezo1	7.06102	2.05311	0	0	6.51554	0	0	0	0	0	0	0	0	6.98516	0	0	0	1.40599	0	0	0	0	0	1.60407	0	0	0	0	0	0	0	0	0	0	0	6.6595	0	0	0	0	0	0	0	0	0.124328	0	0	0
ENSMUSG00000014470	Rnf166	4.48156	0	0	0	0	2.10769	3.7761	0	0	0	0	0	0	0	0	0	0	0	0	0	0	0	0	0	0	0	0	0	0	0	0	0	3.31325	0	0	0	0	0	0	0	0	0	3.69488	0	0	0	0	0.757023
ENSMUSG00000014496	Ankrd28	0	0	0	3.20163	0.790772	2.43029	0	5.54659	2.05311	1.02857	0	0.344828	0	0.526069	0	5.37504	0	2.33342	4.69766	1.17632	4.81813	4.18349	0	0.137504	0	0	1.70487	0	3.85798	0	3.57168	0	1.95606	0	0	0	0	5.29609	0	0.0840643	0	1.96347	0	4.96347	0	0	2.38681	0
ENSMUSG00000014498	Ankrd52	0	0	0	0	0	0	0	0	0	0	0	4.25248	1.41143	0	0	0	0	0	2.17632	0	0	0	0	0	0	0	0	0	0	0	0	0	0	0	0	0	0	0	0	0	0	0	0	0	0	0	1.23879	0
ENSMUSG00000014503	Pkd2l2	0	0	0	4.51096	0	0	0	0	0	0	0	1.44361	0	2.73552	0	4.50589	0	0	0	0.275007	0.400538	0.238787	0	0.238787	0	1.88362	4.35896	4.39917	0	0	0	0	0.250962	0	3.5435	0	0	0	1.24489	0	0	0	0.411426	4.67356	0.555816	0	0	0
ENSMUSG00000014504	Srp19	6.59872	5.1811	5.11686	5.76633	4.1035	6.68482	6.58706	3.18745	5.12226	7.88655	5.36177	6.14914	3.92029	0	4.19298	6.42223	5.58195	5.42425	2.31325	4.64904	2.1375	0	4.03738	5.89215	5.15381	4.98048	6.78973	3.30305	6.71493	5.90014	6.34038	6.4019	3.57652	0	3.12763	8.13047	4.94486	5.80374	7.40812	5.98846	3.88753	6.71108	4.6017	5.98687	7.06145	7.82858	7.43246	7.19535
ENSMUSG00000014550	Rbsn	3.26003	0	0	3.07211	0	1.94111	0	0	0	0.226509	0	1.63691	0	3.88655	0	0	0	3.08066	0	0	0	0	0	1.10434	0.739848	0	0	4.70874	0.0143553	1.15704	7.83731	2.46728	0	0	0	5.62585	0.214125	0	2.57289	0	4.02059	0	1.86394	0	3.19061	0	0	0.731183
ENSMUSG00000014551	Mrps25	5.46858	6.31705	3.75916	4.59991	5.94017	4.94486	5.81352	6.49586	5.21374	0	5.3194	4.51159	0	7.05875	3.70377	4.29205	0	1.89142	4.86443	3.50589	6.40701	2.46989	6.87147	0	5.07339	0	0	6.41515	0	2.14078	5.12143	4.92979	3.93168	2.26604	7.08364	4.57046	4.18982	0	0.925999	0	5.1035	0	4.59395	0	6.63619	7.74913	0	0
ENSMUSG00000014554	Dguok	0	6.46646	3.60763	3.02857	0	4.43429	7.12547	5.43729	0	5.04876	6.93109	6.8525	0	0	2.7137	0	5.47606	4.9607	5.46663	0	1.73118	0	6.8089	7.0063	0	2.53605	0	1.81147	6.65592	0	0	7.29719	3.89627	6.80632	6.13504	6.84235	3.99639	0	6.03738	5.77294	0	0	0	0	6.10559	0	0	6.78175
ENSMUSG00000014592	Camta1	5.06005	5.57289	7.27482	5.59485	8.18304	6.93204	7.65549	6.35279	6.12846	6.82731	6.46956	6.59634	0	8.38961	7.25115	0	6.26941	7.42164	8.02337	7.67356	6.68916	7.7198	8.34647	6.83744	6.4707	7.53761	4.1914	7.06803	6.85599	5.94743	7.30296	6.40088	5.46238	7.06932	7.14384	7.9374	5.49313	5.41278	7.50311	6.69905	8.05718	8.91871	6.78816	5.67384	6.88533	2.17951	5.72028	7.41735
ENSMUSG00000014601	Strip1	0	0	0	0	0	5.02503	1.9855	0	5.92766	0	0.807355	2.81558	0	6.19042	0	1.49057	3.80529	0	2.72028	2.54844	1.08406	3.43563	0	6.39369	0	0	0	0	0	0	4.28318	0	2.91839	0	0	0	5.90256	0.879706	1.92979	0	5.92244	0	0	0	5.73877	0	0	3.96347
ENSMUSG00000014606	Slc25a11	0	0	0	4.72574	0	5.73498	4.92505	6.38526	0	0	0	0	6.31578	0	3.82375	0	2.05658	3.70266	0	0.815575	0	0	0.773996	0	4.6153	0.831877	1.02857	1.9222	0	0	6.63967	0	0	0	5.07895	5.30122	2.08406	3.59813	6.87836	2.93546	0	0	0.948601	0	0	0	0	4.60763
ENSMUSG00000014633	Cmc2	4.80168	0	0	0	0	3.91552	1.99639	0	0	0	4.51412	0	3.6311	0	0	0	0	3.43696	0	0	0	3.69711	6.55995	3.36877	4.2211	0	0	4.59096	0	3.5741	0	4.51979	6.76208	4.03474	0	5.84197	5.15745	3.8885	3.05485	0	0	0	3.22033	0	0	0	0	0
ENSMUSG00000014668	Chfr	5.10936	0	0	0	0	5.91169	0.505891	0	0	6.24926	4.1643	5.96786	2.54102	0.263034	2.24184	0	0	0	5.1631	0	0	6.13996	6.55413	3.22033	0	0	2.12763	4.02148	0	0	3.43162	0	1.47508	3.8268	0	4.1811	0	0	5.80168	2.41684	0	0	0.189034	3.6017	4.74308	0	7.70826	4.22805
ENSMUSG00000014748	Tex261	1.20163	0	0	0	0	3.79181	3.33914	0	2.7761	0	4.37921	0.565597	0	5.33878	0	0	6.27966	0	0	0	0	0	0	0	0	0.422233	0.201634	0	2.774	3.32912	0	0	5.00585	0	0	0	0	0	4.45088	0	5.81634	3.87774	4.64616	0	1.46989	0	0	0
ENSMUSG00000014763	Fam120b	0	3.29278	0	0	0	0	0	2.13422	0	0	0	0	3.1635	0	2.66221	0	0	0.739848	0	0	0	0	0	0	0	1.40599	0	0.871844	0	2.40054	0	0.250962	0	0	0	0	0	2.96532	0.941106	0	0	0	0	0	0	0	0	0
ENSMUSG00000014767	Tbp	4.6017	3.14731	8.30469	7.15977	7.49129	6.74025	3.93923	3.04439	7.26012	6.74052	7.50486	6.59813	3.22805	6.51633	8.34921	5.67948	6.6499	4.84248	7.03078	6.89239	7.46025	7.7765	3.84097	0	7.12753	4.41278	5.57803	7.50962	6.02104	5.54597	8.88783	4.82528	7.32508	6.78738	7.08406	0.978196	0	0	7.20653	8.07986	8.76391	6.63387	8.09397	0	1.18269	0	0.604071	7.42526
ENSMUSG00000014769	Psmb1	7.70584	8.94052	10.1602	10.653	8.55282	9.34294	10.0047	10.3646	9.70767	9.24923	9.68734	8.779	8.40897	8.78699	8.43942	8.0263	8.18859	8.64559	9.96226	8.77778	9.93572	10.1037	8.75836	9.81828	9.10032	9.49153	8.83343	9.7686	9.11585	9.33967	9.9181	9.62972	8.4025	9.63165	9.50684	8.37821	9.48828	9.77358	9.39911	9.92484	9.8759	8.62414	9.84211	9.32778	9.59272	8.4116	9.40625	10.1501
ENSMUSG00000014771	Pdcd2	5.66732	6.8198	2.55582	0	0	5.18587	6.20692	0	2.82579	6.21529	5.32589	3.11437	0	5.29609	0	0	2.98368	4.67412	0	0	0	5.47541	2.67582	0	0	7.04264	5.94205	4.849	2.34199	0	2.27798	0	5.89191	6.66349	6.29333	0	0	0	6.09297	4.64097	0	6.35103	3.08066	0	4.60288	0	0	5.23074
ENSMUSG00000014782	Plekhg4	3.91743	0	0	0	0	0	0	0	5.86839	7.1375	5.78973	0	0	0	3.59096	0	0	1.25096	0	3.904	4.93026	4.03914	0	0	0.910733	0	0	0	0	0	0.713696	0	2.87774	0	0	0	6.20614	7.02459	0	0	0	0	0	0	0	0	0	5.90424
ENSMUSG00000014791	Elmo3	0	0	0	0	0	0	0	0	0	0	0	0	0	0	4.56682	0	0	0	0	0	0	4.34127	0	0	0	0	0	2.27798	5.53667	0.389567	0	0	0	0	4.67751	4.65535	0	0	0	0	0	0	5.67892	0	0	0	0	0.378512
ENSMUSG00000014837	4931428F04Rik	0	0	0	0	1.05658	5.94205	0	0	0	0	0	1.0072	1.93734	0	2.52857	0.367371	0	0	0	0	1.46989	0	0	0	0	0	0	0	0	0	0	0	0	0	0	0	0	0	0	0	0	0	0	0	0	0	0	0
ENSMUSG00000014846	Tppp3	0	1.1177	0	0	0	0	0	0	1.31615	1.70929	0	0	1.21412	0	0	0	0	0	0	0	0	0	0	0	0	0	2.33914	0	0	0	0	1.98914	0	0	0	0	1.50589	0	2.99277	0	0	0	0	3.23419	0	4.62877	0	0
ENSMUSG00000014850	Msh3	3.90014	4.97085	2.80323	0.731183	0	5.53512	0	7.4632	0	3.31615	5.95582	5.16551	0	1.96347	3.774	0	2.16027	4.23573	6.15056	2.59455	1.27501	6.1639	0	4.67129	0	1.926	4.73715	1.07039	0	0	0	1.47508	0	2.926	5.58676	5.54319	0	0	1.12433	0	6.71026	0	0	0	5.05615	0	3.82782	2.24793
ENSMUSG00000014856	Tmem208	7.13093	0	3.31034	0	0	7.14619	0	0	5.32876	0	6.64111	5.32948	6.72096	5.14934	5.41718	7.32679	0	4.66334	0	5.69265	6.43363	6.79688	6.65464	0	0	0	5.37191	3.38957	4.4522	5.0045	1.80323	0	4.774	3.52482	0	6.74551	0	0	3.69377	6.1536	2.74201	2.93923	4.12019	0	5.32121	3.85798	0	0
ENSMUSG00000014859	E2f4	0	0	1.72683	0	0	0	0	6.99729	0	3.9991	2.75275	2.34199	0	0	3.8339	0	0	0	3.33485	0	0	0	0	0	2.41684	0	0	1.81147	1.28688	0	0	0	4.38336	0	3.22805	0	4.64155	0	0	0	3.72247	0	0	0	0	0	2.81147	0
ENSMUSG00000014867	Surf4	4.59156	4.49697	2.75916	4.49825	6.84034	7.59649	5.8953	4.10518	0	1.12433	0	2.02503	0	5.4138	6.38059	0	0	4.00988	5.32085	6.70058	5.61941	6.83175	4.68032	6.09845	0.863938	7.33432	7.31515	6.51191	4.84197	4.03826	0	5.17712	0	2.12433	8.01396	4.87234	0.970854	4.46336	4.2817	3.89239	0	3.59932	5.03298	0	0.925999	0	6.10035	5.28281
ENSMUSG00000014873	Surf2	0	1.33914	1.65992	1.45943	1.41684	0	0	6.83971	0	0	0	3.09424	1.1177	0.594549	0	0	0	5.07425	5.77584	0	5.91743	2.30743	0	0	0	4.77452	0	0	2.21723	2.35614	0	0	3.38819	0	0	0.356144	0	0	1.31034	1.25701	0	1.32193	6.04527	0	0	0	0	1.34483
ENSMUSG00000014905	Dnajb9	5.52951	3.59694	0	4.71918	0	0	3.10769	0	0	0	4.82018	5.65507	0.0565835	0	6.18864	5.18587	1.31615	5.43496	4.30305	3.08576	5.3978	4.9364	0	0	0	0	0	0	0	3.87578	0	5.78398	0.250962	0	3.50208	6.53761	0	3.64847	4.63749	0	0	0.263034	0	1.9782	3.15543	0	6.0036	2.27798
ENSMUSG00000014907	Naf1	0	0	4.74201	0	0.0143553	5.28021	0	3.85499	0	0	0	3.59096	4.19849	0	4.0018	4.97865	0	0	3.98368	0	0	0	0	0	0	0	4.63343	0	0	0	0	0	4.98277	4.79805	0	0.0976108	0	0	0	0	0	0	0	0	3.06178	0	2.82782	0
ENSMUSG00000014932	Yes1	1.90689	3.1127	3.24184	2.99639	2.95047	0	0.137504	0.565597	4.38543	2.38405	0	3.79701	5.85499	3.8846	0.214125	4.54967	0.15056	5.26078	1.63691	0	0	3.82782	3.39917	0	0	4.30451	2.64616	3.32193	3.43696	1.13093	0	0.978196	1.09085	0.0565835	1.85599	0	0	2.43029	0.0840643	2.41414	0.454176	2.41684	3.05485	1.81558	0.189034	0	6.31452	3.70155
ENSMUSG00000014956	Ppp1cb	7.63829	6.87504	7.59694	8.07938	5.56468	7.52144	8.79604	5.48896	5.81481	8.43292	7.38076	7.63096	5.53169	6.90472	8.60426	7.05669	7.1821	7.59887	6.84147	3.43563	8.1192	8.18349	8.47411	8.86882	7.36982	9.6513	5.09635	8.27868	7.2949	8.50084	7.89924	8.31859	7.30469	8.27654	7.61265	9.36652	2.91265	7.09096	8.12557	7.85705	6.65392	7.24317	7.43029	7.05322	8.68191	6.8426	8.11025	9.27568
ENSMUSG00000014959	Gorasp2	3.46728	5.87504	4.77768	2.33342	5.27389	0.505891	2.23573	0	0	4.94111	2.19219	3.30159	4.02059	3.35191	0.807355	7.22294	0.659925	5.63546	0.565597	0	0	4.81916	2.98914	2.25096	2.24793	0.650765	0	2.99458	6.64458	3.49313	2.02503	1.49057	3.67016	5.48961	5.37886	0	3.06523	0.62293	2.91648	3.66789	0.970854	1.60881	0.765535	0.748461	2.69822	2.89336	5.42962	2.23879
ENSMUSG00000014980	Tsen15	3.21878	0	0	0	0	6.53978	0	3.75916	0	0	5.35931	3.76447	0	0	0	0	0	2.36177	0	5.33985	0	0	0	4.393	0	0	5.9222	0	0	3.11603	3.43029	0	0	6.95594	0	4.70653	0	0	0	5.72492	5.73335	0	0	6.30451	2.08066	0	0	0
ENSMUSG00000015002	Efr3a	0	0	3.94111	3.50843	2.21723	3.8953	4.25626	6.19259	0	0	0	3.04614	2.74201	3.92029	0	4.99186	2.91456	5.51822	0	4.08576	0	3.06867	3.61353	2.83996	3.45418	6.41447	3.848	0	0	3.53605	1.93734	1.62761	1.80323	5.24603	5.13955	3.73227	4.4121	0	3.78973	6.8426	3.68706	2.01792	5.70432	0	1.57046	0	2.22033	0
ENSMUSG00000015013	Trappc2l	0	0	3.45154	7.68412	0	6.15603	0	0	6.13709	0	0	4.58676	4.90256	0	0	0	6.73566	0	0	0	0	0	2.82375	5.3906	3.96717	0	0	5.97797	5.4591	0.871844	3.84298	7.33851	5.96047	4.39438	0	0	3.35896	0	4.79181	0	0	5.42593	1.99277	6.25456	5.27836	0	3.72137	0.863938
ENSMUSG00000015023	Ddx19a	0	2.80941	0	0	0	4.93546	0	0	1.09085	0	3.79077	0	3.93263	0	3.20477	0	0	0	2.03914	0	0	0	0	0	0	0	3.65992	0	1.9782	3.22959	3.57531	0	7.00293	0	0	3.14405	0	0	0	0	0	1.20789	2.89336	0	0.495695	0	0	0.111031
ENSMUSG00000015053	Gata2	0	4.0072	0	0	0	2.04264	5.37051	0.0840643	0	0.189034	5.74147	1.67356	0	4.51916	3.34767	0	0	0	0	0	0.0426443	0.887525	0	1.88362	0	0	0	5.1815	0	0	0	0	3.06695	0	0	0	0	0	0	0	0	0	3.05485	0	2.57773	0	0	0
ENSMUSG00000015083	C8g	6.67779	0	0	4.44162	0	0	0	0	0	0	0	0	0	0	0	0	0	0	6.25475	0	0	0	0	0	0	0	0	0	0	0	0	0	0	0	0	0	0	0	0	0	0	6.34359	0	3.52607	0	0	0	0
ENSMUSG00000015087	Rabl6	0	2.34483	0	0	0	5.29352	0	0.0426443	0	0.15056	0	0.0426443	0	2.22651	0	0	0	0	0	0	0	2.84398	0	5.37678	0	0	0	0	0	6.37834	0	4.59872	0	5.94017	0	0	0	0	0	4.31615	0	4.79338	6.8632	0	0	0	2.60407	0
ENSMUSG00000015090	Ptgds	0	0	0	0	0	0	0	6.10852	0	0	0	0	9.31225	6.50271	0	0	0	0	0	0	0	0	0	5.87135	0	2.31615	0	0	0	0	0	0	0	6.74322	0	0	0	0	0	0	6.19298	0	0	0	0	0	8.46769	3.29719
ENSMUSG00000015092	Edf1	5.13545	5.62352	4.0505	6.41007	6.90472	6.61941	6.84775	0	0	3.57168	5.56803	3.74524	4.70321	0	6.22439	4.89627	6.06372	5.7926	4.08491	0	5.8296	6.17433	0	6.56621	6.13709	6.16912	5.65306	6.10999	0	7.32139	7.29655	2.01078	2.09424	4.65421	0	5.53854	0	7.66768	6.0781	7.1643	6.56514	6.10035	7.00045	7.04647	6.22747	4.79494	5.52482	0
ENSMUSG00000015094	Npdc1	0	5.89627	0	0	7.36151	0	6.28503	2.87184	0	0	0	0	0	4.98277	0	0	6.44029	0	0	0	1.4489	0	0	0	0	5.72846	0	0	0	0	0	0	5.00585	0	0	0	0	0	0	0	0	0	0	0	0	0	0	0
ENSMUSG00000015095	Fbxw5	0.526069	0	4.64097	3.48543	0	0	0	0	6.1177	3.57531	1.74846	3.65992	0	0	0	0	0	0	0	0	0	5.0955	0	0	0	0	4.7241	4.31107	1.19535	0	0	1.18269	3.61941	2.22033	0	0	0	0	0	0	4.26003	0	0	1.43829	0	0	0	0
ENSMUSG00000015112	Slc25a13	0	5.40224	0	0	0	0	0	2.1177	0	4.63691	0	0	0	4.74093	0	0	0	5.27612	0	0	0	0	0	3.58976	0	0	4.67694	5.88801	2.24489	0.970854	0	0	3.9279	0.903038	0	0	0	0	0	0	0	2.34767	0	0	2.34767	0	6.66619	2.37016
ENSMUSG00000015120	Ube2i	7.91779	9.06288	6.59276	8.60095	9.11309	8.58286	8.96555	8.28665	7.01167	7.94626	9.00997	8.1643	7.95954	7.7086	8.63343	3.95327	8.41718	8.10507	6.59857	8.11035	7.05344	7.79416	9.05999	8.09381	8.99095	5.95652	8.01207	8.15846	8.77745	7.63887	8.12634	8.67342	7.55428	8.1005	7.7028	7.30515	4.78712	8.33762	7.13843	8.88816	8.91049	8.68243	8.21427	8.73179	8.29407	7.74913	7.30268	8.50343
ENSMUSG00000015126	Tsr3	0	0	3.99639	6.28263	0	0	0	0	0	0	0	0	3.93829	0	0	0	0	0	4.29352	0	2.47508	1.32193	0	0	0	5.37539	0	5.42727	0	5.06953	0	5.21801	0	0	0	0	0	3.67016	0	6.91456	0	0	0	0	4.74846	0	0	4.8166
ENSMUSG00000015127	Unkl	0	6.56468	0	0	0	1.59455	3.27947	0	0	0	0	2.96532	0	0	0	0	0.831877	3.31759	4.6893	0	0	0	0	0	0	0	0	2.50589	1.25701	0	0	2.98185	0	2.74631	1.43829	0	0	0	4.36667	0	0	0	0	0	3.95513	0	0	0
ENSMUSG00000015134	Aldh1a3	2.74201	7.71349	5.33414	7.06544	3.04439	1.81147	3.84499	4.17792	3.47768	4.60526	1.85599	4.88362	0	1.36177	0	4.54288	1.04963	4.17233	3.53854	0	2.72028	3.5656	3.15381	1.97453	4.6094	0.0426443	2.22651	3.50208	2.89142	0	5.14853	4.46271	2.57531	3.96347	4.23955	5.29536	3.88557	2.59216	3.78973	3.50716	6.21237	3.58015	4.60822	2.13093	5.17353	0	1.41684	3.82375
ENSMUSG00000015143	Actn1	0.871844	2.9855	3.89239	2.37016	1.65992	4.46336	4.21179	0.831877	3.0036	4.02148	1.83188	4.67751	3.61117	4.18507	3.85699	1.80735	2.50843	2.6017	2.774	0	0	1.21412	3.62877	3.8748	1.25701	2.85599	4.04614	1.89142	1.54102	3.0018	0.475085	4.38612	0	0	3.52732	3.58376	4.37295	0	5.15704	4.1035	0	2.81558	3.25852	5.30597	4.32193	0	3.39232	3.5741
ENSMUSG00000015149	Sirt2	0	0	4.56986	0	0	0	0	0	0	6.49809	0.773996	0	0	0	0	0	0	0	0	0	2.09761	0	0	0	0	0	0	0.400538	0	0	0	0	0.903038	0	0	0	0	0	3.8125	3.93074	0	0	0	0	0	0	0	0
ENSMUSG00000015165	Hnrnpl	6.53341	6.98516	6.46271	7.09381	6.58466	5.37434	7.07425	7.16772	5.57016	6.80555	6.34483	6.86431	7.31696	5.95652	6.50589	8.0468	5.96878	6.75221	6.09022	6.06975	6.19357	5.73444	5.65449	7.05083	6.63358	5.71122	6.69307	6.59976	7.93446	5.8824	4.852	6.3427	5.61117	6.27146	5.46205	6.42995	5.15259	6.54659	6.45121	6.53885	5.03826	6.45992	6.4545	6.60095	6.64645	6.95803	6.09571	5.24907
ENSMUSG00000015176	Nolc1	4.37295	2.70266	4.27277	4.14731	0	5.50303	4.37156	3.56925	0	0	1.13093	3.55704	4.33914	3.05485	2.39506	0	3.20163	4.05572	3.34483	5.89627	2.14731	5.19535	1.25096	0	4.75916	0.722466	0	5.58466	2.58256	4.17871	4.765	4.37573	0	0	0	1.81558	4.09085	4.39849	3.64501	2.79077	2.36737	1.26903	2.64616	4.90929	3.6837	0	0	0
ENSMUSG00000015189	Casd1	0	0	2.16993	4.30232	0	0	0	0	0	0	0	0	2.52607	0	0	0	0	0	3.90977	0	0	0	0	0	3.17313	0	0	0	0	0	0	0	0	5.69794	0	2.30159	0	0	0.545968	5.9535	0	0	0	0	5.9404	0	0	0
ENSMUSG00000015202	Cnksr3	0	0	4.79025	2.66448	0	3.19061	0	0	0	1.49057	0.0703893	0	0	0	6.23343	0	1.25701	0	0	0	0	0	0	0.189034	0	0	0.432959	0	0	0	1.61824	0.0840643	0	0.176323	0	0	0	0	3.77505	2.1375	0	0	2.35614	1.926	0	0	5.43429	0
ENSMUSG00000015214	Mtmr1	1.14405	0.344828	0	0	0	0	0	0	0	0	0	0	0	0	0	0	0	2.45943	0.757023	0	0	0	0	0	0	0	0	0	0	0	0.163499	0	0	0	0	0	1.88753	0.344828	0	0	0	0	0	0	0	1.99639	1.33914	0
ENSMUSG00000015217	Hmgb3	5.69042	7.69961	4.24717	8.36549	7.61905	8.68292	5.55029	7.26688	8.02547	6.10497	8.17318	6.45598	7.7896	7.848	6.89154	7.39386	8.77222	6.31288	7.70231	6.25418	0	7.68643	8.05539	8.27747	8.4661	7.32535	1.17632	7.59895	0.83996	7.181	8.73281	7.73139	7.53675	6.26341	6.72274	6.50541	0	0	8.3906	8.95559	8.26144	5.79727	0	8.00326	8.21689	0.831877	4.95699	6.21839
ENSMUSG00000015222	Map2	0	0	4.15704	0	0	0	3.17792	0	0	3.71039	0	0	0	0	3.75596	0	0	0.555816	0	3.52356	0	0	0	0	0	5.81019	0	3.05658	0	0	0	0	0	0	0	3.66903	0	0	0	0	0	0	0	0	0.863938	0	2.96347	0.201634
ENSMUSG00000015243	Abca1	3.79494	0	0	0	1.02857	2.23879	5.24869	2.88166	1.24489	0	4.30451	0	2.14078	3.86592	0	0	0	0	0	0	0	0	0.163499	0	0	0	1.21412	0	0	3.01614	0	4.30524	0	0	0	0.31034	0	0	0	1.57046	0	3.0321	0	1.31034	0	1.0635	0	1.19535
ENSMUSG00000015247	Nipsnap3b	2.16672	0	0	0	0	0	3.96255	6.70418	0	3.72574	7.10413	0	0	1.31034	2.64847	7.90959	0	0	0	7.32301	0	0	0	0	0	0	5.16189	0	0	2.97269	6.8913	0	0	0	0	6.54828	0	0	0	0	0	5.39951	0	3.0072	2.96162	4.38957	0	0
ENSMUSG00000015289	Lage3	0	0	0	0	0.613532	5.83643	0	0	0	0	4.68874	0	0	6.42425	4.17393	0	0	1.93734	5.14731	7.08449	0	0	5.35614	2	0	0.604071	0	3.94111	3.46205	0	0	0	0	6.66235	5.09339	3.76553	0	5.52199	4.59156	0	0	0	0	0	0	8.87187	4.02857	0
ENSMUSG00000015290	Ubl4a	0	5.78372	0	0	2.24184	0	5.17193	0	5.4522	0	0	0	0	0	0	0	6.10936	5.1811	0	5.26566	6.17393	0	0	0	4.92315	0	4.58256	0	6.01011	5.86888	6.70224	0	5.48382	5.66931	3.61941	0	0	0	0	0	6.6585	0	0	0	5.82909	6.92778	5.64443	0
ENSMUSG00000015291	Gdi1	5.49729	0	0	0	0	0	0	1.32193	3.58976	0	0	0	3.71149	0	0	0	0	0	5.95675	4.68426	0	0	0	4.56194	0	0	3.08236	7.17832	0	2.75702	5.18706	0	0	0	0	0	0	6.30195	2.93546	0	0	1.1375	3.20789	0	0	4.48607	0.565597	4.40939
ENSMUSG00000015305	Sash1	0	0	0	4.58015	0	0	0	0	0	0	0	5.33271	0	4.26754	0	0.238787	0	0	1.44361	0	1.15704	0	0	2.67356	0	0	2.84197	0	0	1.79077	0	0	0	0	0	0	0	0	0	0	0	0	0	0	3.0321	0	0	0
ENSMUSG00000015312	Gadd45b	0	0	0	0	0	0	0	0	0	0	0	0	4.8748	0	0	0	0	0	0	0	0	0	0	4.90497	0	0	0	0	0	0	0	0	0	4.14486	0	0	0	0	0	0	0	0	0	0	0	0	0	0
ENSMUSG00000015316	Slamf1	0	0	0	0	0	0	1.02857	0	1.29866	0	0	1.16993	0	0	0	1.9486	0	0	0	3.0054	0	0	0.970854	0	1.01436	0	0	0	0	0.432959	0	0	0	0	0	2.33628	0	0	0	0	0	0	0	0	0	0	0	1.0072
ENSMUSG00000015335	Zdhhc12	0	0	0	3.80323	0	0	4.75702	0	0	6.90653	5.9486	0	0	0	0	0	0	0	0	0	0	2.35614	0	5.15826	5.84649	0	4.40803	0	0	0	0	0	0	0	0	5.26941	1.94111	0	0	6.0581	0	0	0	0	5.79961	0	0	0
ENSMUSG00000015337	Endog	0	0	0	1.64616	0	0	0	0	0	0	0	0	0	0	0	0	0	0	4.63633	0	0	2.4957	0	4.48929	0	0	0	3.43029	0	0	0	3.39094	0	0	0	0	0	0	0	0	0	0	0	6.89288	0	0	0	0
ENSMUSG00000015341	Golga7	3.14241	7.41684	8.32296	2.86592	9.61471	7.03562	9.42345	0	0	8.59197	7.72833	4.45812	6.1373	8.40003	8.02995	6.56834	6.78398	3.22651	7.6773	0.748461	0	1.7137	4.96255	6.75809	6.96498	6.28448	7.82744	7.3222	5.40837	6.5146	9.19473	8.40335	6.8089	8.18879	6.3856	0	7.11187	6.59246	8.84314	6.86493	8.76205	7.59656	8.75649	3.67016	5.40054	1.61353	9.04535	0
ENSMUSG00000015357	Clpx	0.250962	0	0	0	0	0.879706	0	0	0	0	4.87971	4.73985	4.85848	1.43296	0	2.93357	6.0054	3.43296	1.18903	0	0	3.74953	0.0426443	2.62761	2.09085	0	1.29278	0	0	5.53854	3.64847	6.91229	0	6.53419	0	3.96717	0	6.81698	0	4.97131	5.70764	0.0565835	7.09096	0	0	0	0	0.0840643
ENSMUSG00000015363	Trabd	0	0	0	0	0.432959	3.69933	1.33914	0	0	0	0	1.57531	0	0	0	0	0	0.669027	4.06264	0	0	0	0	0	0	0	2.11103	0	0	0	0	0	0	0	0	0	0	0	0	0	0	0	0	0	0	0	0	0
ENSMUSG00000015365	Mov10l1	5.54288	4.82222	7.65664	6.94872	3.33914	5.78293	4.76553	6.59156	7.92041	8.20618	6.57334	6.79455	5.66221	0	8.26772	3.4019	5.56041	6.30979	4.8166	7.90767	0	6.27501	6.0505	6.76075	7.44377	2.07724	7.19613	7.38698	7.33002	0	5.77347	0	7.99209	4.95	3.488	6.14873	5.96602	6.89942	6.15441	2.92029	1.61353	7.67659	0	2.50589	4.99955	0	7.81089	7.7389
ENSMUSG00000015461	Atf6b	0	1.21412	0	1.9222	0	0	0	0	0	0	3.82883	1.97085	0	0	0	0	0	0	0	0	0	0	0	0	0	0	0	0	4.20163	0	0	1.23266	0	0	0	0	0	0	0	0	0	0	0.505891	0	0	0	0	0
ENSMUSG00000015474	Ppt2	0	0	0	0	0	0	0	0	0	0	0	0.9855	0	0	1.90304	0	0	0	0	0	0	0	5.37921	0	0	3.6427	0	0	0	0	0	0	2.99277	0	0	0	0	0	0	0	0	0	2.77189	0	0	0	1.82782	0
ENSMUSG00000015478	Rnf5	0	0	0	0	0	0	0	0	0	0	0	0	4.8166	0	0	0	0	0	0	0	0	0	1.26303	0	0	0	0	0	0	0	0	0	0	0	0	0	0	0	0	0	0	0	0	0	0	0	0	0
ENSMUSG00000015488	Cacfd1	0	3.19061	0	0	0	2.75275	0	0	0	0	0	0	0	0	0	0	0	6.58481	0	0	0	0	0	0	0	0	0	0	0	2.88362	0	0	4.67016	0	0	0	0	0	0	0	0	0	0	0	0	3.32337	0	0
ENSMUSG00000015501	Hivep2	0	0	0	0	0	0	0	0	0	0	0	0	0	0	0.0285692	0	0	2.70487	0	0.925999	0	0	0.31034	0	0	0	0	0	0	0	0	4.87431	0	0	0	0	0	0	0	0	0	6.28947	0	0	0	0	0	0
ENSMUSG00000015522	Arnt	0	0.475085	0	0	0	0	0	0	0	0	0	0	0	3.91361	3.20633	5.38509	0	1.54597	0	0	0	0	0	1.02148	0.485427	0	2.21723	0	0	4.24641	0	2.87381	0	0	0	0	1.12433	0	0	0	0	0	6.2485	0	0	3.37851	7.21665	0
ENSMUSG00000015536	Mocs2	2.19535	0	8.44762	0	0	0	5.46891	0	5.64328	3.96347	0	4.74953	1.82782	0	5.12184	0	0	4.33985	5.16792	4.96209	7.11207	0	3.89433	0	6.72656	4.93026	4.92647	4.01436	3.78031	5.77136	5.10978	1.54102	0	5.45582	7.29884	0	5.47541	0	0	0	6.84725	0	5.64472	7.64703	5.9782	7.22853	5.972	0
ENSMUSG00000015542	Nat9	0	6.47362	0	0	0	3.11437	3.71699	0	0	0	6.69293	3.3799	0	0	0	6.76818	0	0	0	0	0	0	0	0	0	0	5.79233	0	0	2.88166	0	0	0	0	0	0	0	0	0	0	3.20789	0	0	0	1.76553	0	0	0
ENSMUSG00000015568	Lpl	0	0	0	0	0	0	0	0	0	0	0	0	6.66249	0	0	0	0	0	0	0	0	0.62293	0	1.07039	0	0	0	0	0	0	0	0	0	4.37504	0	0	0	0	0	0	0	0	0	0	0	0	5.97246	0
ENSMUSG00000015575	Atp6v0e	6.57319	0	0	5.55275	0	7.62907	1.99639	0	7.37539	0	7.40114	7.27118	7.77156	0	4.07724	0	0	7.32391	6.2651	6.08194	0	0	0	6.68944	7.47468	0	0	0	0	5.98709	6.17772	0	4.27053	4.72955	0	7.08406	7.35922	0	0	4.18666	5.1206	4.95373	5.42928	4.67525	0	8.23716	6.81775	2.97453
ENSMUSG00000015597	Zfp318	4.28318	0	6.93334	7.96226	5.59036	4.63807	4.79597	6.02967	3.63691	6.26322	6.32912	3.33628	0	4.14078	0.275007	6.18369	5.10601	5.37086	5.04221	0.903038	5.15704	4.8535	4.32769	4.42694	4.65878	4.39985	3.3799	5.20594	4.1035	2.50335	4.30232	7.03969	5.69404	5.46826	3.44493	2.81558	0	0	2.31904	4.08321	4.94251	6.30049	3.04439	0	6.29094	0	3.87283	3.53978
ENSMUSG00000015605	Srf	0	2.33628	4.31034	3.73877	4.14568	1.65076	5.1981	0	0	1.79909	0	3.50716	0	0	0	0.0565835	3.0268	3.2032	0	4.39025	4.04439	0	0	0	1.86394	4.83693	0	0	0	4.06867	0	1.71809	0	2.80116	0	0.641546	0.594549	0	2.82171	0	0	0	6.3658	0	4.12598	0	0	0
ENSMUSG00000015647	Lama5	0	0	0	0	0	0	0	0	0	0	0	0	0	5.27314	0	0	6.82426	0	0	0	0	0	5.74551	0	0	0	0	5.02148	0	0	0	5.55059	0	0	0	0	0	0	0	2.41684	6.53356	0	0	0	0	0	0	0
ENSMUSG00000015652	Steap1	2.51602	0	8.34176	5.40259	0	0	0	0	0	0	3.15056	0	0	5.17113	0	0	0	2.65764	5.83137	0	4.42895	1.27501	0	0	5.56529	0	0	6.1645	0	0	0	5.63023	0	0	0	0	0	0	0	7.22275	1.64616	5.93216	6.76381	0	0	0	0	0
ENSMUSG00000015653	Steap2	0	0	0	0	0	0	0	0	0	0	0	0	0	0	2.37573	0	0	0	0	0	0	0	0	5.08491	0	0	0	1.83996	1.09761	3.75275	0	0	0	4.97499	0	2.33056	0	0	0	0	0	0	2.27798	0	0	0	1.76129	0
ENSMUSG00000015656	Hspa8	8.82902	9.24553	10.7326	11.266	11.095	11.7288	11.4601	10.0624	10.5491	9.36186	10.1249	10.1275	11.6545	8.48909	9.5237	7.49817	10.6333	10.4549	10.8465	10.6168	10.8469	10.6426	10.4178	10.6739	10.5304	11.0097	9.71144	10.3606	10.9645	9.04221	10.4975	9.04704	10.2097	10.6858	10.0896	10.6206	10.6615	10.7799	10.5519	10.3669	7.81429	11.0577	11.1248	8.50072	11.1	11.6146	11.2332	10.8907
ENSMUSG00000015659	Serac1	0	0	0	6.40259	3.85599	0	0	0	0	0	4.35966	4.22805	0	0	0	0	3.37712	5.35297	2.27798	4.02148	2.72901	0.526069	0	0	5.07938	5.12722	0	0	0	0	0	0	0	0	0	0	0	0	5.42122	0	0	0	0	0	4.59694	0	0	0
ENSMUSG00000015668	Pdzd11	4.20789	0	0	0	0	6.07296	0	0	0	0	0	0	6.12433	0	0	4.87823	0	5.25248	0	0	3.33342	0	0	0	0	0	5.85823	0	0	0	2.37295	0	0	0	0	0	5.62381	2.55336	0	0	0	0	0	0	5.87922	7.17363	0	0
ENSMUSG00000015671	Psma2	6.50144	5.02857	7.02802	9.77091	8.09561	9.41342	9.70276	8.26388	9.17934	8.29921	7.48196	8.33637	8.60314	7.30588	8.65807	8.97834	5.74497	8.16752	7.3474	7.83895	7.50152	8.89412	8.98456	8.63536	8.87774	6.97648	8.06921	8.39206	9.58479	8.60478	7.30186	8.12593	8.57871	7.80703	7.66995	5.51948	8.66715	9.11915	8.82598	8.23793	6.80297	9.011	9.55662	8.26819	8.18923	5.03518	8.8678	8.99557
ENSMUSG00000015672	Mrpl32	5.23266	3.60763	6.51412	2.14405	0	6.14425	4.36947	3.77294	0	0	0	0	3.80012	6.7666	0	2.55336	7.38319	6.18269	6.05072	0	5.81583	0	4.57289	0	3.61941	0	5.04308	5.51191	0	6.49793	0	6.0607	0	7.06102	2.08066	0	5.89603	5.92458	5.69293	0	0	0	4.15866	7.84166	5.55551	0	2.43029	0
ENSMUSG00000015697	Setdb1	1.89918	0.0565835	3.99548	0	3.27947	3.16672	0	2.33914	2.24793	2.76553	2.53356	4.53792	4.14486	0	3.26903	3.06867	0	5.66562	0	0	6.42038	0.903038	0	3.57894	0	0	2.82171	5.75355	0	5.61206	5.0781	4.87627	4.47444	3.96993	5.87036	3.36036	6.23898	0	3.07724	5.63836	3.15381	0	3.69599	0	2.9982	6.49201	5.26604	6.1127
ENSMUSG00000015709	Arnt2	0	0	0	0	0	3.06695	4.27053	0	2.79494	0	0	0	0	0	0	0	0	0	0	0	3.47508	1.92979	0	0	0	5.46172	0	5.43463	2.29866	0	0	0	0	0	0	2.65764	0	0	0	0	0	0	0	6.28688	0.0285692	0	0	0
ENSMUSG00000015711	Prune1	0	0	0	0	0.948601	0	1.94111	0	0	0	1.34483	5.25814	0	0	0	0	0	3.72901	0	0	0	0	0	0	0	0	0	1.81967	0	0	0	0.782409	3.98185	0	1.97453	0	0	5.49697	0	0	0	3.22188	3.94017	1.62293	4.9905	0	0	0
ENSMUSG00000015714	Cers2	0	0	0	0	0	0	0	6.95245	0	0	1.27501	0	0	1.78241	3.12102	0.963474	0	5.58976	0	6.41566	0	0	5.23113	3.56316	2.02148	0	0	0	0	0	0	0	0	0	0	6.70252	0	1.43829	0.400538	0	0	0	0	0	3.31034	0	0	2.01078
ENSMUSG00000015733	Capza2	6.79455	7.13853	0	6.52591	6.55505	7.224	7.8653	6.3482	8.98613	5.06005	6.70086	5.67666	7.01558	7.22564	6.52466	7.0258	0	6.93487	6.79948	4.30012	5.3978	6.08321	2.02503	4.85947	7.59006	0	7.28346	3.20006	8.31334	7.73742	7.63059	8.53974	7.7486	4.60407	0	7.81871	5.6946	8.30706	7.01725	7.19633	8.22636	6.76195	6.15502	5.67412	7.64796	8.78228	7.96526	6.85137
ENSMUSG00000015747	Vps45	3.19061	0	0	0	0	0	5.39403	0	0	0	0	0	0	0	0	0	2.53356	0	0	6.08087	0	0	0	0	1.18269	4.77768	0	3.07724	0	6.36019	0	0.0426443	0.15056	0.124328	0	0	0	0	0	0	0	0	0	0	2.56803	0	0	0
ENSMUSG00000015748	Prpf3	6.46107	0	2.854	2.76341	0	2.17313	7.67828	0	6.16912	0	7.61875	7.49617	0	1.09085	0	0	0	7.61243	5.35403	8.0237	7.64285	5.94369	0	7.19486	2.34483	5.85125	6.96278	8.64386	0	5.31904	0	4.95093	6.33557	3.9279	5.81506	7.85873	7.20173	0	0	7.62059	7.58856	3.41007	5.29131	7.24764	6.1807	5.63836	0	5.89166
ENSMUSG00000015749	Anp32e	4.48543	6.5043	8.53138	6.93251	0	5.40565	6.68299	2.85599	0	4.96116	6.34518	0	4.05311	0	6.507	0	0	3.75489	4.25399	0	2.83592	0	5.04089	4.25323	4.7126	8.13576	6.47119	0	0	5.88191	8.3486	8.3009	6.76328	4.66391	0	0	2.37851	3.68482	0	5.93711	4.65363	5.15137	7.88264	0	3.76341	3.7126	0	4.67186
ENSMUSG00000015750	Aph1a	0	0	0.475085	1.49057	0	0	4.70598	0	0	2.64616	0	2.75489	4.55827	3.91934	0	2.58256	4.26078	0	0	0	0	0	0	0	0	0	4.79753	0.815575	0	0.0703893	0	0	0	0	0	0	0	0	0	3.42895	0	1.13093	0	0	0.226509	0	0	2.86394
ENSMUSG00000015755	Tab2	0	0	4.14405	0	5.62029	0	2.26303	0	5.43729	3.87086	2.21412	0.604071	0.201634	4.82629	2.46728	4.04789	0	0	4.62819	0	0.555816	0	0	1.7137	0	0	1.22651	0	0	2.44626	1.24489	4.6565	0	2.09424	0	0	1.43296	2.88557	5.98299	0	3.77189	0	0	0	2.50335	0	0.83996	0
ENSMUSG00000015757	Ppil4	6.02481	6.56529	4.854	7.11551	5.52982	6.19357	7.09434	5.94392	0	6.35262	6.99831	6.48961	5.09424	3.82273	6.54797	7.20075	5.42727	6.54874	5.71864	5.37782	6.10852	6.89227	6.83567	3.64386	7.42004	5.2709	6.23802	7.35535	5.55551	7.6091	0	6.85773	6.12143	7.18249	5.38163	7.11582	6.77268	5.61853	1.25701	7.7117	7.51728	3.34625	6.77663	4.34837	5.57168	0	5.89797	5.83971
ENSMUSG00000015759	Cnih1	4.65535	6.86901	0	0	2.01792	2.37016	0	2.15056	4.0365	0	6.15279	5.32661	7.65857	0	1.09085	0	0	5.8622	1.87971	0	0	5.478	0	6.07852	4.16752	0	0	5.34979	0.863938	5.46107	3.12267	6.60585	2.50335	0	6.65735	0	0	0	0	0	0	4.28983	0	0	4.51916	8.49909	1.39506	0
ENSMUSG00000015766	Eps8	0	0	3.5373	6.70598	0	0	3.24031	0	0	6.87455	6.03518	3.33914	3.0036	1.64616	0	4.98094	0	0	4.25701	0	4.15381	0	0	0	2.36177	7.4088	7.97373	0	6.20183	0	0	0	0	5.21451	0	0.62293	0	0	0	6.02702	0	0	7.40327	0.485427	0	0	2.01078	0
ENSMUSG00000015776	Med22	5.72356	0	0	2.68482	3.24641	3.72901	0	5.59425	8.3267	0	0	5.42089	4.81762	3.01257	0	2.60881	5.46663	3.14893	5.10936	0	6.95873	0	0	0	0	0	0	4.95466	3.1177	5.50875	4.65191	2.52607	6.00023	2.76977	0	0	0	0	7.76924	1.67356	0	1.64155	0	0	0	0	5.68566	5.31361
ENSMUSG00000015790	Surf1	6.20163	0	0	0	0	3.29572	7.27398	4.39025	0	3.76765	0	3.0321	0	0	0	0	6.91683	4.43429	2.51349	0	2.5008	0	0	6.63038	0	0	3.06178	0	7.06706	4.25096	3.47119	0	6.53978	0	2.7137	0	0	0	4.80271	4.71425	1.74846	0	1.51096	0	5.53823	0	0	0
ENSMUSG00000015804	Med28	6.14262	5.06393	6.804	5.81941	2.69153	6.74672	6.05355	7.16118	6.37521	6.32319	7.94339	6.52168	7.24508	5.83719	5.38543	6.75315	8.0273	7.43879	7.20594	7.54566	3.43829	7.2241	2.28096	6.54148	7.71108	3.64501	5.52888	0	6.8953	7.59723	5.74255	7.69606	5.95373	6.97108	2.71589	4.96763	7.01268	7.33521	3.55704	7.17762	6.49793	0	7.10936	6.13504	7.08969	0	6.30725	6.66846
ENSMUSG00000015806	Qdpr	1.58976	5.54844	0	1.9222	7.76904	5.94579	1.40599	5.82273	6.18785	7.26538	6.23573	5.39917	0	6.37712	0	0	1.83996	6.47508	0	4.84147	0	4.29205	0	1.33914	6.63952	8.14405	6.50239	5.92244	7.45319	5.20163	4.51475	6.90989	3.63459	4.32984	4.02059	5.26941	5.02945	0	4.51854	0	4.86245	4.68257	1.93734	0	5.84449	7.8431	8.06652	0
ENSMUSG00000015837	Sqstm1	4.53356	0	0	7.34083	3.72356	3.27501	6.51191	6.83756	0	0.422233	6.82362	4.54102	7.08087	5.20555	7.11416	0.687061	2.30159	5.09001	0	7.44203	0	3.29131	4.20633	4.47314	3.16511	6.0813	1.90689	3.22805	5.49346	7.34341	5.40293	4.34056	0	3.6893	7.21315	3.851	4.46728	0	4.28096	1.60881	0	7.90905	3.41278	0	6.96659	7.27146	4.08916	7.18755
ENSMUSG00000015839	Nfe2l2	0	4.38474	0	0	5.20516	5.40122	4.31034	3.23879	6.12805	4.53792	0	6.97499	3.36597	5.82782	0.367371	1.79909	0.31034	2.20477	0	0	0	0	0	5.98482	7.04308	0	2.48027	0	5.18864	0	0	3.45418	4.94673	5.33521	4.84699	3.49697	6.16551	3.72137	0	0	0	0	8.08836	0	2.24184	0	5.13258	0
ENSMUSG00000015843	Rxrg	0	0	0	0	0	0	0	0	0	0	0	0	0	6.46041	0	0	0	0	0	0	0	0	0	0	0	0	2.0321	0	0	0	0	4.853	0	0	0	1	0	0	0	0	0	0	0	0	0	0	0	4.97591
ENSMUSG00000015846	Rxra	2.47508	0	5.24222	0	0	0	0	0	0	3.60644	0	0	4.87036	0	0	0	0	0	4.59813	0	0	2.55582	0	0	0	0	0	0	0	0	0	0	0	0	0	0	0	0	1.23266	2.25096	1.22651	0	0	0	0	4.916	0	0
ENSMUSG00000015869	Prpsap1	0	3.15218	0	0	7.08151	6.26059	0	4.69599	4.04352	4.22265	6.60629	0	5.60792	5.64126	0	7.07414	6.70888	7.1266	5.09297	5.98094	7.4733	0	4.4957	0	7.35041	0	4.21335	0	3.70819	0.847997	2.64386	0	4.50779	0	0.887525	5.32265	0	0	6.31198	2.33056	5.25927	0	4.87283	6.39043	0.903038	0	0	3
ENSMUSG00000015879	Fam184b	0	0	0	0	0	0	0	0	0	0	0	3.3505	0	0	3.49185	0	0	0	0	0	0	0	0	0	0	0	0	0.378512	0	4.4489	0	2.34483	0	0	0	0	0	0	0	2.20477	0	0	0	0	0	0	0	0
ENSMUSG00000015880	Ncapg	4.22033	5.6761	5.23688	2.64616	0.321928	2.59694	6.37504	6.76765	4.99955	3.26903	3.22033	3.65306	4.68818	3.15543	0	4.43296	5.12516	5.95652	0	6.03276	2.19849	5.68004	0	6.93864	4.84147	3.99458	3.95513	5.88435	2.36177	6.14527	2.72465	6.78856	4.7301	0	0	0	5.85649	0	0	0	2.91073	0	0	0	4.43829	0	0	6.33771
ENSMUSG00000015882	Lcorl	5.36562	4.61765	0	0	1.59932	3.84197	0	1.79494	6.51507	2.75489	0	4.79338	0	1.58496	0	4.33128	0	0.62293	5.49921	3.96993	0.948601	3.92695	0	4.41007	0	4.51412	2.29278	0	0	5.63488	0	0.956057	0	7.11322	6.45319	0	6.3067	0	0	5.87431	0	0	4.61294	0	1.98914	0	0	0
ENSMUSG00000015889	Lta4h	2.67356	0	0	0	7.47646	6.31415	6.08683	5.43463	0	6.00921	5.98573	5.18982	5.4446	2.926	6.0237	5.8627	6.86925	0.910733	2.51349	0	0	0	0	3.65191	6.15644	0	0	4.68762	3.79181	4.33342	0	6.24812	0	5.92196	0	3.3978	4.85599	0	0	5.69488	0	0.545968	5.2817	4.27798	0	6.05094	6.00405	6.08725
ENSMUSG00000015932	Dstn	5.10643	9.48826	8.12567	8.64742	8.86567	9.25252	7.09972	8.36842	6.17293	8.25049	8.79269	8.228	10.0088	7.80755	8.61901	5.50112	6.93511	8.93198	8.63905	7.20653	8.10229	8.10103	8.7067	7.68853	8.63742	7.35729	8.20158	8.62443	6.45779	9.3855	9.1736	8.50799	7.72417	8.04253	9.01369	8.63786	6.84386	4.64328	7.39985	8.20188	7.63423	8.28193	9.01346	8.2351	8.93154	8.08199	7.87535	9.12797
ENSMUSG00000015937	H2afy	6.13484	5.41515	0.871844	0	6.67143	6.29407	5.62848	4.88264	2.01792	3.14731	5.44328	5.90497	5.19101	3.84298	3.77294	0	6.77873	6.56605	3.66448	5.25475	5.47768	2.52356	3.51979	3.32481	7.05929	4.96855	6.01569	0	7.86047	3.73985	6.25172	5.82858	4.94392	4.31252	2.61117	6.96278	4.98413	2.87184	4.74308	5.30889	5.12226	7.30788	0	7.27118	5.27836	3.23113	3.54597	2.87971
ENSMUSG00000015942	Gtf2ird2	0	0	3.08746	0	0	0	0	0	0	0	6.70404	1.93734	0	0	0	0	0	6.10413	0	0	0	0	0	0	0	0	0	5.24527	0	0	0	0	0	0	0	0	0	0	0	0	0	0	0	0	2.83996	0	7.32706	0
ENSMUSG00000015943	Bola1	0	2.10434	0	0	0	0	5.44989	0	6.12495	0	3.02857	5.10098	0	0	0	0	3.22188	4.04089	0	2.18587	0	2.15381	0	0	0	2.20477	0	0	1.98185	0	3.58376	0	2.16027	4.38267	0	0	0	0	0	0	2.52607	0	4.40599	0	0	0	0	0
ENSMUSG00000015944	Gatsl2	0	0	6.12226	0	3.0268	0	4.10518	0	0	0	0	5.25058	0	0	0	3.60999	3.23573	0	0	0	0	2.85798	0	0	0	0	0	0	0	0	0	0	0	1.62293	0	0	0	0	0	0	0	1.65535	0	0	0	0	2.40327	0
ENSMUSG00000015961	Adss	6.35509	0.0976108	5.65992	3.23879	0	6.48527	0	0.695994	4.50462	4.8953	3.37573	4.74416	5.1639	2.03562	0	4.76182	5.24298	2.83996	0	7.20682	3.39369	0	0	4.1635	3.69711	4.43296	0	0.432959	5.79961	4.0063	2.72465	1.82782	1.07724	0	6.04723	4.22882	0	0	5.97728	4.69599	4.61235	2.36177	3.55827	1.22033	4.91886	4.91409	0	0.536053
ENSMUSG00000015968	Cacna1d	0	0	0	0	0	0	0	0	0	0	0	0	0	0	0	4.13586	0	0	0	0	2.26003	0	0	0	0	0	0	0	1.66903	0	0	0	2.52105	0	0	0.807355	0	0	0	0	0	0	0	0	0	0	0	0
ENSMUSG00000015971	Actr8	0	0	0	0	0	1.29278	5.51916	0	0	0	0	0	0	3.84599	0	0	0	0	3.0197	0	1.61824	0.464668	0	0	2.09085	1.51602	0	0	0	4.51033	0	0	0	0	0	0	6.80826	4.18982	0	0	5.53667	1.47508	1.63227	7.85162	0.565597	0	0	0
ENSMUSG00000015980	Lrrc27	0	0	0	4.10434	2.38957	0	5.21723	0	0	0	0	7.01179	0	5.78084	0	2.0321	0	0	0	0	0	6.79623	0	0	0	0	0	5.30159	0	0	0	6.18567	0	0	0	0	5.00045	7.29655	1.64616	0	6.83276	4.15704	8.02398	0	0	0	0	4.83542
ENSMUSG00000015994	Fnta	3.2765	4.76553	4.59156	0	3.25096	0	0	0	0	0	6.67737	0	0	6.10622	2.77821	0	4.94111	3.60881	0	0	3.07039	0	7.32048	0	2.22959	0	7.72144	0	0	4.50526	0	0	0	0	4.42626	0	0	0	6.75034	7.22574	3.05832	2.67807	0	0	6.83441	0	2.44095	0
ENSMUSG00000016018	Skiv2l2	3.85798	0	7.80574	6.63474	7.39558	1.96347	0	1.0072	0	3.91839	0	5.81813	5.5008	3.77716	7.19436	5.45812	0	3.19219	6.27277	4.54411	6.73118	6.83124	0	6.92244	6.74658	6.40156	7.11946	6.615	4.8885	6.24831	4.23955	6.71644	5.90521	6.00068	4.75489	4.04089	4.42962	6.61662	2.13093	6.95675	6.39146	1.40599	8.37291	6.0036	4.66846	0	0	5.23649
ENSMUSG00000016181	Diexf	0.895303	2.10098	7.10884	4.8748	0	3.50716	4.51665	3.28096	1.9782	0	2.11103	0	0	0	0	0	0	0	0	0.687061	0	4.91695	0	0	0	0	5.72356	0	0	0	6.15886	4.06523	4.36597	0	0	4.13011	0	0	3.06867	0	0	0	6.65721	0	0	0	0	0
ENSMUSG00000016200	Syt14	1.37295	0	0	2.02857	0	0.454176	0	0	0	0	4.02503	0.823749	0	6.59619	0	0.454176	0	1.0072	0	0	2.3978	0	0	3.58736	0	0	1.90689	4.57531	0	0	0	0	4.55275	0	4.54597	0	0	0	0	0	0	0	0	0	0	0	5.26303	0
ENSMUSG00000016206	H2-M3	0	0	0	1.19535	0	0	0	0	0	0	0	0	0	0	0	0	1.11103	4.23189	0	0	0	0	0	0	0	0	4.45483	0.978196	0	0	0	0	3.63459	7.72778	0	0	0	0	4.9486	0	0	0	0	0	0	0	2.47768	0
ENSMUSG00000016239	Lonrf3	0	0	1.3505	3.25701	1.05658	0	0	0	0	0	0	0	0	4.62761	0	0	0	0	3.61824	0	0	0	0	4.45088	0	0	0	1.51602	0	0	0	0	0	0	0	0	4.55336	0	0	4.04352	3.69153	0	0	0	0.0976108	0	0	0
ENSMUSG00000016252	Atp5e	7.70881	8.65037	7.9407	8.38267	8.98897	8.68187	8.90875	8.04734	9.31517	6.24622	7.72697	7.53807	7.28049	7.64458	7.60496	7.96982	6.33575	8.18908	9.10562	7.94046	8.45549	8.11374	8.22911	8.18636	7.44617	7.24536	7.94322	9.04949	8.73623	8.66253	7.95931	8.20002	8.16148	6.83302	8.70034	7.48027	8.12944	8.46201	7.69995	8.75004	8.07387	8.04494	7.92244	7.48639	8.2966	9.82176	6.96671	8.65145
ENSMUSG00000016253	Nelfcd	0	7.03771	7.73681	7.21082	5.54102	0	7.5112	5.61235	0	0	0	0.555816	0	0	0	5.19928	0	2.73985	4.85599	5.95373	7.38638	7.07724	0	0	0	0	0	6.82209	4.16912	6.77913	0	7.47824	5.76739	3.79909	0	5.96924	0	3.4019	5.4138	3.22342	4.28244	0.367371	8.27431	0	4.63169	0	0	7.60288
ENSMUSG00000016256	Ctsz	0	0	6.09064	4.89093	0	0	0	0	0	0	3.72028	4.40939	2.43029	5.87971	0	0	0	5.66903	0	6.15927	4.65076	1.03562	0	6.38939	0	0	0	6.83086	0	4.40599	6.52654	5.74093	2.04614	0	0	0	0	0	1.03562	5.68594	5.49793	0	0	0	0	0	0	0
ENSMUSG00000016257	Prelid3b	0	6.44824	1.28096	0	0	6.18289	6.52576	3.68594	0	5.31542	6.19022	5.75275	0	0	0	3.61471	4.00988	5.47832	0.895303	5.28207	6.2891	6.37626	0	6.66306	2.96901	6.03958	4.49185	6.45533	0	4.67299	7.27864	0	2.93357	4.68089	0	5.92766	0	3.27352	5.0009	5.60644	0	0	4.99413	0	5.3978	0	6.68692	5.04045
ENSMUSG00000016262	Sertad4	6.36019	5.96347	0	5.7703	0	0	3.85997	0	3.72792	6.7662	0	5.53761	6.64918	7.51136	0	8.27202	0	4.99367	6.86987	5.46761	4.15056	0	0	0	7.40744	0	6.24127	0	0	6.12639	2.9241	6.67596	6.18488	1.89142	2.31904	0	7.55351	0	0.910733	4.44228	5.53013	6.70432	0	0	1.01436	0	0.344828	0
ENSMUSG00000016308	Ube2a	5.36562	7.18903	0	6.88679	7.65614	7.17473	8.51629	7.21101	5.22689	7.26772	7.47362	7.50906	6.45631	5.89579	0.903038	0	8.63662	4.70984	7.5598	4.54226	5.59634	6.75622	0	5.68145	7.92178	0	0	6.0376	2.41684	5.58946	7.16672	6.68047	6.87738	5.64097	6.926	7.6837	0	2.39506	6.74672	5.18666	3.74201	0	6.55857	5.56894	6.32751	5.97407	1.20163	4.7252
ENSMUSG00000016319	Slc25a5	2.50589	0	0	7.50327	0	7.181	8.75992	9.56617	9.00829	0	6.26791	6.47427	11.5035	5.10476	3.98459	0	8.58026	5.96139	7.31352	5.88191	0	8.56331	6.46858	7.92938	7.76135	0	7.35702	6.32661	9.18458	4.30961	7.35579	8.89718	7.21607	8.58048	3.81147	8.39034	2.09424	8.92973	8.27226	8.61839	0	0	7.75168	7.54187	7.17453	10.9823	8.51672	6.99718
ENSMUSG00000016344	Ppdpf	0	0	0	4.37226	0	0	0	5.50112	0	6.4746	0	2.83592	0	0	0	3.19535	5.37678	4.76394	3.40871	0	0	0	0	4.82985	3.67694	7.33065	2.87774	0	7.18725	4.68089	2.87381	0	4.23802	6.07532	3.11603	2.77821	0	0	6.39541	0	0	0	7.02104	5.72301	0	7.55198	0	5.25361
ENSMUSG00000016382	Pls3	0	1.55582	0	0	0	3.83086	3.80116	5.95303	0	0	0	1.75275	0	5.75729	0	0	2.32769	2.90689	0	0	0	0	0	0	0	0	1.12433	0	0	0.594549	0	0	0	0	0	2.88947	0	0	0.941106	0	0	0	0	0	0	0	0	0
ENSMUSG00000016386	Mpped2	3.85499	0	5.98482	0.176323	3.21101	0	1.99277	3.0321	3.52607	5.13873	2.02503	0	0	3.87086	4.41414	0	3.29131	0	3.27947	0	5.54071	6.46418	0	2.86987	1.07039	0	0	3.13422	2.52356	0	0	5.20046	0	3.52857	1.59455	0	5.03298	0	0	0	0	4.25248	4.24717	3.37156	4.77768	0	0	1.65076
ENSMUSG00000016409	Nkap	0	5.06652	4.58376	2.8339	2.68032	0	0	2.45418	0	4	3.4957	3.11103	0	2.83188	4.75756	0	0	3.13586	3.8125	4.71918	0	2.73118	0	0	0	1.82375	4.08831	3.75382	0	2.66448	2.76341	2.93168	1.04264	0	0	0	0	2.93546	5.57077	4.79025	0	0	4.56255	3.11936	1.1375	0	0	3.07039
ENSMUSG00000016427	Ndufa1	6.363	7.23141	0	4.68986	5.0148	5.9528	6.46728	6.60763	6.18547	6.06134	5.99774	7.61302	7.84831	7.58248	6.41109	4.51349	5.60644	6.50557	6.6241	4.98641	6.27538	4.9514	0	5.94626	5.57954	5.8125	7.28355	5.47249	7.86146	2.9982	6.49761	7.16993	7.48414	3.93357	6.20965	6.26566	6.50843	8.06539	7.20085	6.48478	5.32481	4.55029	4.11936	7.10192	7.37842	8.3117	6.38957	6.98687
ENSMUSG00000016458	Wt1	0	0	0	0	0	0	0	6.55781	0	0	0	0	6.77479	5.05311	0	0	0	4.64847	0	0.321928	0	0	0	0	0.321928	0	0	0	0	0	0	0	0	1.26903	0	4.71644	0	5.19377	0	0	0	0	0	0	0	0.189034	4.6565	0
ENSMUSG00000016477	E2f3	4.74631	0	0	0	0	3.21412	0	0	3.96255	0	0	0	0	0	0	0	0	3.0018	0	0	0	0	0	0	0	0	0	0	0	0	0	0	0	0	0	0	0	0	0	0	0	0.31034	0	0	1.9855	0	0	0
ENSMUSG00000016481	Cr1l	6.61073	0	4.47962	0	0	3.14241	2.68482	8.21582	2.39506	3.7845	5.40939	0	6.12267	1.03562	0	0	7.76315	3.74739	5.95768	0	3.52105	0	0	0.0565835	0	7.72874	3.9279	5.22805	4.40259	0	7.62593	0	0	4.1035	6.7896	5.13093	0	0	4.68313	4.81506	0	0	2.55582	8.57747	4.79025	3.26454	3.97636	0
ENSMUSG00000016487	Ppfibp1	2.53107	0	1.62293	0	0	0.687061	4.28096	0	0	0	2.4489	6.46467	4.60348	0	5.08491	0	0	6.25399	0	2.62761	0	6.64688	0	0	0	3.64616	4.63169	0	5.58195	0	0	6.89385	1.60407	0	0	3.48156	0	0.275007	3.35896	4.64559	0	0	6.31161	0	5.94673	0	4.72738	4.15704
ENSMUSG00000016494	Cd34	0.485427	0	4.18587	0	0	0	0	0	0	0	0	0	0	1.63227	0	0	0	0	2.30743	0	0	0	0	0	0	0	0	0	0	0	0	0	0	0	0	2.47768	0	4.21568	5.06221	0	0	0	0	8.16972	0	0	0	0
ENSMUSG00000016495	Plgrkt	0	0	3.71809	0	0	0	0	0	3.86196	0	0	3.56682	0	0	2.50335	0	0	0	0	2.40054	5.5008	0	0	4.35896	0	0	0	0	0	4.61648	4.7366	0	2.37295	0	0	0	5.93263	0	0	4.31325	2.73769	0	0	0	3.69377	0	2.0072	0
ENSMUSG00000016496	Cd274	0	0	0	4.35332	0	0	0	0	0	0	0	0	0	0	5.20633	0	0	0	0	0	0	0	0	4.0635	0	0	0	0	0	4.24641	0	0	4.93357	0	0	0	0	0	0	0	0	0	1.42761	0	0	0	0	0
ENSMUSG00000016503	Gtf3a	5.2426	0	0	0	0	4.20555	1.25096	0	0	4.52482	0	2.83996	5.29425	0	3.33199	0	6.03936	3.16189	3.488	5.52951	4.90737	5.19377	0	4.56438	3.82171	1.24489	3.88264	1.13093	0	4.90737	0.895303	4.99684	5.30961	3.76022	0	5.26903	5.05181	2.22033	3.69377	3.63807	1.5656	5.74147	1.36177	0	0	0	0	1.22651
ENSMUSG00000016510	Mtif3	2.46989	0	0	6.52951	0	2.87184	1.45418	0	0	2.46205	1.1177	3.24336	2.35896	6.0555	3.40054	2.80323	4.01346	3.49825	2.56803	3.853	6.74416	3.41684	0	1.89142	5.49217	0	0	3.13093	0	4.25701	0	3.48543	4.52982	2.07039	0	3.04089	3.10601	0	5.20594	3.92315	0	5.41785	0	4.91982	0	0	0	0
ENSMUSG00000016520	Lnx2	0	4.92742	0	0	0	0	0	0	0	0	0	3.95791	0	0	0	0	0	0	0	0	0	0.344828	0	0	0	3.20163	0	0	0	0	0	0	4.41007	0	0	0	0	0	0	0	0	0	2.09424	0	0	0	4.73335	0
ENSMUSG00000016526	Dyrk3	2.46205	0	0	0	0	0.704872	0	3.53107	0	0	0	0	2.49057	0	0	5.8627	0	4.65076	3.43162	0	0	0	0	0	0	3.85798	3.57894	0	0	5.82858	0.722466	0.773996	2.88362	0	0	0	0	0	0	0	0	0	0	0	0	0	0.31034	0
ENSMUSG00000016528	Mapkapk2	5.6372	0	0	0	0	0.85599	0	0	5.91025	0	0	2.39232	0.831877	0	1.1635	0	4.68089	0	0	0	0	3.34767	0	0	0.0703893	3.4019	0	0	0.933573	0	0	0	0	0	0	0	1.70929	0	3.8268	0	0	0	0	4.76129	0	0	0	0
ENSMUSG00000016534	Lamp2	4.70487	5.87799	0.0426443	0	5.94416	3.16993	6.34359	5.98185	6.32445	0	6.76062	4.35896	6.33825	6.30889	5.23611	5.92766	0	6.20438	4.6011	7.15411	7.6686	3.38819	0	7.33074	4.3512	0	6.75729	5.96809	6.4888	6.73227	4.85499	6.31161	3.27798	2.98732	6.99605	5.43929	3.10266	0	6.31452	2.43829	0	6.28244	6.33949	0	5.80064	8.27533	5.26303	4.69822
ENSMUSG00000016541	Atxn10	0	4.61941	0	5.46336	3.78764	4.41819	0	2.04614	0	4.73769	0	6.11124	3.98185	5.29205	4.57289	0.823749	6.79481	3.23419	0	0	6.25248	3.85	0	0	0	0	6.63923	1.20163	0	0.31034	5.89239	0	6.66661	0	0	1.41143	0	6.76739	6.92481	5.1206	0	3.86394	7.76374	0	6.45763	0	0.704872	3.10769
ENSMUSG00000016554	Eif3d	5.10727	5.40463	8.38888	8.27417	5.76845	7.72526	6.84423	6.56955	7.48414	6.3466	5.40122	7.64017	7.44956	2	0	2.17951	4.49506	6.42828	8.04117	8.65832	7.2151	6.9578	0	8.15178	7.05322	0	5.61736	5.87578	5.38578	4.47249	7.01814	7.76235	5.01926	8.2077	7.08119	6.91193	4.71534	7.3025	6.7486	4.88801	4.45088	4.21645	7.88631	1.76977	7.82088	0	0	7.79279
ENSMUSG00000016559	H3f3b	8.41418	9.185	8.89576	10.5782	8.33976	9.68675	10.3865	10.5902	8.55228	9.59341	8.76713	9.2893	11.269	8.416	8.81128	8.6027	8.28794	9.27936	10.4305	9.2647	9.79836	10.6492	9.8649	9.76524	9.29177	9.76436	10.354	10.383	9.4529	9.65841	8.77485	10.1913	9.51189	11.4431	9.81401	9.87865	9.57353	8.77571	10.6069	10.4325	10.0495	10.6575	10.7243	8.08454	9.15904	11.1714	10.6223	10.3534
ENSMUSG00000016619	Nup50	3.52482	0	0	6.54535	0	2.57289	0	0	2.8953	0	0	0	1.67807	2.25096	0	0	0	1.98914	3.34341	0	0	4.08916	2.86592	3.18428	4.29572	3.43429	0.526069	1.80323	1.77821	0	0	2.76553	5.07382	4.80684	2.37016	4.01257	3.96532	0	1.28688	0	2.82579	2.29572	3.09424	0	0	1.99277	2.04264	2.77821
ENSMUSG00000016624	Phf21b	3.72137	0	4.26078	0	4.7939	0	0	0	3.75596	5.03342	0	0	0	0	5.14486	0	0	0	1.33342	0	0	3.98003	0.773996	4.80012	4.774	7.32948	0	0	0	0	0	3.82375	0	0	0	0	2.46205	0	4.98959	0	4.31034	3.74416	0	0	0	0	0	0
ENSMUSG00000016637	Ift27	0	0	0	0	0	0	0	0	0	0	0	2.77189	5.96347	0	0	0	0	0	5.34837	0	0	0	0	0	0	0	0	4.9644	0	0	4.22188	0	0	0	0	0	0	4.91743	0	0	0	0	0	1.71809	0	0	0	0
ENSMUSG00000016664	Pacsin2	3.57289	2.26604	6.24203	2.17632	7.00888	3.10601	0	0	3.55949	0	4.27947	0	4.41143	5.75916	6.98482	0	0	4.14078	4.12846	7.1982	5.50779	1.64616	0	5.01167	6.97648	0	4.10852	4.97636	4.29499	2.28096	0	0	6.02636	3.52482	4.37851	7.79999	0	5.41954	3.96625	4.64731	5.88264	2.98368	7.27137	3.97453	6.59529	0	0	0.0976108
ENSMUSG00000016756	Cmah	0	0	0	0	0	0	0.669027	0	0	0	0	0	0	0	0	0	0	0	0	0	0	0	0	0	0	0	0	0	0	0	0	0	0	0	0	0	0	0.31034	0	0	0	0	0	0	0	0	0	0
ENSMUSG00000016757	Ttll12	0	5.46565	0	0	0	0	0	0	0	1.58496	0	0	0	0	0	0	0	0.0840643	4.86542	4.51475	0	0	1.43296	0	3.47638	0	0	0	0	0	5.08151	0	0	0	3.25852	0	0	0	2.28096	0	0	0	3.18587	0	0	0	0	0
ENSMUSG00000016758	Bik	0	0	0	0	0	3.50716	0	0	0	0	1.5509	0	0	0	0	0	6.27016	6.81545	0	0	0	0	0	0	3.71918	0	1.9222	0	5.97865	6.11603	0	0	0	0	0	0	0	0	3.26303	0	0	4.01257	0	0	0	0	0	0
ENSMUSG00000016763	Scube1	0	0	0	1.51602	0	0	0	0	0	4.85449	0	0	0	0	0	0	0	0	0.526069	0	0	0	0	1.71809	0	0	1.38405	0	0	0	0	0	0	0	0	0	0	0	0	0.823749	0	0	0	0	1.24489	0	0	4.65592
ENSMUSG00000016831	Tox4	1.67356	4.1416	0.879706	3.42626	6.14139	0.941106	5.53605	3.0072	0	6.96197	0.9855	5.67299	7.53893	1.49057	6.75889	0	6.2724	3.49953	5.4219	6.23074	0	2.774	2.11103	2.75702	6.35896	0	5.42995	0	3.02503	3.54967	6.2386	5.08151	5.93829	0	1.19535	6.02237	2.93168	2.1375	3.96901	5.38509	5.95536	0	5.65163	0	0	0	4.8748	0
ENSMUSG00000016833	Mrps18c	6.86802	6.31125	7.96029	7.14384	5.80193	6.6295	9.09027	8.17063	0	7.78771	4.41886	7.15826	6.74443	7.49065	6.99333	9.1502	7.48655	6.57849	6.66007	7.63539	6.893	7.69988	7.23573	7.7366	7.73234	7.03375	6.9357	8.5683	8.56864	8.47913	7.26566	8.13381	6.81186	8.64443	7.12267	7.69592	5.26828	9.35924	9.19037	8.67973	8.68359	6.29646	7.26641	8.39421	8.69352	8.6632	5.21645	8.01156
ENSMUSG00000016918	Sulf1	0	0	0	4.42694	3.98732	3.64847	0	1.46467	0	1.41684	0	3.31904	0	0	3.57652	0	0	0	0	0	2.27202	0	0	0.31034	0.163499	0	0	3.81967	2.02857	5.20867	0	3.82069	0	0	7.34917	0	0	0	5.65878	0	6.75636	2.45154	0	0	1.22033	0	0.555816	1.15056
ENSMUSG00000016921	Srsf6	5.73525	2.63691	5.94767	5.22651	3.46205	4.39917	3.12267	6.28374	5.64962	5.74578	6.53714	3.80941	3.69488	3.6837	1.73118	3.59932	3.69822	4.33485	3.76129	4.32841	5.62673	5.59544	0	3.04614	5.26153	1.64155	5.51096	4.60881	6.77571	5.32373	0.847997	4.66619	5.81634	2.38957	0.807355	6.11894	5.87209	1.32769	4.47249	6.42777	4.10601	5.03606	4.28244	0	4.99005	0	4.79753	0
ENSMUSG00000016933	Plcg1	0	2.20789	0	2.78869	0	0	0	1.69153	0	0	0	3.07724	0	3.01792	0	0.739848	4.46858	0.555816	0	4.11686	6.49729	1.17632	0	0	0	0	2.51602	5.77979	0	0	0	7.04155	0	0	0	0	0	0	7.13289	1.12433	0	2.88947	6.4019	0	0	0	0	0
ENSMUSG00000016940	Kctd2	0	0	0	0	0	0	3.11437	0	0	3.62293	0	1.93734	0	0	0	4.29793	0	0	0	0	0	0	0	0	0	0	0	0	0	1.78241	0	0.632268	0	0	0	0	0	0	0	5.38474	2.10769	4.55704	0	2.43029	2.42492	0	0	0
ENSMUSG00000016946	Kctd5	0	0	0	0	0	0	0	0	0	0	6.17513	0	0	4.80735	0	2.40054	0.321928	0.641546	0	1.28688	0	0	0	0	0	0	0	0	0	1.29866	0	0	1.848	0	0	0	1.3505	0	0.250962	0.201634	4.21257	0	0	0	0	0	0	3.8748
ENSMUSG00000016984	Etaa1	0	0	0	5.20398	0	2.29572	0	0	0	2.35332	0	1.25096	3.85997	0	0	0	0	4.30889	0	0	3.70708	2.04963	0	0	0	2.61353	0	3.10098	0	0	0	2.94673	0	2.91839	3.99095	0	0	0	3.37295	0	0	0.475085	0	0	3.81865	0	0	0
ENSMUSG00000017004	Svs5	0	0	5.02813	5.92077	0	0	5.56346	0	0	6.62804	0	0	0	0	0	0	5.69599	0	4.73877	4.60288	2.45943	6.47411	0	6.05593	0	0	2.54844	5.9404	6.75355	0	4.5435	2.20163	3.12102	0	0	0	0	0	0	3.06178	3.48543	4.71149	0	0	0	0	0	0
ENSMUSG00000017009	Sdc4	9.16292	10.5152	8.65378	6.9535	11.504	9.3574	8.12825	10.0759	9.75358	8.11764	10.4986	9.5706	8.61047	9.00085	8.65971	7.57554	9.70955	10.3894	7.15937	9.86118	8.32197	7.24546	9.32928	7.50684	10.3163	6.27631	9.68419	8.35614	9.91	9.03411	10.0573	8.9297	9.70764	8.57656	9.96112	10.3768	8.28531	3.73118	9.2267	8.55566	7.17323	8.66427	9.00059	10.1031	9.23907	0	9.5601	7.45525
ENSMUSG00000017057	Il13ra1	0	0	0	0	0	3.86394	0	0	0	0	1.83996	0.83996	0	0	5.02636	1.20163	0	2.02503	0	0	0	0	0	0	4.89288	1.28096	2.69153	0	0	0	0	0	0	0	0	4.91409	0	0	2.64155	0	0	0	0	0	2.06695	0	0	4.48349
ENSMUSG00000017119	Nbr1	2.15056	0	4.61176	5.91313	7.29508	0	6.33985	6.3427	5.10392	6.79662	0	3.58616	1.92979	3.18269	0	0	3.7761	3.7148	5.22304	7.08725	6.07767	0	5.63343	6.53574	0	3.7845	6.1471	0	0	6.14405	7.62366	3.15543	5.30961	0	0	3.32481	6.52356	4.01881	3.60881	7.33718	6.80491	3.81352	6.43079	5.92979	2.16027	3.87283	6.54133	5.91433
ENSMUSG00000017144	Rnd3	0	0	0	0	0	0	0	0	0	0	0	0.238787	2.81762	0	0	0	0	0	0	0	0	0	0	0.0285692	0	0	0	0	0	0	0	0	0	2.98003	0	0	0	0	0	0	0	0	0	0	0	3.66903	0	0
ENSMUSG00000017146	Brca1	0	0	0	0	0	5.37539	4.01346	0	0	0	2.854	2.47508	0	3.60881	0	0	1.68257	5.48059	0	7.6125	0	4.60466	0	0	0	4.18428	5.55029	0	3.30305	0	0	4.60644	3.6427	0	0	2.65306	0	0	0	2.75702	0	0	0.978196	0	0	0	3.94673	5.26754
ENSMUSG00000017176	Nt5c3b	4.54844	0	3.49697	2.29572	0	0.970854	3.27053	6.89567	0	0	6.3482	0	7.02536	0	0	0	0	0	0	0	6.14098	0	0	0	3.77505	0	4.83693	0	0	0	1.926	0	0	3.75382	0	6.95361	0	0	1.04963	0	0	0	0	0	0	0	7.09487	0
ENSMUSG00000017188	Coa3	0	0	0	2.926	0	0	0	0	0	0	0	4.29572	0	0	0	0	4.42694	4.07639	0	3.80632	0	0	5.09043	0	5.72165	0	0	0	5.0036	6.06674	0	1.66903	0	7.03947	0	0	7.45409	0	0	0	0	0	3.52356	0	1.87578	6.67243	6.79468	0
ENSMUSG00000017210	Med24	7.03639	4.58015	0	3.71039	0	5.37955	1.40599	0	5.90977	6.85649	0	4.97774	3.53978	7.27324	6.38733	0	0	2.95606	0	0	0	2.16993	0	4.29572	0	6.58556	0.0143553	7.05409	2.64847	4.10014	0	0	0	2.07039	0	0	0	5.25058	0	7.00383	0	0.782409	5.73958	0	0	0	0	6.82566
ENSMUSG00000017221	Psmd3	1.85599	0	0	2.59694	0	0.275007	0	0.641546	0	0	0.321928	2.23266	0	0	0	0	0	0	0	2.80116	0	4.31904	0	0	0	0	0	0.378512	4.52419	4.63865	0	0	0	0	0.536053	2.37573	0	0	0	0	4.31542	0	0	0	0.545968	0	0	2.86987
ENSMUSG00000017264	Exosc10	3.30889	3.05485	5.97568	0	0	0.948601	5.44659	0.263034	5.49633	4.3067	4.15218	2.64155	0	6.78555	0.250962	0	4.47444	2.5008	0	0	3	6.40888	5.41109	6.24336	5.06695	0	6.30012	6.06996	4.89724	4.59634	0	5.29719	2.88362	3.05311	5.32625	0	5.92742	0	5.13996	2.92029	2.9279	5.86493	6.69738	0	0	0	1.75702	5.74819
ENSMUSG00000017286	Glod4	0	7.50359	0	0	0	0	0	0	2.81558	0	4.97545	5.42861	1.12433	0	0	0	0	6.41278	7.0129	0	0	2.90304	0	6.19476	1.36177	0	2.56316	0	0	0	0	0	0	2.26903	0	0	0	0	3.31904	0	0	0	7.10266	0	0	3.93357	0	0
ENSMUSG00000017288	Vps53	2.86394	0	0	4.24184	1.47508	6.77228	3.80529	5.8089	4.9222	3.72792	2.19849	1.23879	0	5.09381	4.73335	0.9855	0	1.62293	0.0143553	0	5.52042	5.40293	0	5.31687	5.6642	0	0	3.53481	1.53107	6.31089	0	2.72028	0	0.0143553	6.8653	0	0	5.63865	3.36737	7.17572	2.61824	0	7.74342	0	4.06437	0	4.65191	7.66647
ENSMUSG00000017291	Taok1	4.82782	1.98914	1.41143	0	3.14893	0	4.24184	6.09635	4.79961	4.52607	3.15543	2.96717	5.76075	3.42761	2.90304	3.80426	0	0.659925	2.17951	0	5.33985	3.12763	0	2.59455	0	5.59694	3.92979	3.5373	4.4957	4.52795	4.03122	3.43829	4.97177	5.16752	0	3.00899	3.78241	4.56071	5.02459	5.20906	3.33056	3.87774	2.21101	2.35614	3.488	0	2.854	5.61442
ENSMUSG00000017299	Dnttip1	3.72574	0	0	0	1.88753	4.85649	0	0	1.73552	5.21257	0	0	0	0	0.963474	0	0.895303	2.79077	0.790772	0.85599	0	5.46663	0	3.4019	4.95327	0	0	0	0	2.45418	1.66903	0	1.83188	6.30834	0	0	0	6.81583	4.6311	0	0	0	0.992768	1.97453	3.24945	0	0	0
ENSMUSG00000017307	Acot8	0	0	0	0	0	0	0	0	0	0	0	1.70929	0	0	3.83289	0	0	0	5.69349	0	0	0	0	5.52732	0	0	3.19219	0	0	0	4.29866	0	0	0	0	0	0	0	0	0	0	0	0	0	0	0	0	0
ENSMUSG00000017376	Nlk	5.18388	0	6.50335	6.47849	2.44095	3.849	4.99729	3.19692	1.8953	2.81762	4.34979	4.64559	1.51096	5.33199	5.91528	3.93923	4.10852	4.79805	5.72982	0	5.61824	2.49313	2.19219	5.29866	2.0072	0	4.26228	6.72901	5.72901	4.06867	0	0	2.16993	0	0	2.61824	4.46009	5.96509	6.2521	5.13668	0	0	5.79181	0.799087	4.60407	0	4.8515	3.32048
ENSMUSG00000017386	Traf4	0	0	0	0	0	0	0	0	0	0	0	0.0426443	0	0	0	0	0	0	0	0	0	0	0	0	0	0	0	0	0	5.14119	0	0.389567	2.30743	0	0	0	0	0	0	0	0	0	0	0	0	0	0	0
ENSMUSG00000017390	Aldoc	0	0	2.30451	7.2294	2.43829	6.20242	0	0	0	5.86146	0	4.57773	0	6.34572	0	0	0	6.09656	0	0	5.41447	7.11468	6.51238	6.05961	6.73335	0	0	0	0	0	7.69905	6.83706	0	6.98105	0	5.95884	0	4.46989	5.92148	0	5.09255	6.38059	7.74221	0	3.70266	0	6.37417	5.88215
ENSMUSG00000017404	Rpl19	10.9155	11.7777	11.9277	12.6388	11.5357	12.047	11.9544	11.699	12.0485	11.7073	11.3242	11.6915	11.8443	11.4922	12.0363	10.1	11.6274	11.0067	12.7257	11.2799	12.5259	12.3805	12.2373	11.6802	11.3714	12.1847	11.537	12.6575	11.7442	11.6434	11.4714	12.2435	11.2308	11.5336	11.3035	11.38	11.5769	11.0815	11.5055	12.0278	12.6511	11.9583	11.8422	12.1366	11.4454	12.0138	11.1863	12.3346
ENSMUSG00000017405	Nek8	0	6.09128	0	0	0	0	0	0	0	0	5.38198	2.93923	0	2.12102	0	0.575312	3.40599	0	0	3.35755	0	0	0	0	0	0	4.97728	0	0	0	0	0	0	0	0	0	0	0	4.15056	0	0	0	0	0	0	0	0	0
ENSMUSG00000017412	Cacnb4	0	0	0	0	0	0	0	0	0	0	0	0	0	2.25096	0	0.0426443	0	0	0	0	0	0	0	0	0	0	0	0	0	0.176323	0	3.02148	0.555816	0	0	0	0	0	0	0	0	0	0.298658	0	0	0	0	0
ENSMUSG00000017418	Arl5b	0	3.64386	0	0	6.73769	0	7.00663	7.40011	2.0321	0	0	0	4.15381	0	0	0	0	0	5.1206	0	0	1.04963	1.31034	0	5.12433	4.36317	0	2.90689	0	4.5008	0	1.8679	4.71534	0	0	3.6792	0	0	4.34341	0	0	0	0	0	0	6.61633	6.21199	0
ENSMUSG00000017421	Zfp207	7.09582	7.69146	7.25937	8.71675	9.34232	7.43688	8.71624	5.81583	6.54782	7.67108	7.52849	8.35165	7.52896	3.4489	9.03428	6.92172	8.8219	8.84872	8.89309	8.04078	9.86287	6.55842	1.37851	6.26209	6.2817	7.80096	8.64505	7.78378	9.2692	7.88448	6.83074	8.58913	7.56087	7.82725	8.00394	7.8653	7.86604	4.28392	9.3226	8.65682	7.40446	7.92861	9.35625	6.59679	8.2456	5.88118	9.03628	8.91094
ENSMUSG00000017428	Psmd11	0	5.42021	4.49185	5.37191	5.9521	8.37034	4.05398	2.13422	6.32769	4.27128	4.58195	6.28744	7.42777	7.45129	0	6.52669	5.47476	6.14017	4.53045	8.58218	8.61699	8.02398	7.21645	5.53885	8.14573	8.95849	7.60177	6.15664	8.33838	8.44187	3.64616	4.82426	5.49313	3.99367	3.16511	6.73064	5.06953	5.36807	6.68313	9.49394	5.54133	0	8.09966	6.92172	8.39446	0.214125	3.79805	6.82896
ENSMUSG00000017478	Zc3h18	0	2.6893	1.94111	0	5.15543	1.07039	0.695994	0	3.38819	2.28096	0	5.25248	0	7.58909	4.37921	5.4138	2.72683	0.0426443	0	0	0	2.46205	0	0	4.97177	2.84197	0.903038	0	0	1.28688	0.505891	0	5.03694	0	0	0.799087	0	0	0	0	4.6427	0	6.44774	3.37016	2.33342	0	2.95047	3.49953
ENSMUSG00000017485	Top2b	0	0	0	0	3.75168	2.11103	2.40327	0	0	0	3.29425	0.226509	0.422233	0	5.87873	0	0	0	0	0	0.765535	0	2.92979	1.33914	0	0	0	0	5.08066	0	0	0	0.0285692	6.10894	0.111031	0.757023	0	6.32409	0	0	0	5.76182	4.14078	0	0	0	4.96717	0
ENSMUSG00000017493	Igfbp4	0	0	0.948601	0	0	6.36422	0	0	0	0	6.17832	0.799087	0	3.08406	7.28928	0	0	0	0	0	0	2.17951	0	0	0	0	0	0	0	0	0	0	0	0	0	0	0	0.201634	1.91839	0	1.5509	5.02192	0	0	1.02857	0	0	0
ENSMUSG00000017499	Cdc6	0	0	0	3.95884	0	0	0	3.55213	0	0	0	1.57046	0	0	0	0	0	6.57698	0	0	0	0	0	0.321928	0	0	0	0	0	0	5.27984	0	0	0	0	0	0	0	0	0	0	0	0	0	1.87578	0	3.32625	0
ENSMUSG00000017548	Suz12	4.91982	6.5051	3.24793	7.01436	1.81147	5.01703	3.87381	5.95907	5.41684	4.58916	4.8525	6.22265	5.82807	7.16702	5.53916	6.20809	6.43863	5.52732	6.17752	6.29241	6.07724	4.49378	2.59216	5.66391	6.93887	7.2485	6.37955	4.73064	5.97499	5.52105	6.02746	4.64789	5.42122	6.22728	6.46271	6.27333	6.68972	4.13258	3.70598	6.52497	4.80168	3.78869	3.97728	6.56758	4.56255	6.77149	6.52058	6.01056
ENSMUSG00000017550	Atad5	1.1635	1.95233	0	0	0	3.81147	0	4.17712	0	0	4.0197	0	0	6.6595	0	0	1.72683	5.37086	0	0.286881	4.01436	1.33914	0	0	0	4.09001	0.584963	0	0	0	0	0	0	0	0.748461	0	0	0	0	0	1.84398	0	6.07211	0	4.8679	0	3.42223	0
ENSMUSG00000017561	Crlf3	6.52842	0.422233	3.0635	5.05875	3.45154	5.80323	5.1102	2.16993	6.13381	5.08364	6.59902	4.76075	0	4.85947	0.526069	6.02436	0	6.19987	3.69711	6.51523	2.12763	3.74201	0	1.38405	5.24641	0	7.65421	6.80529	4.55643	6.13155	4.32193	1.87184	0	4.97636	0	6.50843	4.393	3.73769	1.97453	5.65907	0	3.86196	4.25701	0	6.5947	0	0.823749	2.05311
ENSMUSG00000017588	Krt27	2.16993	5.04745	0	3.23113	0.992768	3.08066	7.23256	5.51728	1.83996	0	2.80529	4.58976	0	5.48123	0	0	0	2.5435	6.51507	0	7.03672	6.50859	0	6.50795	0	4.44162	0	6.59515	5.48188	5.29756	0	1.82375	0	2.91073	0	0	5.93263	0	3.79701	6.24413	6.79442	4.11187	3.35473	0	0	0	0	6.35579
ENSMUSG00000017615	Tnfaip1	1.87971	0	0	0	0	4.63865	0	3.92125	6.87946	0	4.94017	0.83996	5.71342	3.72137	0	0	3.16672	2.82985	0.613532	5.5549	0	0	0	0	0	0	0	0	4.79546	0	2.94298	4.53419	0	0	4.1177	0	0	0	4.9241	0	0	5.91791	4.89918	0	1.32769	0	0	1.25701
ENSMUSG00000017631	Abr	3.22497	0	0	0	0	3.38405	1.02148	0	3.89045	0	4.42425	4.48864	0	0	0	0	4.14812	2.56803	3.9982	0	0	0	0	0	0.31034	0	1.62293	0	0.286881	0	0	0	4.99774	0	6.40837	0	0	0	5.44526	0	0	0	0	5.82171	3.48285	0	0	0
ENSMUSG00000017639	Rab11fip4	2.09424	3.52356	2.73769	0	0	4.5601	0	0	4.45418	4.07382	0.879706	0	0	0	1.40599	0	0.757023	1.65535	1.82782	0.722466	0	0	0.847997	3.3799	0	0	0.925999	3.01257	3.1177	1.73118	3.38819	0	2.39232	0	4.55397	0	0	0	0	3.09255	2.64155	0	1.17632	0	0	0	0	0
ENSMUSG00000017664	Slc35c2	2.67129	5.26828	0	0	0	0	0	0	0	0	0	0	5.2384	5.62644	6.82439	0	0	3.54102	6.78647	0	0	5.10769	0	0	0	0	3.99548	0	2.9241	2.71809	0	0	0	0	7.83428	0	0	0	5.41583	7.16692	4.3875	4.19219	0	3.37156	4.34127	0	0	5.19928
ENSMUSG00000017667	Zfp334	0	0	1.1635	0	0	0	0	1.852	0	0	0	0	0	0	0	0	0	0	0	0	0	0	0	0	0	0	1.04963	0	0	0	0	0	0	0	2.38128	0	0	0	0	0	0	0	0	1.63691	0	0	0	5.2891
ENSMUSG00000017670	Elmo2	0	1.52607	0	4.7339	3.72574	0	6.779	0	0	0	0	0.695994	6.00293	0	2.16993	0	0	0	0	0	0	0	0	0	0.536053	0	0.739848	0	0	0	1.42761	0	6.23016	3.28836	1.58015	0	0	0	2.08066	4.61117	0	4.50716	0	0	0	0	0	0
ENSMUSG00000017677	Wsb1	3.53232	1.93734	6.34731	4.47508	5.99707	6.1102	6.56529	0	4.23419	0.62293	5.15137	5.39917	1.13093	2.28688	6.13894	7.37964	0.389567	3.42626	0	5.39849	5.10476	3.96993	2.31615	7.69877	4.01881	4.37295	5.18982	5.57046	6.75689	1.95233	7.00461	4.29205	0.333424	5.17113	4.86691	5.78947	0.411426	0	4.95699	0	0	4.5097	0	7.0594	4.51159	6.20809	7.17373	0.356144
ENSMUSG00000017679	Ttpal	0	5.61117	0	0	3.9222	3.26003	0	0	0	1.16993	0	0.555816	0	0	0	0	0	0	0	0	0	0	0	2.13093	0	0	0	0	6.87787	0	0	0	0	6.16872	0	0	0	3.36317	3.25096	0	0	0	0	0	0	0	0	0
ENSMUSG00000017686	Rhot1	5.30779	0	0	1.7137	6.08279	5.27575	1.61824	0	0	3.7366	4.29646	4.4957	3.92695	2.35614	0	3.97636	0	0.356144	0	2.8953	0	5.74846	0	1.64616	0	0	0	0	3.56071	3.41684	0	0	0	0	6.75782	4.88313	0	1.44361	3.01078	0	0	0	0.137504	0.565597	5.33807	0	2.72901	1.0072
ENSMUSG00000017707	Serinc3	0.895303	4.54226	0	5.47444	4.67412	3.69488	0	4.80271	4.49953	0	4.57289	4.71534	6.12433	1.03562	2.95977	3.38405	4.5292	4.56682	4.26828	0	1.80735	4.49761	0	5.10894	3.94298	3.16511	4.89433	0.584963	5.84499	1.28688	5.25248	3.0072	4.18428	5.67666	0	6.77043	4.98687	6.4099	5.85898	0.604071	0.0285692	3.69822	6.82693	5.15987	4.51159	7.27417	3.54967	0
ENSMUSG00000017715	Pgs1	2.67807	4.34979	4.08576	4.95652	2.79701	0.85599	0	1.60881	0	0	4.8679	2.19849	0	0	4.1334	4.56682	0	3.6893	5.22651	0	2.15056	5.66619	0	1.58015	0	0	1.65535	0	3.6427	0	3.57894	4.30743	0	0	2.49825	2.55582	0	0	0	0	0	2.76129	0	0	4.42291	0	0	0
ENSMUSG00000017716	Birc5	0	0	0	0	0	7.59373	0	0	0	0	5.99118	0	6.29297	0	0	0	5.19967	7.25399	0	7.41667	2.27501	4.32912	0	0	0	0	0	0	5.24222	4.89191	6.64472	0	0	7.69488	0	4.81404	0	0	0	0	0	0	0	1.53107	0	0	0	5.68706
ENSMUSG00000017718	Afmid	0	0	0	3.93923	0	0	0	0	0	0	0	0.526069	0	0	0	0	0	5.9939	0	0	0	0	0	0	0	0	0	0	0	0	0	0	0	0	0	0	0	0	0	0	0	0	0	0	0	0	0	0
ENSMUSG00000017721	Pigt	0	4.38543	4.71589	0	0	1.59932	1.83592	0	1.90689	0	5.63633	0.9855	0	6.22766	1.91839	0	0	0.799087	0	0	0	0	0	0	0	0	0	1.1177	0	4.03914	0	6.10497	0	0	0	2.41684	0	4.60822	0	3.59096	0	0	0	0	0.887525	0	0	2.71809
ENSMUSG00000017723	Wfdc2	0	0	0	0	0	0	3.89045	7.79032	0	0	4.67412	4.1152	0	0	0	0	3.72356	0	0	0	0	5.23496	0	0	0	0	3.2854	3.35755	1.74846	0	0	3.8748	0	0	0	0	0	0	0	0	5.28614	4.51159	0	0	0	0	0	0
ENSMUSG00000017724	Etv4	0	0.356144	0	0	0	3.2555	0	0	0	0.62293	2.76341	2.14078	0	0	0	0	0.389567	4.51159	0	0.356144	0	0	0	0	0	0	0.565597	0	0	0	0	0	3.65076	0	0	4.66959	0	0	2.78031	0	0	0	0	0	0	0	0	0
ENSMUSG00000017734	Dbndd2	0	0	2.36177	0	4.56925	0	2.56316	6.45763	5.87553	0	0	2.7137	0	5.69655	5.89166	0	0	3.89045	5.64789	1.54597	0	6.73173	2.49057	3.5008	2.54844	0	0	4.44162	1.42223	4.61058	2.47508	5.68173	5.83693	0	0	6.35067	6.36755	0	2.51349	5.84674	5.0492	5.76765	6.84712	0	1.61824	0	4.75168	0
ENSMUSG00000017737	Mmp9	7.35085	7.56856	0	3.39643	0	6.85037	6.40156	0	3.45022	0	3.20477	5.21607	0	0	0	0	6.48784	5.2075	0	0	0	0	0	0	5.35014	0	7.1267	2.38957	4.12598	0	4.52231	0	0	0	8.2149	1.5509	0	0	6.53325	0	0	0	0	8.0511	0	0	0	1.44361
ENSMUSG00000017756	Slc12a7	2.86987	3.72356	0	0	3.75489	1	0	0	0.669027	0	0	2.54102	0	0	0	0	0	3.87381	0	0	0	0.163499	0	0	4.2555	0	0	0	2.40054	2.38405	0	1.38405	0	0	0	0	0	0	0	0	0	0	0	0	2.73335	0	0.604071	3.37295
ENSMUSG00000017760	Ctsa	0	0	2.28983	0	4.32193	3.52607	0	6.92053	0	0	0	5.6314	4.17951	0	0	0	0	0	0	2.28392	0	0	4.11853	0	0	0	2.23266	0.604071	6.39318	2.24793	0	0	0	4.71973	5.19574	0	0	0	6.06695	0	0	0	0	5.80271	0	4.90689	0	0
ENSMUSG00000017764	Zswim1	0.344828	0	0	0	0	0	0	7.59582	0	0	0	0	0	0	0	0	0	0	0	0	4.80168	0	0	0	3.848	0	5.50462	0	0	0	0	0	0	0	0	0	0	0	0	2.85997	0	3.15704	7.57849	0	0	0	0	0
ENSMUSG00000017765	Slc12a4	0	0	0	0	1.68706	0	0	0	0	0	0	2.41143	0	0	0	1.18269	0	2.0072	0	0.659925	0	0	0	0	0	0	0	0	0	0	0	3.10601	0	0	0	0	0	0	0	0	0	0	0	1.36177	0	0	0	0
ENSMUSG00000017767	Spata25	2.9855	0	0	0	0	0	0	7.46459	0	0	0	0	0	0	0	0	0	0	0	0	3.89821	0	0	0	0	0	2.98914	0	0	0	0	0	0	0	0	0	0	0	0	0	0	0	4.91169	0	0	0	0	0
ENSMUSG00000017774	Myo1c	0	1.83592	0	5.96047	5.36947	0	4.57046	0	0	0	0	3.70266	0	0	0	0	0	0	0	0	0	4.20242	0	2.96162	0.356144	0	0	2.86592	0	1.852	3.52356	0	0	0	1.01436	0	4.31615	0	1.66903	0	0	0	0	3.58256	0.454176	2.05311	0	0
ENSMUSG00000017776	Crk	0	0	2.18587	0	5.851	0	0	4.02857	5.55152	6.75822	0	4.42828	2.47768	0	0	0	5.79883	3.22188	5.48027	1.67807	0	0	4.29719	4.95791	0	0	1.88753	2.76765	5.87307	0	0	5.53013	0	4.65076	0	0	0	0	0	0	0	0	0	0	4.43363	0	0	0
ENSMUSG00000017778	Cox7c	8.64432	9.95735	10.1894	9.80447	10.8357	10.5536	10.5129	9.1191	10.2457	10.2415	10.5049	10.0798	10.4837	8.99416	10.1421	8.69101	9.9655	9.80482	10.1544	10.6242	10.1206	9.9029	8.89151	9.95503	10.1332	8.92594	9.79107	9.97754	9.67703	9.66598	10.2982	9.86751	9.76585	10.1526	10.8039	9.79549	8.24446	9.93413	9.64798	10.066	9.86743	10.4392	10.028	10.3511	10.1887	10.4953	10.1649	10.0991
ENSMUSG00000017781	Pitpna	5.52262	4.66107	0	5.24108	0	1.65076	4.33771	3.29131	4.0072	0	3.83289	6.56377	0	4.52669	4.8535	0	6.10119	5.87873	6.75742	6.65507	0	0.823749	0	3.87971	0	4.30961	2.06695	4.3427	3.69488	0	7.17363	7.02912	5.71205	0	6.60466	0	7.35517	2.43296	7.08821	0	3.51728	0	0	1.97085	1.926	2.99639	0	4.71699
ENSMUSG00000017801	Mlx	0	0	0	0	0	6.32679	3.07211	0	0	7.40565	5.16189	6.27761	0	0	0	6.91337	6.22747	7.72151	4.43229	0	0	6.88264	6.98162	0	0	0	3.0036	6.37903	7.14527	0	0	0	6.61721	0	7.20858	0	0	0	0	4.20789	2.58256	0	0	0	5.53854	0	0	0
ENSMUSG00000017802	Fam134c	0	0	0	0	0	0	0	0	0	0	2.18269	1.56071	0	0	2.01078	0	0	0	0	0	0	3.52732	0	0	0	0	0	1.86394	1.774	0	0	0	0	0	0	0	0	0	0	0	0	0	0	0	0	0	0	0
ENSMUSG00000017830	Dhx58	0	0	0	0	0	6.49761	0	0	0	0	0	5.67356	0	0	0	0	3.96901	5.7412	0	0	0	0	0	0	0	0	0	0.214125	0	1.32193	0	0	0	3.93829	1.94486	0	0	0	0	0	0	0	0	0	0	0	0	0
ENSMUSG00000017831	Rab5a	6.6985	5.03958	0	5.50526	7.27724	1.1375	0	6.75181	5.21917	7.17951	2.50589	1.51096	7.07071	0	5.2521	4.7761	0	6.01592	6.89397	3.51223	6.16189	0	0	4.10936	3.80941	6.49025	3.87381	6.33056	4.02414	6.13586	5.24031	3.37295	5.6017	7.6295	1.39506	5.0365	0	6.82553	5.16672	0.250962	5.53854	4.71315	2.79701	0	4.87135	4.52982	6.1375	7.45105
ENSMUSG00000017837	Nkiras2	1.72247	0	1.1177	0	0	1.59932	2.40871	6.55259	0	0	0	2.96901	4.32841	2.15056	0	0	0.83996	0	3.32481	0	1.63227	2.76977	0	2.55827	0	0	0	0.704872	0	4.91934	2.93546	0	4.29572	3.34483	0	3.6241	1.57531	0	0	6.26847	3.14078	0	3.96717	0	0.871844	0	1.20789	0.807355
ENSMUSG00000017843	Ppp2r5c	0	0	0	0	0	0	1.13093	3.49697	0	2.1177	3.07039	0	5.18468	2.87578	0	0	0	0	0	0	0	0	0	0	0	0	0	0	4.04614	2.86196	0	0	0	6.59425	0	0	4.87578	0	0	2.24793	0.863938	4.93263	0	0	0.594549	6.66974	0	0
ENSMUSG00000017858	Ift52	2.26903	0	0	0	0	0	0	0	0	0	0	2.1635	5.08789	0	0	0	7.52356	0	0	3.74631	0	0	0	1.37295	0	0	0	0	0	0	5.22304	0	5.29278	0	1.87971	0	0	0	0	0	0	2.80529	1.95977	1.94111	0	7.42836	6.1375	0
ENSMUSG00000017861	Mybl2	0	0	0	0	0	7.11468	0	0	0	0	0	0	0	0	0	0	0	1.04963	0	0	0	0	0	0	0	0	0	0	0	0	2.96901	0	0	0	0	3.30889	0	0	0	0	0	0	0	0	0	0	0	0
ENSMUSG00000017929	B4galt5	0	0.485427	0	1.19535	1.83996	0.286881	1.09761	0	0	0	1.91839	0	0	3.85	1.17632	4.87676	0.807355	2.1635	2.59932	4.66107	0.613532	1.45418	0	2.26003	3.08406	0.505891	1.28688	1.39506	0	0	2.62527	1.67356	2.63459	3.34625	0.545968	3.849	0	1.80323	1.04264	0	3.49057	1.05658	0	2.7761	0.565597	0	2.48027	1.07724
ENSMUSG00000017969	Ptgis	0	0	0	3.9486	0	1.88753	0	0	0	0	0	0	0	3.44095	0	3.99729	0	0	0	0	0	0	0	0	0	0	0	3.42626	0	4.68986	0	0	0	0	0	0	0	0	0	0	5.23802	0	0	0	0	0	0	0
ENSMUSG00000017978	Cadps2	1.84398	0	0	0	0	0	0	0	6.24831	0	0	0	0	5.45352	0	0	0	4.51412	0	0	0	0	4.75435	1.59455	0	3.9364	0	0	0	0	0	0	0	0	0	5.36422	0	0	0	1.88753	0	2.31034	0	0	0	0	0	4.63691
ENSMUSG00000017999	Ddx27	1.89918	5.61176	6.77834	4.23113	5.42492	1.9486	5.53232	5.64068	3.89142	7.33503	6.24146	5.65592	5.7498	5.74873	1.79077	5.2407	2.18587	6.86394	5.80271	0	4.51412	3.17792	0	5.79805	6.06372	6.1645	7.50938	5.2114	3.77821	6.07103	6.04767	5.05311	5.45516	6.29609	0	8.01748	0.201634	0	5.96324	2.74846	4.79494	5.57773	6.46663	5.393	5.35226	0	0	5.86196
ENSMUSG00000018001	Cyth3	0	0	0	0	0	0	0	4.81609	1.86394	0	0	1.41684	0	0	2.09085	6.92029	0	0.0143553	0	0	5.10643	0	3.32769	0.62293	0	0	0	0	0	0	1.47508	0	0	0	0	0	4.68201	0	0	0	0	0	5.03606	0	2.5435	0	0	3.22651
ENSMUSG00000018040	Rrp7a	0	2.852	0	2.84398	0	0	4.32769	0	0	0	0	1.18903	4.33342	1.92979	0	0	4.23113	4.0365	0	8.49285	0	0.400538	0	4.71973	5.71067	0	6.30961	3.98732	0	0	0	4.19219	0	0	0	6.92801	3.74953	7.27733	1.40599	0	1.36177	2.72465	0	0	4.69544	0	0	0
ENSMUSG00000018042	Cyb5r3	6.15259	4.29866	3.07211	2.41954	0	6.3837	7.21257	5.37016	5.60526	5.61383	5.98025	5.71699	1.07724	3.97177	3.57531	0	4.24413	5.76633	6.09719	0	3.00899	6.1979	0	3.58376	7.10863	0	5.51159	6.1811	0	6.81365	3.91169	4.56864	5.3978	0	0	4.99639	6.11956	5.68594	5.69488	6.60377	0.641546	8.36216	4.0197	6.41701	6.32625	7.56018	1.70487	0.298658
ENSMUSG00000018068	Ints2	0.111031	2.60407	5.9521	4.47444	0	0	3.47897	0	2.58496	0	0	2.65306	1.09761	4.25399	5.22728	0	0	3.74416	0	5.62936	5.33807	3.79494	0	7.19239	1.76553	4.41346	3.11437	6.32607	0	0	0	4.55949	0	6.0433	1.54102	4.34341	5.69209	0	3.22959	4.81865	4.99458	0.879706	0	0	2.848	0	6.66505	0
ENSMUSG00000018076	Med13l	2.79286	3.42358	4.04963	2.70487	3.6893	3.6311	3.60881	2.74846	1.83188	5.06781	2.82375	4.88753	3.57289	2.27202	4.27501	2.67356	3.7666	3.81762	2.66903	4.42694	7.33994	5.0365	1.88753	3.5472	3.63227	2.93734	3.75809	3.45418	3.80323	2.26003	5.20516	1.7866	4.35755	2.45681	2.852	2.4489	3.64962	5.23764	5.24869	4.21412	5.80349	5.72547	2.47249	3.70266	3.66107	0	2.91265	3.54967
ENSMUSG00000018102	Hist1h2bc	6.72288	0	0	0	3.11936	0	0	0	0	0	0	0	0	0	0	0	0	0	0	0	0	0	4.54288	0	0	0	0	0	0	0	0	0	0	8.35997	0	0	0	0	4.20867	0	0	5.65564	0	0	0	7.00191	0	0
ENSMUSG00000018143	Mafk	2.26903	0	0	0	0	0	0	0	0	0	2.49057	3.40054	3.42223	0	2.488	0.594549	1.09761	0	4.16993	0	0	0	0	0.0285692	0	0	1.27501	3.87086	0.941106	0	3.04439	0	0	0	0.111031	3.10098	3.29572	0	0	0	1.9855	0	0	0	0.137504	2.73552	4.37295	0
ENSMUSG00000018160	Med1	4.91265	3.8339	7.65807	4.40735	1.29866	5.69544	4.56742	7.57546	5.67243	5.15259	5.11977	6.6978	6.9191	6.55582	5.66846	5.6837	7.00461	6.21082	5.35685	0.176323	7.17473	5.19535	0	1.14405	7.09096	7.53605	6.78084	0	7.5146	6.33271	6.74685	0	3.32625	5.49217	7.11593	6.98857	6.29425	0	7.62797	6.2636	0	6.47671	6.05702	7.49881	6.84059	7.198	7.13638	4.76713
ENSMUSG00000018166	Erbb3	0	0	0	0	0	0	0	0	0	0	0.400538	4.69321	0	0	0	0	0	0	0	0	2.89724	0	0	0	0	4.63401	1.76553	0	0	0	0	1.41684	0	0	0	0	0	0	0	0	5.09085	3.85699	0	0	4.53356	0	3.8339	0
ENSMUSG00000018167	Stard3	0	0	0.847997	0	1.56071	3.1375	0	2.74846	0	4.97131	0	0	0	0	0	0	0.565597	0	0	0	0	0	0	0	0	0	0	0	0	5.03914	0	0	0.505891	0	0	0	0	0	1.87184	0	4.77873	0	6.77768	0	0	4.79181	0	0
ENSMUSG00000018171	Vmp1	7.66633	7.57016	8.36554	6.82209	6.89105	6.07553	6.93581	1.25701	7.27463	0	3.0197	6.70238	5.94064	6.4441	5.23189	7.76732	7.88478	6.64789	6.46516	6.1014	7.50454	3.37434	0	2.18269	3.27202	4.8089	5.50748	7.21403	3.36597	5.84524	3.58015	5.79546	3.38957	8.13694	0	7.0881	8.57999	0	5.74712	8.23319	7.63706	7.09519	0	4.55704	6.64241	0	0	7.47508
ENSMUSG00000018189	Uchl5	0	0	0	5.97039	6.40922	6.71959	5.84975	5.29719	5.29462	5.89433	6.52403	6.30925	5.75782	4.12019	5.83188	0	0	5.36807	5.27128	0	0	0	7.68313	0	4.55888	0	0	0	1.68706	1.82782	1.62293	5.14893	0	6.70127	0	6.79194	0	6.77808	7.2149	0	0	4.33628	0	2.88753	5.6499	0	5.93263	0
ENSMUSG00000018196	Glrx2	0	1.75275	3.30012	0	0	0	5.81481	0	4.44427	6.0648	3.82375	3.14893	0	6.45418	5.13709	0	5.70349	4.82985	6.26285	2.04614	7.16461	2.9486	0	4.64097	5.93168	0	3.47638	4.99684	6.67723	7.17003	2.79286	1.90689	5.98391	0	3.12433	0	6.29297	0	3	4.00988	2.71809	0	5.6893	8.03122	0	6.3844	6.4522	3.09592
ENSMUSG00000018199	Trove2	0	0	0	0	0	0	0	0	0	0	0	0	0	0	0	0	0	0	0	0	0	0	0	5.39094	0	0	0	0	0	0	0	0	4.57289	0	0	1.70929	0	0	0	0	0	0	2.16672	0	0	0	3.91934	0
ENSMUSG00000018209	Stk4	3.0993	2.33628	0	5.22959	3.39506	1.9782	4.07553	2.01436	3.82375	0	3.43162	2.75275	3.79181	0	2.33342	2.05658	4.81096	5.09128	0	5.12598	2.58976	6.37834	4.58015	5.31288	6.39866	6.98356	3.29572	0.432959	3.49313	4.18745	0.344828	0	3.50462	2.64386	4.65935	5.9191	6.28522	5.40497	4.69655	5.97453	0	4.09508	5.99842	5.00405	4.20945	0	2.61353	2.99095
ENSMUSG00000018217	Pmp22	0	0	0	2.85997	0	0	0	0	0	0	0	0	0	0	4.2854	0	0	0	0	0	0	0	0	4.87036	0	0	0	0.641546	0	0.757023	0	0	0	0	0	0	0	0.731183	0	0	0	0	0	0	0	2.43829	3.90111	0
ENSMUSG00000018239	Zcchc10	5.09508	1.26303	0	7.61221	5.615	6.30943	5.8711	1.42761	0	0	5.86121	1.43296	2.03914	3.61353	6.27445	7.11385	7.21888	5.07339	4.00899	4.88655	0	5.1177	0	0	0	2.8679	4.05485	4.33557	0	5.80064	1.07724	3.12598	2.23879	4.67186	0	4.54411	6.08215	0	6.72315	3.17792	5.60318	0	7.17862	7.9542	6.65521	0	6.66789	4.64039
ENSMUSG00000018286	Psmb6	9.16902	8.7284	10.0801	10.1413	8.39236	10.1614	9.90159	9.52405	9.7937	8.74066	9.11033	9.43106	9.23072	8.3805	8.7665	8.73302	10.0797	9.31621	9.64569	9.4275	9.62147	9.87301	8.19392	9.43346	9.1485	7.24298	8.37247	10.5877	8.64559	10.2638	8.53138	9.75449	8.54593	10.8434	10.3179	8.79948	8.23348	8.64155	9.5046	9.83189	9.294	9.52662	10.3708	8.92656	9.63829	8.77781	8.37016	10.4863
ENSMUSG00000018287	Spag7	0	0	7.27165	4.51728	7.02591	5.39163	7.94158	6.74806	5.25285	4.94205	4.04789	6.88789	7.25361	6.6499	4.50144	0	3.43429	4.07039	7.15856	7.33976	5.10308	6.06458	4.11603	6.94369	6.37156	0	5.90545	4.62176	7.38621	6.16611	5.9644	5.84549	4.69488	0	0	7.26303	0	0	6.77268	4.08406	3.76341	0	7.84361	1.51602	0	3.77294	0	0
ENSMUSG00000018293	Pfn1	8.01837	8.62855	0	2.23573	0	7.606	8.82601	8.61213	8.26172	7.99322	6.46467	4.95	4.55704	0	7.65249	0	8.40646	7.66512	4.05485	6.55888	0	5.47508	6.83251	7.68398	7.99639	7.40096	6.68412	5.01837	8.05154	5.63836	4.0018	5.24869	7.59104	5.89627	4.97774	7.53962	6.53761	0	8.08226	2.90689	5.81198	4.19771	7.6537	8.42333	7.0798	0	2.79286	6.1375
ENSMUSG00000018322	Tomm34	7.80361	8.28785	7.78116	7.64652	7.84097	8.215	7.36466	7.84894	7.79967	7.59051	7.76957	8.47168	6.27519	8.25772	8.26913	8.68426	5	8.25875	8.62271	7.98248	8.10198	8.09159	8.52736	7.83213	8.36693	7.23141	8.71802	9.44155	8.53461	8.83264	8.62845	8.36234	8.25918	7.52105	7.70729	8.57754	8.12319	8.48603	8.29572	9.15982	9.24317	6.49809	8.72547	5.92813	7.84266	0	6.33128	8.35742
ENSMUSG00000018326	Ywhab	5.80245	3.55704	3.29866	7.06037	7.54071	5.39197	6.90941	5.95024	4.02768	3.25096	5.44692	5.92955	4.07724	4.65134	6.2538	0	5.09212	4.03034	5.34447	7.40718	6.95838	3.64616	2.94298	6.33468	3.5741	3	5.27836	6.87073	5.38647	6.56331	6.2502	4.30232	4.65535	5.6565	5.49378	6.04461	2.62761	7.06102	6.2948	6.58105	6.08704	7.10967	7.8141	3.26604	5.33664	6.16892	6.05658	5.02591
ENSMUSG00000018334	Ksr1	0	0	0	0	0	0	0	0	0	0	0	0	0	0	0	0	1.45943	1.03562	0	0	0	0	0	0	0	0	0	0	0	0	0	0	0	0	0	0	0	0	0	0	0	0	3.36036	0	0	0	0	0
ENSMUSG00000018339	Gpx3	0	0	0	2.62527	0	0	0	6.98755	0	0	3.25399	4.58256	0	0	2.79286	5.5741	0	3.27053	3.26003	0.918386	0	4.79338	3.27053	2.88166	2.92979	0	0	5.99232	0	5.85175	0	5.10476	1.8953	4.45418	0	4.03034	0	0	0	0	7.06717	5.14812	0	0	0	0	1.32193	0
ENSMUSG00000018340	Anxa6	0	0	0	0	0	0	0	0	0	0	6.28374	0.443607	2.04614	3.19535	0	0	4.1152	0	0	0	0	4.04527	0	0	1.86394	0	5.6522	0	0	2.27501	6.32048	1.37851	0	0	4.02591	0	5.19298	6.47346	0	0	0	2.49313	0	6.05702	4.51223	3.72356	4.48285	0
ENSMUSG00000018347	Zkscan6	0	6.03848	0	3.66562	0	0.189034	0	0	0	0	0	2.15056	0	0	0	0.925999	0	2.74631	0	5.60674	0	6.19554	5.48864	0	0	0	2.17313	0	0	0	0	0	0	0	0	0	0	0	0	0	2.73552	0	0	0	4.05224	0	4.12267	0
ENSMUSG00000018362	Kpna2	7.87277	9.0209	8.97105	9.21118	8.72826	8.65184	9.53461	7.54442	9.00349	8.34319	7.59156	8.09619	0.238787	8.6372	9.35136	8.23697	8.32008	8.97269	8.40242	8.94457	9.3001	7.42551	8.72663	7.84078	9.5843	9.64295	7.94901	9.01151	6.12267	8.84254	7.72908	9.29322	10.0055	7.74799	9.38731	7.27212	8.52877	9.38327	9.12541	9.3831	7.85481	8.40318	6.00495	7.85406	7.93162	0	8.89166	10.4211
ENSMUSG00000018363	Smurf2	0.214125	0	5.31361	2.9782	1.93357	0.807355	0	4.97774	0	4.09339	0	0.910733	0	0	5.73579	0	3.44626	5.18864	0	5.71836	0	0	0	0	0	0	2.03562	0	1.70044	5.16108	0	6.59842	3.38405	5.5744	5.33842	5.9743	6.6946	2	0	3.32048	0	3.94486	1.87578	5.24755	2.03562	0	1.14405	5.91361
ENSMUSG00000018372	Cep95	6.45072	0	4.25626	1.26303	0	4.94064	3.30889	0	0	4.87135	0	0.31034	0	5.45648	5.44593	0	0	0	6.26604	0	6.95268	0	0	6.15623	3.59574	6.54967	2.55827	0	0	0	4.76447	5.82807	2.91265	0	0	3.63227	0	0	2.488	4.52293	0	0	6.53403	0	3.59335	3.80426	0	4.67694
ENSMUSG00000018377	Vezf1	4.8485	0	2.27202	0	4.52544	0	0.62293	5.11686	0	0.863938	4.52669	2.76553	1.14405	5.46923	3.46989	0	0	0	0	5.99232	0	0	0.910733	3.97085	0.604071	2.70929	3.57773	3.79181	0	3.46728	0	0	0	3.13093	0	2.79909	0	0	4.31107	5.45088	2.52105	0	0	0	0	0	0	1.91839
ENSMUSG00000018379	Srsf1	5.81686	5.01837	3.70598	3.49313	5.76208	2.80529	4.89482	7.30761	5.03386	2.21412	1.85599	2.17951	0	4.58195	1.5656	5.7658	3.51223	4.44228	5.20555	4.21568	5.94883	5.83213	6.50064	0.687061	5.66846	3.03738	0.226509	6.2867	6.33557	3.02503	2.10769	6.2294	0	6.66107	6.06437	4.27724	0	7.54998	5.53636	1.926	2.34767	5.8071	7.06964	6.69181	5.35509	0	1.12433	3.76129
ENSMUSG00000018395	Kif3a	0	7.43813	2.33914	7.00753	0	7.27249	6.24907	7.5299	4.84147	6.74456	0	2.18903	0	5.0343	6.91874	7.88551	6.20281	6.11977	3.15381	1.91073	7.19357	3.19849	0	8.19845	0	2.98368	6.03914	6.21276	0	0.925999	0	4.67864	5.93829	4.30451	6.87431	0	7.05723	8.4545	0	6.39025	3.30305	7.0365	0	0	1.5656	0	6.97728	4.34696
ENSMUSG00000018401	Mtmr4	0	0	3.58376	4.60407	0	4.42358	3.43829	0	0	0.367371	0	0.263034	1.18903	4.08746	0.201634	0	0	0	0	0	5.07253	0	0	0	0	0	0	0	0	1.42761	0	1.28096	0	0	0	0	1.15704	0	0	2.0072	0	0	4.68706	0	1.48543	0	0	0
ENSMUSG00000018405	Mrm1	0	0	0	0	0	0	0	0	0	0	0	0	0	0	0	0	0	0	0	0	0	0	0	1.22651	0	0	0	0	0	0	0	3.71589	0	0	0	0	0	0	0	0	0	0	0	0	0	2.68706	0	0
ENSMUSG00000018412	Kansl1	4.4957	0	4.1334	7.15714	4.79077	1.63227	0	2.72028	3.93074	5.57016	2.01792	1.26903	0	4.98914	2.37295	2.75061	3.14893	2.15381	4.82069	1.90689	4.67694	3.58736	6.68145	0.137504	4.89385	2.926	3.75489	2.32193	3.90497	4.16912	0	3.91456	3.7761	2.60407	0	2.34199	4.20633	0	3.51096	2.81967	2.89724	0.790772	3.48027	2.91456	3.03914	0	5.01837	3.18745
ENSMUSG00000018415	Gid4	5.48059	4.50779	0	4.58496	5.42559	3.72247	4.53232	5.48607	4.2502	4.05572	4.43696	4.88166	4.99594	6.13648	5.67779	6.27891	5.74953	4.90304	3.40327	4.37156	4.49249	2.43029	5.20984	4.55582	1.05658	4.12928	2.67582	0	4.86493	0	3.2765	6.77096	4.08406	4.66164	0	5.55305	4.65821	5.8674	4.56194	5.3107	4.66278	4.73064	5.12267	5.62585	5.39438	4.37643	3.7761	6.2363
ENSMUSG00000018417	Myo1b	0	5.70404	0	0	0	6.05224	1.83188	5.47897	1.42223	7.26941	5.30049	4.00809	0	3.34199	0.333424	0	5.54967	5.88484	4.02945	5.98914	1.92979	1.99639	1.99639	0	0.815575	0	4.58015	0	0	0	2.58496	0	0	0	7.60896	5.39951	0	0	5.78842	4.39917	4.20789	6.00495	2.49057	0	2.42761	6.85512	0	0
ENSMUSG00000018425	Dhx40	3.5435	6.29168	5.54411	5.27836	5.41954	4.95606	6.33145	7.66064	4.30086	6.95466	6.69822	6.73647	4.93404	1.57046	6.49394	6.62979	0	6.65578	6.51665	4.25701	5.67073	6.44841	1.18269	4.40327	5.43929	6.86034	6.55628	5.98573	3.99548	3.55582	7.79572	5.53667	4.85848	6.52372	6.33342	6.24622	4.22265	5.68482	6.01525	6.58376	3.88166	6.59231	6.26978	6.14405	5.23917	0	4.98868	5.16027
ENSMUSG00000018427	Ypel2	0	0	2.774	1.72683	0	2.66676	4.30743	2.61824	4.1635	0	0	2.45418	0	0.632268	0	0	0	2.22033	0	2.09424	0	0	0	0.250962	0.879706	0	3.88753	0	0	0	4.26679	0	0.847997	0.815575	0.344828	0	4.20633	0.863938	0	0	0	0	4.37295	2.57046	2.81558	0	4.44427	0
ENSMUSG00000018428	Akap1	0	5.83895	0	3.97269	0	0	0	0	0	0	1.83592	2.83996	0	0	0	0	0	0	0	0	0	0	0	2.22342	0	2.49825	0	0	0	0	0.485427	2.37016	2.16672	0	0	0	0	0	0	0	0	6.19002	0	0	0	0	0	0
ENSMUSG00000018433	Nol11	0	3.93452	0	5.83794	6.00944	3.67129	1.54597	6.52701	7.07275	1.20789	5.72192	6.02326	0	3.97085	5.23496	2.12102	2.02857	4.9855	6.49633	4.08151	0.0565835	0	0	4.48864	0	6.15967	5.20945	0	5.69488	1.51096	3.39094	2.82579	6.60392	5.03078	1.99277	3.04789	5.43329	7.04308	7.19879	4.95466	4.86295	6.11977	3.852	0	0	0	3.88362	0
ENSMUSG00000018442	Derl2	2.07382	0	0	6.55735	0	4.9607	0.713696	0	0	2.96162	5.29168	0	4.36597	5.27984	4.6094	4.47508	0	5.50875	5.38163	1.02148	0	6.19357	0	7.33154	2.33056	0	3.90111	0	5.06695	0	0	4.5656	4.8515	0	0	2.52857	0	3.59932	0	0	6.03606	3.95791	3.03034	5.67299	0.505891	4.43696	6.28318	0
ENSMUSG00000018446	C1qbp	6.34181	4.4822	3.48156	0	0	3.38543	1.53107	5.89966	6.93298	0	6.90231	5.38922	1.15056	1.93357	0	0	6.44973	5.4522	3.0993	0	0.704872	4.12846	0	0	5.8716	3.1811	5.95768	0	5.36001	5.32876	6.11478	4.57531	6.17871	3.52732	6.4358	6.70529	0	1.57531	2.13093	1.5008	0	0	7.27789	7.87246	5.6985	0	0	0
ENSMUSG00000018449	Rpain	7.03716	7.0197	0	6.55995	7.26416	0	7.01826	0	0	0	8.0068	5.13258	6.98459	4.32697	0	5.22882	0	5.75141	6.70183	7.23812	8.30223	8.14665	0	0	0	4.16027	6.00495	5.82604	0	5.66192	6.79038	0	6.50985	8.83207	0	8.13145	0	6.02724	6.56773	7.95408	0	4.74685	4.05485	0	7.17762	0	0	8.74594
ENSMUSG00000018470	Kcnab3	0	5.9507	0	0	0	0	0	0	0	0	0	4.90929	0	0	0	0	0	0	0	0	0	0	0	0	0	0	0	0	2.93734	0	0	0	1.46989	0	0	0	0	0	3.02857	0	0	0	0	0	0	0	0	0
ENSMUSG00000018474	Chd3	4.64789	0	0	3.60051	0.704872	2.45681	5.75087	0	0	0	0.516015	2.84197	5.87036	2.11437	0.0565835	5.47994	4.35614	2.60881	0	0	5.5601	5.15785	5.63662	2.40327	2.78869	0	0	0	3.13422	4.12928	0	0.536053	3.55949	0	0	0	0	4.91025	0	5.52011	2.08066	0	0	0	0	0	1.07724	0.956057
ENSMUSG00000018476	Kdm6b	2.35332	4.72846	0.137504	0	1.17632	2.42761	3.97545	0.9855	0	0	3.91361	4.30159	1.40599	2.17313	1.51096	0	3.49442	4.81762	1.08406	2.14731	2.40327	0.790772	1.7866	2.48543	4.19061	0.432959	4.24869	0	1.02148	3.5373	1.22033	1.68706	2.70487	0	3.7845	3.74093	6.6178	1.9855	3.43563	0.739848	0.163499	1.38957	1.95606	3.76447	2.98185	2.69153	2.22651	0.411426
ENSMUSG00000018481	Appbp2	0.659925	3.67129	5.22959	6.23362	4.25323	2.91073	0	0.613532	0	0.722466	4.20006	3.35614	3.88947	4.16912	0	1.9782	0	3.80116	0	1.8679	3.37851	5.22458	3.47249	5.58195	2.96347	0	2.98368	5.50938	6.26566	3.87971	3	2.63459	4.64847	4.92315	0	0	4.01703	5.82451	2.41954	5.23993	5.67016	2.93357	6.33056	0	4.63749	6.26435	3.35755	2.774
ENSMUSG00000018501	Ncor1	5.49474	4.28614	7.04614	0	5.21839	3.62644	4.26978	5.59753	0	2.5509	0	4.32265	6.01859	6.93887	6.47719	4.05918	4.23113	6.68004	5.62732	4.79025	0	3.26003	8.82098	4.15299	6.43329	0	3.84499	2.63227	6.36702	7.38871	3.44758	4.59872	5.56224	0	6.05289	6.92386	5.71973	6.10685	6.19298	2.71809	7.58316	6.60363	4.15056	6.99288	3.98459	8.27636	4.76713	0.831877
ENSMUSG00000018509	Cenpv	3.86691	0	0	4.59872	5.04527	7.14995	6.3311	0	0	3.34199	0	0	3.43429	0	4.0045	0	5.99232	4.45022	6.71205	0	4.19456	5.61088	7.75415	5.96763	5.25323	4.09424	0	2.97636	4.95	6.24698	0	2.60644	5.41515	3.02326	4.45022	2.69822	0	0	6.12908	2.98914	6.03804	4.86146	4.60229	6.19061	0	0	0	4.88264
ENSMUSG00000018537	Pcgf2	0	2.79701	4.74792	0	5.14975	0	5.40599	0	0	0	0	5.55182	0	5.14771	0	6.71576	0	7.2363	5.32193	0	4.26828	0	0	4.23573	2.80735	0	3.00899	0	0	0	5.41785	0	0	0	0	2.90881	1.99639	2.79077	4.76607	0	0	0	4.01525	0	0	0	0	0
ENSMUSG00000018541	Cwc25	0	0	5.30961	3.72574	2.854	2.09085	0	0	4.28983	1.5509	3.96255	3.4957	6.0635	2.64386	6.55367	4.87971	0.321928	3.07382	0	2.29572	4.01257	0	0.250962	3.66903	4.0321	1.72683	3.10266	3.74524	5.0197	6.3293	2.52105	0	0.263034	2.65764	0	0	0	0	0	6.97968	4.29499	0	2.64616	0	2.51349	5.96255	0	0
ENSMUSG00000018547	Pip4k2b	0	0	0	2.59455	0.250962	0	2.70708	0	0	0	1.0635	0	0	4.37782	0	6.52544	0	1.8953	0	0	0	2.65076	0	0	0	0	3.77189	0	0	0	0	0	0	0	0	0	0	0	0.189034	0	0	0	0	0	0	0	0	3.39506
ENSMUSG00000018548	Trim37	3.95606	1.38405	1.70929	6.17552	1.68257	4.20711	2.24489	0.815575	6.15036	2.29866	4.77136	4.23419	0	3.60407	0.176323	4.03914	0	1.1375	4.78764	1.67356	0	6.45746	0	1.55582	5.22612	0	5.4941	1.4957	1.90689	3.09085	2.63227	3.26303	1.57046	4.14405	2.08406	5.30378	0	7.49193	0	0	4.94579	1.66903	7.32229	1.98914	5.97774	1.46467	5.35297	3.3505
ENSMUSG00000018554	Ybx2	0	0	0	0	0	0	0	0	3.09424	0	0	0	0	0	0	0	0	3.5656	4.47638	0	0	0	0	0	3.22497	0	0	0	0	0	0	0	2.19219	0	3.27053	0	0	5.37955	0	0	0	0	0	0	0	0	0	5.67694
ENSMUSG00000018559	Ctdnep1	0	2.36177	0	3.8166	0.918386	5.48156	0	0	6.83971	0	6.42038	4.50716	0	0	0	2.41684	0	1.23879	0	3.21257	0	7.32975	0	2.31904	7.17513	0	6.45746	0	6.99786	0	3.75489	4.54288	0	0	2.27501	5.93475	0	0	3.79494	3.77189	0	0	7.8885	4.06437	0	0	0	0
ENSMUSG00000018565	Elp5	1.98914	8.53776	4.68762	0	0	5.68678	8.32809	7.06501	7.18468	3.90497	7.3427	8.02337	7.12567	5.82782	4.30961	4.29646	8.91382	6.11853	5.19417	5.86295	7.49817	6.48736	6.26153	6.02126	5.54164	7.4941	7.93764	5.92029	7.57509	7.67186	7.57493	5.83213	7.76242	6.66945	7.06544	4.78293	6.9712	7.93652	7.81884	7.51956	8.88301	6.89239	7.61846	6.30597	7.61132	0	6.53543	0
ENSMUSG00000018567	Gabarap	7.80232	6.80839	6.63706	5.31107	5.89845	5.43429	6.49057	2.22342	0	6.53185	5.48091	5.58045	4.15866	5.94883	5.27761	4.91169	0	4.88606	5.58406	8.08092	5.98687	6.29609	0	6.48688	6.69446	3.66676	5.0798	5.2854	5.6499	7.09919	5.45845	6.01881	5.03694	2.01078	4.89385	1.27501	0	0	6.98334	5.41007	6.29811	6.99944	6.27184	7.78149	5.30268	3.91456	5.70901	4.38474
ENSMUSG00000018572	Phf23	4.19692	0.815575	0	5.37782	4.65592	0.613532	6.43112	0	0	2.08746	3.01436	3.59335	0	4.16832	2.50843	2.34767	3.488	4.86987	4.36947	0	0	3.95513	0.704872	0.871844	0	6.16108	2.02857	2.30743	0	0	0	4.58916	5.56499	4.35262	3.24641	0	1.64155	0	3.7866	5.65048	4.66562	0	2.53854	0	3.91073	3.00899	3.22342	0.823749
ENSMUSG00000018574	Acadvl	4.32409	7.59976	3.89821	0	7.87836	4.24336	0	0	0	0	5.40667	2.73769	7.44045	0	6.91707	0	0	6.73118	8.05561	0	2.57289	0	0	5.8535	2.59216	6.0036	3.15381	0	0	3.70155	0	0	0	5.34305	5.99616	5.84775	5.83491	0	7.06361	3.49697	0	1.5509	4.09845	0	6.0635	4.72356	0	0
ENSMUSG00000018581	Dnah11	1.52607	0	0	1.43829	0	0.632268	2.23266	2.58015	0	0.367371	0	2.76553	0	0	0.933573	1.36177	0	2.56316	0	0.505891	0	0	3.72028	3.62877	0	0	2.41954	1	0	2.77189	2.96532	0	0.0703893	4.04352	2.15056	0	0	0	0	0.0143553	0	0.815575	3.68818	0	2.90304	0	0	0
ENSMUSG00000018583	G3bp1	0.0143553	1.98185	3.3799	2.10434	4.12763	0	2.29572	1.97453	2.01436	0	0	2.70929	2.83592	3.41007	3.23879	0.344828	0.536053	2.74846	2.55827	0	3.2555	4.76235	0.356144	2.58015	0.411426	0.831877	0	3.16027	3.08066	4.70929	1.62293	2.76341	3.64616	0.765535	2.78031	0.505891	2.87578	3.05311	2.23879	5.3067	5.56285	3.91456	6.12701	0.516015	3.2765	0	0	2.40054
ENSMUSG00000018585	Atox1	6.4814	6.52105	5.21451	6.78044	0	8.17802	6.50271	6.82807	7.58075	7.59671	5.78424	6.64832	2.34767	0	5.48446	4.98959	6.77939	7.50851	6.51144	6.27463	7.94158	6.70943	7.89379	5.53419	8.00871	6.05246	5.36912	6.09318	7.35614	4.96301	7.17802	8.0568	7.072	0	6.94953	7.20721	6.95884	6.73579	6.24127	5.80967	6.61309	7.64068	7.83624	7.40761	7.39926	8.99478	7.62132	4.40054
ENSMUSG00000018593	Sparc	0	0	0	5.33056	1.79494	0	0	7.30761	0	0	0	4.19771	8.17662	0	0	0	0	6.01235	0	0	0	0	0	4.26903	0	0	0	0	0	1.51602	0	0	0	7.23793	0	0	0	0	0	0	0	0	0	0	0	9.22043	8.55639	0
ENSMUSG00000018599	Mief2	0	5.04701	0	4.36107	0	3.49825	3.849	0	0	0	5.91672	4.86888	1.01436	5.94813	0	0	3.27798	3.59216	0	0	0	0	4.52607	0	0	2.58256	3.91169	4.39163	3.92505	0	3.95977	3.80426	0	0	0	0	0	4.98868	0	0.15056	0	4.61353	5.01881	0	4.01257	5.23764	4.81558	5.05007
ENSMUSG00000018604	Tbx3	0	0	0	0.422233	0	2.21101	0	0	0	0	0	0	0	0	0	0	0	0	0	0	0	0	0	0.263034	0	0	0	0	0	0	0	0	0	0	0	0	0	0	2.26903	0	2.45418	0	0	0	0	2.34199	0	2.05311
ENSMUSG00000018648	Dusp14	0	6.57561	0	1.18269	7.78535	7.30177	4.59574	7.07906	0	0	0	0	0	5.32085	0	0	6.62921	4.79129	3.54226	5.52982	0	6.94416	0	0	0	2.66903	2.854	0	0	4.40803	0	0	0	0	0	0	0	0	7.00955	6.96023	2.3978	0	7.23285	0	6.50605	0	0	0.941106
ENSMUSG00000018651	Tada2a	2.69599	0	0	0.594549	0.505891	1.85997	2.08406	0	3.52356	4.7447	0	3.64386	0	0	0	3.0036	0.516015	6.00899	2.41414	0	0	6.04243	0	0	3.29278	0	4.14649	1.96347	0	1.49057	2.60881	1.9222	0.454176	5.33163	0	0	5.39746	0	0	0	0	0	0.613532	0	6.89033	7.22612	0.879706	0
ENSMUSG00000018659	Pnpo	0	0	2.90689	0	4.20242	4.19298	0	0	0	0	5.18547	0	6.08725	0	0	0	3.6241	5.96648	0	4.91073	0	0	0	0	6.15178	0	0	1.49057	7.01859	0	0	0	0	0	0	0	4.23649	0	0	0	6.56788	0	0	0	0	0	5.89918	0
ENSMUSG00000018661	Cog1	0	0	0	0	0	0	4.75809	0	0	0	0	0	0	0	0	0	0	4.10685	3.79286	0	0	0	0	0	0	5.68734	0	0	0	0	0	1.03562	0	0	0	0	0	0	0	3.33342	0	4.14975	5.45713	0	2.78031	0	0	0
ENSMUSG00000018666	Cbx1	5.59634	6.60125	0.650765	2.4489	6.58646	4.94673	3.69153	4.79597	0	6.48043	5.765	5.62615	6.0813	5.32157	4.89191	5.50048	4.0045	4.58556	5.03738	5.18745	4.25626	5.00585	1.89918	2.61117	5.46695	0	4.78712	4.87431	2.52607	0	5.4138	2.51349	6.71067	5.13504	4.07724	4.68706	5.52136	4.49185	2.07724	3.41278	6.23247	5.61206	4.80271	5.25248	6.07767	7.44493	6.22458	3.78973
ENSMUSG00000018669	Cdk5rap3	0	0	0	6.2926	0	3.82477	0	0	1.774	8.0872	0	2.0635	0	0	2.99277	0	0	3.27798	0	0	0	2.46728	0	0	0	0	2.10434	5.50303	0	0	0	0	6.56864	0	0	0	0	0	0	0	2.12433	0	0	0	3.55459	2.23266	3.28096	0
ENSMUSG00000018677	Slc25a39	0	0	0	5.79883	4.337	5.59126	4.06005	0	3.57046	5.64155	6.41363	2.27501	6.11666	2.43029	0	0	0	3.45812	6.67313	0	0	0	0	6.34961	0	0	0	6.38059	0	7.08385	1.91839	5.30561	2.08406	0	0	0	0	4.40735	5.07767	5.17193	3.8748	5.51001	0	0	0	0	0	0
ENSMUSG00000018678	Sp2	0	0	0	0	3.4489	2.95047	0	0	0	0	0	2.12763	0	0	0	0	0	1.8953	0	0	0	0	0	0	1.96717	0	0.238787	0	0	0	0	0	2.25701	0	2.38957	2.42761	0	0	0	4.49697	0	0	0.464668	0	2.35332	2.99639	0	0
ENSMUSG00000018697	Aatf	4.62234	4.41278	0	0	0	6.21218	0	5.91145	4.5552	0	2.15056	0	5.66107	0	0	2.1177	5.79572	4.36177	0	4.60703	4.05572	5.54102	0	0	6.47005	2.36737	6.88667	0	0	0	4.85549	5.53854	0.695994	0	4.26978	6.26153	0	0	6.41718	0	6.11666	6.26978	2.74201	0	4.1334	0	4.01167	0
ENSMUSG00000018698	Lhx1	0	6.22959	4.97453	0	0	5.62994	0	0	0	0	6.9847	0	0	0	0	0	6.59976	0	0	0	0	0	0	0	0	0	5.17193	0	0	4.54288	6.20065	0	0	0	0	0	0	0	0	0	0	0	0	0	0	0	0	0
ENSMUSG00000018707	Dync1h1	3.65191	0	4.97177	5.4192	0	3.0054	3.39094	2.19535	6.79286	0	6.23016	1.68706	0	3.23573	5.32841	0	5.70099	4.32769	6.84536	1.87971	6.98812	3.32048	0	3.43429	4.65992	5.56346	5.22612	3.18269	4.62585	6.47135	4.82782	6.60185	6.32012	4.9279	4.56255	1.40599	0	1.60881	6.14364	5.22033	0	1.93734	3.20163	2.89142	4.39438	5.32301	0	2.35332
ENSMUSG00000018733	Pex12	4.23036	0	0.669027	3.5373	3.4489	2.30159	5.89142	0	0	0	0	5.85275	0	0	0	0	0	0.704872	0	0	0	0	0	0	4.53294	6.30415	3.27352	5.31361	0	0	5.46238	6.5016	0	0	0	0	0	0	2.28983	0	0	0	0	0	0	0	0	0
ENSMUSG00000018736	Ndel1	0	0	0	5.08916	5.6401	4.41278	6.96705	0	0	5.80349	0	6.07724	2.42223	0	3.01436	4.55397	4.8212	4.58256	4.16832	1.74416	4.35262	6.31723	0	0	1.54102	1.92979	3.53605	3.41549	0	5.24565	0	5.87455	0	0	2.86592	5.58406	0	0	0	0	0	5.24755	4.26903	5.0268	2.8339	0	4.47832	3.49697
ENSMUSG00000018740	Slc25a35	0	0	0	0	7.3311	5.80116	0	0	0	4.55336	0	0.887525	5.30816	0	0	0	0.739848	3.04963	4.05398	3.70044	5.09887	4.62059	1.24489	0	3.95699	7.60533	0	0	5.89772	0	5.15543	0	0	0.650765	0	4.76075	0	0	0	0	2.62527	0	2.8339	0	1.76977	3.47379	0	2.28688
ENSMUSG00000018750	Zbtb4	3.60644	0	0	0	0	0	0	0	0	0	0.0143553	1.08406	0	0	0	0	4.08661	0	0	0	0	0	0	0	0	2.85599	0	0	0	0	0	0	0	0	0	0	0	0	0	0	0	0	0	0	0	0	0	0
ENSMUSG00000018761	Mpdu1	2.86592	0	0	0	2.65306	2.62293	0	0	0	0	0	0	0	0	2.77189	4.19535	0	1.5509	6.1809	0	0	0	0	1.1635	4.65592	5.75622	4.1177	0	2.70266	0	3.63807	0	0	0	0	5.12433	6.05224	2.65992	2.16993	0	3.0072	0	4.10434	0	0	0	0	0
ENSMUSG00000018765	Fxr2	0	1.0072	6.12102	5.82782	3.62059	0	1.03562	0	0	4.76818	0	1.17632	4.17712	4.05918	0.111031	0	2.854	0.356144	0	1.01436	0	0	1.56071	0	0.0143553	0	3.39094	0	0	0	0	0	5.27165	0	0	2.70487	0	0	3.69599	2.68032	0.344828	0	5.24982	0.124328	0.0840643	0	0	3.59694
ENSMUSG00000018770	Atp5g3	8.34549	7.93145	7.98065	8.08295	8.81102	8.10512	9.14898	9.16631	8.01179	8.57145	6.83832	8.7284	8.24031	8.5969	9.38122	7.57289	7.03199	8.04264	8.4508	8.2885	7.61574	9.16143	9.7149	8.3466	8.7763	8.40557	7.39215	8.13448	9.0663	8.12851	8.13945	9.26723	8.15735	8.67013	7.99955	8.17891	8.82687	8.13036	8.79185	9.38342	9.82591	7.97568	8.69773	7.00921	7.90935	9.91162	7.6295	9.35764
ENSMUSG00000018774	Cd68	0	4.3067	0	0	0	0	0	0	0	0	5.15097	0	0	0	0	0	0	5.44394	0	0	0	0	0	0	0	0	5.68874	0	0	3.32193	0	0	0	0	0	0	0	0	0	0	0	0	0	0	1.37851	3.24489	0	0
ENSMUSG00000018796	Acsl1	4.27053	4.86344	8.15305	7.25842	5.80271	6.41295	3.95884	3.45418	3.72574	0	1.02857	2.09424	0	0	0	0	0	5.41312	6.92386	0	1.72247	5.65707	0	4.76022	3.9222	8.01346	4.33771	7.11894	0.475085	1.61824	5.24793	0	0	4.23419	5.47865	0	5.55305	0	6.07767	4.58736	5.01123	0.584963	6.54674	0	1.25701	0	1.77821	4.8885
ENSMUSG00000018800	Abca5	2.17951	0	0	0	0	0	0	3.00899	0	1.10434	0	0	0	0.0703893	0	0	0	0	0	0	0	0	0	5.42492	0.847997	0	2.22033	0	0	0	0	0	2.41143	0	0	0	0	0	0	0	0	0	0	0	5.86542	0	0	0
ENSMUSG00000018809	Smyd4	1.58976	0	0	1.87184	0	0.545968	0	6.54381	7.58323	6.55643	5.62732	1.71809	0	3.27202	5.80607	6.38716	3.96993	6.22901	1.27501	0	0	0	0	0	0.765535	3.12598	0	4.17871	5.90087	4.26679	5.53978	0	5.60407	1.51602	6.92719	0	0.815575	6.62147	5.93593	0	6.04221	1.57531	6.44493	0	1.82375	1.20789	0	0
ENSMUSG00000018819	Lsp1	0	0	7.72233	3.65421	0	4.08661	6.94743	0	0	0	0	0	0	0	1.22033	0	0	6.25852	0	0	0	0	0	0	0	6.85935	0	0	0	0	7.02857	0	0	0	0	0	0	0	0	0	0	0	0	0	2.18903	0	0	0
ENSMUSG00000018820	Zfyve27	0	1.20789	1.10434	0	4.41143	0	0	6.04963	0	0	0	3.18745	0.555816	0	0	4.64674	0	0	0.15056	0	4.0268	0	0	0.176323	3.16832	1.23266	3.74416	0	0	0	0.0285692	0	0	0	0	1.8953	0	0	5.19377	0	0	4.04876	0	0	0	0	7.17143	3.53232
ENSMUSG00000018821	Avpi1	0	0	0	5.76288	4.54967	5.99707	4.91982	0	0	0	6.60763	0	3.33056	0	4.65935	0	0	0	4.33271	0	0	0	0	6.17632	6.08852	0	2.76553	0	3.6017	3.15381	0	3.41819	2.4957	5.59186	0	6.05853	0	0	6.20672	0	0	5.9279	3.6893	5.7271	4.21179	0	0	7.40259
ENSMUSG00000018822	Sfrp5	0	0	0	0	0	0	0	0	0	0	0	0	0	0	0	0	0	0	0	0	0	0	0	0	0	0	0	0	0	0	0	0	0	0	0	0	0	0	0	0	0	0	0	0	0	0	0	0
ENSMUSG00000018830	Myh11	0	0	0	0	0	0	0	0	0	0	0	0	0	0	0	0.356144	0	0	0	0	0	0	0	0	0	0	0	0	0	0	0	0	0	0	0	0	0	0	0	1.0635	0	0	0	0	0	0	0	0
ENSMUSG00000018841	Rad51d	0	0	0	0	0	0	0	0	0	0	0	0	0	4.31107	0	0	0	0	0	0	0	0	0	0	0	0	0	0	0	0	0	0	0	0	0	0	0	0	0	0	0	0	0	0	0	0	0	0
ENSMUSG00000018845	Unc45b	0	0	0	4.39094	0	0	0	0	0	0	0	0	6.34216	0.0840643	0	0	4.36107	0	0	0	0	2.70708	0	0	0	0	0	0.641546	0	0	0	0	0	0	0	0	0	1.31615	0	0	0	0	7.67051	0	0	0	0	0
ENSMUSG00000018846	Pank3	3.46728	3.06523	0	3.83794	0	1.46989	0.286881	0.83996	0	2.11103	2.10098	2.92979	0	3.02326	1.09761	6.38215	1.03562	3.77926	0	4.96023	0	5.04439	0	0	2.26903	4.86394	2.20789	0	0	0	0	3.74631	0	5.337	3.37156	0	0	0	0.641546	0	4.10098	3.82375	0	0	0	0	5.4002	0.263034
ENSMUSG00000018848	Rars	6.97957	7.70833	6.46744	8.27589	3.11936	6.55044	7.99209	8.69017	0	1.774	4.70155	5.84775	7.13556	7.52364	7.22477	6.49793	3.03034	6.64933	7.27491	7.14466	7.65399	6.47135	0	4.78764	6.58706	3.72792	7.40633	7.18844	0	6.84046	6.15218	5.32193	7.27473	7.72928	6.47946	3.31615	8.56906	0	6.51696	7.24935	7.95524	1.48543	6.84825	4.20633	3.89821	2.23879	7.09919	4.77926
ENSMUSG00000018849	Wwc1	1.58976	2.5509	0	0	4.1127	0	1.72683	0	2.26003	0	2.43029	0	0	0	2.488	0	0.422233	1.73552	0	0	0	0	0	0	2.7137	0	2.91648	0	0	0	2.36457	0	0	2.33056	2.89724	3.73444	0	0	0	0	0.713696	0	3.68706	0	0.454176	0	3.488	0
ENSMUSG00000018858	Mrpl58	7.12505	7.79812	5.45055	3.89336	4.37226	7.37434	6.36859	3.81147	7.1471	6.18903	5.54689	5.50843	0	0	0	0	0	3.57289	5.38094	0	7.74275	6.13072	0	5.20398	0	0	5.81506	0	6.9806	8.12262	7.55351	3.926	6.25342	3.60644	4.29719	5.86419	0	0	6.34944	0	7.23045	0	6.69349	7.08714	6.09866	0	7.67723	0
ENSMUSG00000018861	Fdxr	0	4.07125	0	1.13093	0	0	0	0	0	0	0	0	0	0	0	0	5.35931	0	0	0	0	0	0	5.06738	0	5.03166	0	0	0	0	0	0	0	0	0	0	0	0	0	0	0	0	0	0	0	0	0	0
ENSMUSG00000018865	Sult4a1	0	1.32193	0	0	0	0.124328	4.15462	0	0	0	0	0	0	0	0	2.854	0	0	0	0	0	0	0	0	0	0	3.34341	0	0	5.14649	3.13586	0	0	0	0	0	0	0	2.87774	3.23879	0.659925	0	0	0	0	0	0	0
ENSMUSG00000018882	Mrpl45	7.40625	6.22439	5.0072	6.24565	0	1.67807	5.86962	3.91743	3.87086	0	4.72301	5.59932	0	0.641546	6.24165	4.32048	0	6.15036	5.81865	1.87971	6.25077	8.19471	5.54381	6.02104	7.02713	6.61486	2.50589	5.05528	6.41937	7.48083	6.61692	5.28725	1.26903	0	0.344828	5.72792	0.356144	6.42021	6.69864	5.79494	6.33539	4.66789	6.86518	4.85997	7.37955	0	2.70044	5.05181
ENSMUSG00000018899	Irf1	0	0	0	4.34837	0	0	0	0	0	2.33914	2.96162	3.02326	0	6.44725	0	5.76208	0	0	6.51602	0	0	0	0	0	4.23955	0	4.06609	0	6.41464	0	0	0	0	0	0	0	0	0	6.69585	0	5.62761	0	4.25172	0	0	0	0	4.65019
ENSMUSG00000018900	Slc22a5	0	0	0	2.88362	0	0	2.75061	0	0	1.81147	0	0	0	4.16752	0	0	0	0	0	0	3.56438	1.7137	0	0	0	0	0	0	0	0	0	0	0	0	0	0	0	0	0	1.45418	0	0	0	0	6.09592	0	3.96901	6.43346
ENSMUSG00000018906	P4ha2	0	0	7.4266	4.8125	0	0	0	0	6.80748	0	0	7.15015	0	5.1127	3.27501	0	0	0.933573	0.526069	0	6.05094	4.94111	0	3.47638	4.05398	3.53605	6.23113	0.485427	5.61353	0	0	0	0	0	2.96162	4.46205	0	0	5.99684	3.63691	0	0.565597	6.20281	0	0	0	0	4.27575
ENSMUSG00000018919	Tm4sf5	0	0	3.25248	1.73985	3.97269	5.94205	7.36072	4.63749	6.2854	1.89142	1.46467	4.95466	0	6.57592	5.58767	0	2.80735	6.96924	5.57864	0	6.95105	4.7939	0	0	7.16872	5.10014	5.91982	7.10654	7.31089	5.45319	5.26716	3.53978	5.45055	5.88996	1.67356	0	5.92006	0	5.67412	0	5.48929	3.92315	7.84919	7.75228	4.1152	0	0	5.31723
ENSMUSG00000018921	Pelp1	0	0	0	3.36737	0	1.58496	3.39506	0	0	0.0565835	3.08916	1.54102	0	0	0.895303	0	0	1.72247	0	0	2.49313	2.9241	0	1.33342	0	0	2	0	0	0	0.604071	4.1102	1.3505	0	0	0	4.37504	0	0	0	0	2.76765	2.24489	2.22651	0	0	0.189034	3.37434
ENSMUSG00000018923	Med11	5.84348	6.03364	0	0	5.18468	5.89748	0	0	0	0	0	0	0	5.12722	0	0	5.62176	0	6.05376	0	0	0	0	0	5.98504	0	7.06684	0	2.95047	1.79077	2.926	0	2.80941	2.78241	5.92742	4.75114	0	0	0	0	7.53278	0	5.99932	0	3.48929	0	5.37295	6.94953
ENSMUSG00000018931	Natd1	0	0	0	5.70846	0	0	2.33056	0	0.963474	0	0	6.11249	0	0	0	0	1.53605	0	0	0	0	0	0	0	4.63981	5.52105	0	6.61265	0.963474	4.80012	0	0	0	0	0	0	0	0	1.05658	0	1.83996	2.06695	0	0	0	0	1.90689	0
ENSMUSG00000018932	Map2k3	0	0	5.41853	4.85947	0	0	0	0	6.45845	0	5.00045	0	0	0.790772	0	0	4.56803	5.86443	6.15299	0	1.29278	3.28836	0	0.400538	0	0	3.72465	0	0	0	0	0	0	0	0.565597	2.96162	0.575312	0	0	0	1.852	0	0	0	5.79494	0.378512	0	6.0847
ENSMUSG00000018965	Ywhah	0	0	0	4.21101	0	4.05485	0	0.933573	0	0	0	3.26003	5.49921	0	0	1.29866	0	5.36142	4.40803	0	0	0	0	5.64789	7.31805	4.09085	2.5656	0	0	7.17203	6.84825	6.27612	4.06695	6.49969	0	3.20163	0	0	7.33226	0	1.11103	0.748461	0	0	5.74766	8.12159	6.78856	0.773996
ENSMUSG00000018974	Sart3	3.53107	3.90689	2.05311	2.33628	0	1.65992	0	2.74416	0	4.65592	0	0.0285692	4.85898	2.53605	0	0	0	3.38405	0	4.01614	0	0.378512	0	0	1.42223	0	2.07382	0	0	0.879706	2.48285	0.722466	0	0	0	0	0	0	0	0	0	0	2.58256	2.5656	0	0	0	3.67243
ENSMUSG00000018995	Nars2	0	0	0	4.74255	0	0	4.74578	0	0	0	0	0	0	4.62819	0.863938	0	4.13422	4.83086	0	0	0	0	0	0	0	0	0	0	2.22651	2.66221	0	0	1.94486	0	0	0	0	0	0	5.74147	2.93923	2.43563	0.782409	0	0	0	0	5.73227
ENSMUSG00000018999	Slc35b4	0	0	0	0	0	2.75489	0	0	0	0	3.75916	2.854	0	0	3.77294	0	0	0	0	6.18011	0	0	0	0	0	0	0	2.1375	0	0	0	4.36177	1.69599	0	0	0	0	2.22959	3.45681	0	0	0	0	0	7.11614	0	7.38509	3.20633
ENSMUSG00000019027	Dnah1	0	0	1.76977	0	0	0	0	0	0	0	0	0	0	0	0	0	0	0	2.05311	0	0	0	0	0	0	0.214125	0.659925	0	0	0	0	0	0	0	0	0	0	0	0	0	0	0	0	0	0.263034	0	0	0
ENSMUSG00000019039	Dalrd3	3.22805	0	4.34056	7.38853	3.04963	3.81865	0	4.43763	0	0	6.80761	7.31288	0	4.62352	6.03738	0	0	0	6.2538	0	6.6008	6.52403	0	6.44128	7.95169	0	6.96867	0	7.48543	6.69488	0	5.46858	4.66789	3.96993	6.46385	0	0	0	6.02215	0	6.67087	6.17093	4.73985	5.44162	6.94017	0	0	8.13422
ENSMUSG00000019054	Fis1	0	6.7486	6.00899	5.56834	0	6.11645	5.01167	6.72656	0	5.90159	5.54689	5.74255	3.27947	7.70321	4.41481	7.00023	7.54905	7.07007	6.09381	5.40837	0	6.46923	2.37016	2.36737	4.58316	0	7.65821	7.54574	4.86542	4.04352	6.50779	0	5.42021	6.79584	5.70404	6.85773	4.05311	8.65428	5.35509	6.07361	3.74631	6.20653	6.74994	5.78607	5.6453	5.31179	6.58676	2.99095
ENSMUSG00000019055	Plod1	0	0	0	0	0	5.01436	0	0	1.74846	0	1.7137	3.62527	0	0	0	0	5.0781	0.226509	0	0	0	0	0	0	5.92576	5.01346	0	2.09761	0	3.34483	0	0	0	0	3.5509	0	0	0	1.4957	0	1.21412	0	3.74201	0	1.60407	0	0	0
ENSMUSG00000019066	Rab3d	0	0	0	0	0	0	0	0	0	0	3.75916	0	0	0	0	0	0	0	0	0	0	0	0	2.75702	0	0	0	2.69822	0	0	0	0	0	0	0	0	0	0	0	0	0	0	0	0	0	0	0.0285692	0
ENSMUSG00000019080	Mfsd3	3.67129	0	3.58976	0	0	1.848	0	0	0	0	0	0	0.238787	0	0	0	0	0	0	0	0	5.33664	0	0	0	0	0	0	0	0	0	2.91073	0	0	0	0	0	0	0	0	0	0	0	0	0	0	0	0
ENSMUSG00000019087	Atp6ap1	0	0	0.765535	0	0	0	0	0	0	5.64097	3.21723	0	4.66278	0	0	0	0	0	0	5.58045	0	0.411426	2.28983	1.41143	6.53947	0	0	0	0	0	6.67793	0	0	0	3.11103	0	0	0	0	0	0	0	0	0	3.12763	0	0	0
ENSMUSG00000019122	Ccl9	0	2.70266	0	0	0	0	0	1.14405	0.863938	0	0	2.15056	0	0	1.08406	0	0	0	0	0	0	0	0	0	0	0	0	0	0	0	1.37851	0	0	0	2.62293	0.0976108	0	1.97453	0	0	0.321928	1.96347	0	0	0	0	0	0
ENSMUSG00000019124	Scrn1	0	0	0	0	0	0	0	0	0	6.60896	0	1.04963	6.85137	0	2.57046	0	0	0	0	0	0	0	0	0	5.5345	0	0	0	0	0	0	0	0	0	0	0	0	0	0	0	5.23419	0	5.7761	0	3.12928	0	5.10224	0
ENSMUSG00000019132	BC005537	4.90063	2.46989	0	6.35913	6.94334	1.81147	7.65464	6.55704	5.70044	2.96162	1.53605	5.82655	4.33914	6.23209	6.07253	4.73931	4.82528	3.62877	0.632268	2.69377	5.02281	4.35966	2.9782	3.74093	6.00607	4.35685	3.71149	2.40327	2.73985	5.29131	4.09001	4.36317	6.33753	6.7412	6.10811	6.57168	0	1.26903	0	6.30797	6.29921	1.99639	4.8268	3.61706	5.67976	3.26003	5.00405	6.56484
ENSMUSG00000019139	Isyna1	0	0	1.02857	0	4.06178	0.757023	0	7.30597	1.58976	0	6.42089	3.87873	5.1416	2.06005	4.65764	0	0	6.37643	6.69251	0	0	3.67694	0	1.66903	0	1.73118	0	0	3.22188	1.72247	5.72928	2.40599	7.25134	6.44029	2.76553	6.67864	0	0	2.76129	6.37938	0	0	0	5.41177	2.61589	0	1.36177	0.713696
ENSMUSG00000019143	Hars2	0	0	0	0	0	1.58496	0	3.43029	0	0	0	5.79442	0	0	0	0	0	2.1375	0	0	0	0	0	0	0	0	0	0	4.47184	0	5.34305	3.23573	1.76553	0	5.18269	0	0	4.36597	0	2.70266	0	0	0	0	1.85997	4.65535	5.17712	4.95977
ENSMUSG00000019158	Tmem160	0	0	0	3.28983	0	0	0	0	0	3.43962	3.59813	2.33914	0	0	0	0	5.20711	2.52105	5.56834	6.25908	0	0	0	3.13093	4.50208	0	2.38128	5.65764	0	3.76871	2.98185	0	0	0	3.22497	0	0	0	0	0	0	0	0	0	0	0	0	0
ENSMUSG00000019173	Rab5c	5.59813	0	3.76235	0	0	0.443607	0	0	0	0	3.07553	2.81558	0	0	0	0	3.72792	0	0	0	0	0.613532	0	4.3875	0	3.47508	0.85599	2.13422	0	0.659925	0	6.56178	4.29205	0	1.70044	4.904	0	0	0.613532	0	0	0	4.87381	0	0	0	0	0
ENSMUSG00000019179	Mdh2	8.76941	9.28882	9.6224	10.1414	8.24963	9.06614	9.83736	8.03337	8.85565	9.06985	7.43396	9.37456	8.40126	7.46548	9.19616	7.19692	8.96645	9.48722	10.4898	8.16355	9.13653	9.39851	8.93505	9.67523	9.46901	9.45218	9.04865	10.2532	8.85181	8.52078	9.6116	9.31965	8.16907	7.21014	7.89367	7.64825	6.49281	9.39667	9.84627	9.83202	9.60977	9.11728	9.20811	9.502	7.79539	9.98665	8.2744	10.0695
ENSMUSG00000019188	H13	0	3.10769	0	5.43596	0	0	1.81147	0	1.40599	0	0	3.95606	0	2.80941	0	5.8679	1.52607	0	3.10434	0	0	0	3.33485	3.33342	0	4.72465	0	3.07553	3.15704	0	0	0	2.34767	0	2.96532	0	0	3.62293	0	2.69822	1.12433	0	0	5.79649	4.80116	2.65535	7.24982	0
ENSMUSG00000019189	Rnf145	0	0	0	0	4.40463	0	5.2075	0	0	0	2.8953	0	0.505891	0	0	0	0	0	2.66903	5.51381	0	0	0	0	0	0	5.61471	0	0	0	0	0	4.56438	0	0	4.97131	0	0	0	0	0	0	0	0	3.44493	3.74846	0	0
ENSMUSG00000019210	Atp6v1e1	6.33771	7.96434	3.80012	6.09445	3.39232	0	6.77426	5.87701	0	6.17473	8.18046	5.46695	6.76792	3.25248	6.09824	7.09708	5.22651	5.98413	6.02081	2.89724	7.96532	5.19377	3.17473	0	6.30797	6.808	6.14751	5.66391	6.75248	7.041	4.97269	4.65878	1.87184	1.15704	4.29425	4.76288	0	5.85025	7.56369	7.93723	2.23573	5.80967	7.64674	5.82018	7.25456	7.10758	3.30012	6.74551
ENSMUSG00000019214	Chtf18	0	0	0	0	2.72247	0	2.98185	0.0426443	0.765535	0	0	3.05832	0	0	0	0.411426	3.0018	0	0	0	0	0	0	0	0	0	0	0	0.765535	0	0	0	6.24869	0	0.941106	0.992768	0	0	0	0	0.226509	2.18587	7.29048	0	0.956057	0	0	0
ENSMUSG00000019254	Ppp1r12c	0	0	0	0	0	0	0	0	1.70929	0	1.86394	0	0	4.42358	0	0.687061	0	4.91361	0	0	4.20477	0	0	1.63227	0	0	0	5.29682	0	0	0	0	0	0	3.10601	0	0	0	0	0	2.41414	0	0	0	0	0	4.47832	0
ENSMUSG00000019256	Ahr	0	0	0	0	0	0	0	1.5656	0.555816	0	5.27053	0	0	0	0	0	3.29425	3.34483	2.19535	0	0	0	0	0	0	0	3.10601	0.575312	0	1.68706	5.29241	0	0	0	0	0	0.739848	0	0	0	0	0	0	0	0	0	0	0
ENSMUSG00000019261	Map1s	0	4.97085	0.163499	1.54597	0	0	5.39232	0	2.03914	0	0	1.81967	0	1.18903	0	0	0	2.9982	2.09761	2.01436	0	1.80735	0	0	0	0	0.0565835	3.44228	0	0.85599	3.1635	0	3.54473	0	0	0	0	3.41954	0	0	0	1.81967	1.97453	0	2.71809	0	0	0
ENSMUSG00000019295	Tmem129	0	0	0	0	0	0	0	0	0	0	0	0	5.06307	0	2.45681	0	0	0	0	0	0	0	0	0	0	0	0	2.16993	0	0	0	0	1.8953	0	0	2.76553	0	5.67101	0	0	0	0	0	0	0	0	0	5.24146
ENSMUSG00000019297	Nop9	4.2817	0	2.32193	0	3.29572	0	0	4.84449	0	0	0.526069	3.85	0	0	3.59216	0	0	3.0321	0	3.38267	0	2.23266	0	0	0	2.50843	0	0	0	1.28096	1.81558	0	3.11603	0	0	0	0	0	4.45615	0	0	2.98368	0	0	1.33914	0	0	5.04045
ENSMUSG00000019301	Hsd17b1	0	0	0	0	0	0	0	5.66562	0	0	0	0	7.02237	0	0	0	0	0	0	0	0	0	0	4.46336	0	0	0	0	0	0	0	0	0	0	0	0	0	0	0	0	0	0	0	0	0	0	7.65112	0
ENSMUSG00000019302	Atp6v0a1	0	0	0	3.88166	0	4.78293	0	0	0	0	2.97085	4.02857	0.992768	3.30597	0	2.43829	3.40327	0	0	0	2.9222	0.604071	0	4.11936	0	1.59932	0	0	0	0	2.98914	0	0	0	0	0	0	0	0	1.5509	3.83895	1.20163	0	0	0	1.5008	0	0
ENSMUSG00000019303	Psmc3ip	0	6.9318	6.64832	2.37016	3.86493	5.78581	0	6.38284	0	0	0	2.40327	3.67356	0	5.0018	2.76341	0	5.38578	2.17313	0	0	4.00899	3.78346	0	0	0	3.37156	3.1375	3.91934	0	3.06178	0	3.79597	0	5.8212	0	0	0	0	0	0	0	2.70929	3.69265	5.55428	0	5.30232	6.86394
ENSMUSG00000019312	Grb7	0	0	0	5.71397	0	0	0	0.545968	0	0	0	0	0	0	0	0	0	0	0	0	0	0	0	0	0	0	0	0	0	0	0	0	0	0	0	0	0	0	4.93734	0	0	0	0	0	0	0	0	0
ENSMUSG00000019338	Zfp687	1.04963	1.58015	0	0	0.970854	0	0	0	0	0	0	1.42761	2.86394	1.92979	0	0	0	0	0	0.356144	1.63227	2.26003	0	2.4489	0	1.53107	0	4.00899	0	0	0	3.67356	1.22651	2.66903	0	0	0	0	0	0	0	0	0	2.79494	0.918386	0	0.659925	0
ENSMUSG00000019362	D8Ertd738e	7.38327	7.981	5.49474	6.8802	8.80694	7.55788	8.11863	5.53107	7.60392	7.28059	7.16491	6.78437	8.23113	7.88734	7.75742	7.14425	6.92801	8.55132	7.11374	7.32328	7.3466	7.85798	7.82305	8.08396	6.76964	6.78031	6.1639	7.27044	8.71994	8.31234	7.50192	7.81609	8.36571	7.60222	8.93035	6.17891	6.13217	0	7.65943	7.23688	6.16692	7.34811	4.08661	7.84222	7.64875	7.90755	9.50032	7.49897
ENSMUSG00000019370	Calm3	1.58976	0	4.93026	7.10957	4.9364	4.01257	5.23955	0.545968	7.39635	6.01926	0	4.21568	5.88704	3.63807	5.67158	0	0	4.89288	5.4591	0.389567	5.80941	0	5.80323	2.24489	2.53356	2.54102	0	1.87184	0.263034	0	4.87725	0	2.50589	3.82273	3.54967	2.40054	4.60585	2.51349	2.25701	2.20477	6.20711	3.09761	5.34376	0	4.58195	2.15704	0.790772	4.28392
ENSMUSG00000019373	Cops3	8.35487	3.10098	5.73633	6.97911	5.93334	8.38982	8.11145	5.39129	0	8.51357	6.73295	8.10455	6.9578	6.35702	4.60763	7.84147	5.21335	6.37556	6.0917	7.28337	5.28021	7.54867	0	6.67694	6.60896	6.67073	3.89045	8.0332	7.86771	8.25233	3.37016	8.21864	6.94848	8.71311	8.71143	8.30026	7.13145	8.12257	7.77624	9.04089	6.13443	7.21004	8.84395	6.98743	7.77334	5.63604	2.85997	8.66317
ENSMUSG00000019428	Fkbp8	0	0	1.28096	4.04527	0	5.18706	3.10936	0	3.25096	0	0	0	1.60407	2.65076	0	0	0	1.17632	0	0.823749	0	4.84549	0	0	4.4363	6.49378	0	0	0	0.83996	0	0	1.80323	0	5.35579	0	0	0	0	0	4.51223	0	0	0	6.41498	0	0	0
ENSMUSG00000019432	Ddx39b	3.80632	1.76129	6.50239	7.86734	3.14241	6.73836	6.17951	0.925999	0	5.62176	6.234	6.86728	8.53442	0	6.7021	0	4.6153	5.9991	4.89918	0	6.64515	5.05268	0	7.40259	7.41329	0	5.44857	9.4139	4.54782	6.58541	7.23209	6.89409	5.40871	3.5472	7.71163	6.83415	1.85599	0	4.31904	7.34465	0	0.773996	8.21398	5.96855	7.21315	0	3.78031	7.16038
ENSMUSG00000019433	Gipc1	0	0	0	0	0	5.12184	0	0	0	5.16471	0	3.74201	0	0	2.67807	0	4.19535	0	5.17552	0	0	0.956057	0	0	0	0	0	0	6.71012	0	0	0.847997	0	1.93734	0	0	0	0	0	1.90304	0	5.66959	0	0	0	0	0	0
ENSMUSG00000019437	Tlcd1	7.73247	7.17562	8.51025	8.38487	7.72499	7.06781	8.52552	8.19874	8.18413	8.72962	7.45804	7.63118	9.57835	7.7849	8.34296	7.57826	6.80671	7.1207	8.68877	7.97579	8.1981	9.0232	8.44832	8.86366	6.98766	8.34323	6.64933	9.2658	7.75181	8.20755	7.70106	8.55831	7.93003	8.85122	7.38526	7.07157	8.28679	7.86802	8.22231	8.51096	9.08364	8.69084	8.22308	7.69223	7.63844	9.41737	8.60596	9.13763
ENSMUSG00000019461	Plscr3	0	0	0	0	3.54844	0	0	0	0	0	0	0	2.80941	0	0	0	4.44758	0	0	5.10434	0	0	0	0	0	0	0	0	0.516015	0	0	0	0	0	0	0	0	0	0	0	0	0	0	0	0	7.81647	4.81558	0
ENSMUSG00000019464	Ptger1	0	0.918386	0.0840643	0	0	0	1.35614	0	0	0	0	0	0	0	0	0	0	0	0	0	0	0	0	0	0	0	0	4.62527	0	0	0	0	0	0	0	0	0	0	0	0	3.67016	0	0	0	0	0	1.17632	0
ENSMUSG00000019470	Xab2	0	4.71973	0	6.84323	0	4.22959	5.1035	0	0	6.17712	0	1.32193	4.94813	2.94298	0.526069	1.68257	0	4.08916	3.09255	1.74416	5.52199	3.44228	0.111031	0	5.02059	4.87381	3.33485	5.17033	7.16209	3.43696	0	0	4.8953	4.80684	4.1152	0	5.08449	0	0	4.01881	2.34767	0	1.55582	4.20163	2.54597	0	0	6.54736
ENSMUSG00000019471	Cdc37	0	4.62644	3.87676	4.38681	2.85997	1.87578	5.89288	0.748461	0	1.17632	4.40122	4.11936	2.26303	1.73985	0	0.111031	0	2.10434	6.1914	6.55566	0.704872	3.85699	0	5.25852	4.90641	0	3.25701	5.14445	0	4.53978	1.36737	1.28096	0	3.47897	3.5097	2.90497	0	0	1.72247	4.56377	0	0	2.59932	0	2.23879	0	3.89433	4.69098
ENSMUSG00000019478	Rab4a	0	7.19574	7.28123	0	7.75261	4.21335	5.1811	0	0	0	0.933573	4.35191	7.13576	0	0	0	8.37552	5.24336	0	0	0	3.93829	0	4.80374	4.08576	0	0	0.992768	5.31252	6.39283	2.49057	0	0	6.85711	0	5.96855	0	0	6.39917	1.0072	0	0	6.25833	0	0	0	0	0
ENSMUSG00000019487	Trip10	0	0	0	5.25814	0	0	0	0	0	0	0	0	0	0	0	0	0	1.73552	0	0	0	0	0	1.34483	0	0	0	3.87086	0	0	0	0	0	0	0	0	0	0	0	0	0	0.367371	2.51602	0	0	0	0	0
ENSMUSG00000019494	Cops6	3.27202	4.93687	0	7.46336	5.96809	6.81634	8.52133	4.7148	0	0	7.25267	6.69209	5.50271	0	5.3906	0	5.77294	6.224	6.64198	7.0493	7.23611	1.44361	3.44228	6.78673	5.48864	2.36457	7.73044	5.2791	8.34921	5.22612	6.52168	5.42895	3.03914	0	0	2.58976	3.5435	0	6.1266	0	6.46271	6.24565	7.83491	6.23381	7.36588	0	1.88362	3.48027
ENSMUSG00000019505	Ubb	11.2616	11.6301	12.3694	13.2953	12.8385	12.7733	13.4636	12.4709	11.9052	12.3694	12.2343	13.0121	13.2149	11.7035	12.7014	11.6656	11.8646	11.8422	13.5607	11.9011	13.4361	13.4098	12.6552	12.9408	12.2599	12.6045	11.7976	13.5958	12.6654	13.2585	12.4888	12.8906	10.9438	12.8314	12.4395	12.256	12.5166	12.1445	13.2443	13.1239	13.4142	12.8237	13.2099	12.0146	12.5101	13.3299	12.3187	13.2021
ENSMUSG00000019518	Ap4m1	4.05918	2.09085	2.41143	5.56133	2.38405	4.37434	4.47962	0	5.17113	1.03562	2.78241	4.18507	0	1.1177	4.68032	1.29866	4.26529	4.55459	1.29278	0.475085	4.21179	5.05745	5.98025	4.63691	0.782409	5.4614	4.06781	3.13093	4.68986	4.73715	0	6.89276	0	0	2.40871	7.08087	0	7.24051	3.73985	3.0054	5.76049	0	4.15056	0	2.1635	2.95791	0	2.29866
ENSMUSG00000019528	Gyg	7.18378	0	0	6.804	0	0	0	0	0	2.4957	4.47638	4.90159	5.14975	7.32409	5.83719	0	3.44758	4.34625	0	3.41278	6.59066	6.18488	0	5.24679	0	5.89069	2.07039	8.46303	3.05658	6.54024	0	4.38957	0	3.58256	0.879706	0	5.47508	0.847997	6.72465	0.773996	6.29499	4.50653	7.02614	2.52857	5.89748	0	4.03826	5.58256
ENSMUSG00000019539	Rcn3	0	0	0	0	0	0	0	0	0	0	0	0	0	0	0	0	0	0	0	0	0	2.78869	0	0	0	0	0	0	3.07553	3.47249	0	0	0	0	3.19692	0	0	0	5.41853	0	3.83086	2.62293	0	5.07938	0	8.69262	0	0
ENSMUSG00000019564	Arid3a	0	0	0	0	0	0	0	0.298658	0	2.97636	0	2.0072	0	0	0	1.66448	0	0	1.79494	3.79597	0	0	0	0.0976108	0	1.72683	0	0	0	1.15056	0	3.99186	0	1.80323	0	0	0	0	0.111031	0	0	1.1177	4.21257	0	0	0	0	0
ENSMUSG00000019578	Ubxn6	1.22033	1.1375	1.42223	6.08385	2.10098	0	0	1.76129	0	0	3.05311	2.82375	4.8339	0	4.54102	5.47962	0	3.7845	0	4.95652	0	2.07039	6.3651	0	4.96993	5.36632	3.07724	0	3.73444	5.43863	0	0	2.06695	2.63691	0.0703893	0.124328	0	0	7.03606	0.0143553	0	4.05311	0	0	2.23573	0	0	1.01436
ENSMUSG00000019579	Mydgf	0	6.64688	0	0	5.53512	2.19849	0	0	0	4.99141	3.46597	0	2.59455	0	0	0	0	3.16672	0	4.66732	0	0	4.97957	3.86888	0	4.9905	4.48607	0	0	2.82985	3.79805	5.13709	0	0	0	0	0	5.61589	0	0	0	0	5.40905	0	0	5.29094	6.42291	0
ENSMUSG00000019590	Cyb561	0	0	0	6.34767	0	0	0	0	4.75221	0	3.54597	0	0	0.464668	0	0	1.73985	3.2765	0	0	0	0	0	0	0.124328	0	0	0	0	0	0	0	0.0976108	0.0703893	5.66363	4.45154	0	0	5.04045	0	0	0	0	0	1.774	0	0	2.70487
ENSMUSG00000019647	Sema6a	0	0	0	0	0	0	0	0	0	0	0	0.0143553	0	0	0	0	0	2.22959	0	0	5.25663	0	0	0	0	0	0	0	0	0	0	0	0	0	3.2765	0	4.86987	0	0	0	0	0	0	0	0	0	0	0
ENSMUSG00000019659	Ccdc12	0	4.84348	3.80735	2.9855	0	5.84674	6.76381	7.99475	6.76222	5.23917	3.69377	2.94298	0	4.27352	4.59335	4.1334	4.91648	3.83289	6.67384	3.488	5.36632	5.79779	3.88753	4.2765	6.35896	4.93876	5.21529	2.76765	5.79701	4.08576	5.55949	0	7.00259	0	4.47119	6.83302	0	0	0	0	4.55643	4.38957	5.93452	8.59552	2.55827	0	2.89142	7.13258
ENSMUSG00000019689	Fmc1	2.97636	0	0	5.20945	0	0	4.79077	0	6.55305	4.57592	0	5.74362	0	0	0	0	0	4.11853	0	5.35403	0	0	3.73118	0	3.77716	0	6.0798	5.66988	7.16762	3.75916	0	4.21568	2.74416	5.52388	3.75382	6.57879	0	0	0	4.26754	0	0	5.90159	7.46948	2.83996	7.76421	0	0
ENSMUSG00000019699	Akt3	0	0	0	0	2.80735	5.14405	0	0	4.33771	1.26303	0	2.85	0	0	1.10434	0	0	1.3505	0.941106	0	0	3.5509	0	6.76832	5.13545	3.06178	6.37469	0	0	0	0	4.74578	0.978196	0	2.05311	1.42761	0	0	3.87381	0	6.33949	0	0	0	3.47768	0	0	0
ENSMUSG00000019710	Mrpl24	0	6.43329	3.65535	5.47346	2.96347	7.23477	5.47865	6.32085	6.4645	7.59686	4.98778	7.42643	6.54566	0	4.7301	4.79181	6.92006	4.74039	4.97957	6.30725	6.14425	7.29168	4.06867	4.96486	4.27277	5.77979	6.47671	6.79507	7.5775	4.9542	5.59006	0	6.91862	6.49442	7.69857	6.65607	1.52105	6.86034	7.09402	6.2778	7.19012	4.98914	5.58976	0	7.94246	5.3466	0	0
ENSMUSG00000019715	Gle1	4.38059	4.90881	7.12008	7.19052	6.73539	7.63161	5.35438	4.52544	4.41549	7.63568	6.06544	5.52701	0	7.34145	6.68075	5.98937	4.56438	5.57894	7.41777	8.32724	6.94615	5.52042	0	1.51602	0	3.27501	5.98391	7.46875	5.72	7.57107	0	5.34767	7.67652	3.08746	4.19377	0	6.91073	3.98914	7.15593	1.05658	5.63517	4.63052	3.77505	2.96717	7.22891	0	6.9028	7.89026
ENSMUSG00000019726	Lyst	0	1.15704	0	2.11103	0	3.34341	0	0	0	0	0	0	0	2.86394	0	0	0	0	0	0	1.69599	0	0	1.85997	0	4.73931	0	0	0	2.17632	5.32697	0	4.49057	0	0	0	0	0	2.81762	0	0	0.298658	0	0	0.650765	0	0	2.94673
ENSMUSG00000019731	Slc35e1	0	0	0	0	0	0	0	0	0	0	0	0.604071	4.06523	0	0	0	0.464668	0	0.367371	0	0	0	0	0	0	0	0.641546	0	0	0	0	0	0	0	0	0	0	0	0	0	0	0	0	2.71809	3.8953	0	0	0
ENSMUSG00000019732	Calr3	4.29499	5.31361	0	3.26454	0	0	0	0	0	0	0	0	0	0	0	0	0	0	0	0	0	1.11103	0	0	6.01257	0	0	0	0	0	0	0	4.9279	0	0	0	0	0	4.56133	0	0	4.12516	0	0	0	0	0	0
ENSMUSG00000019734	Tmc4	0	0	0	1.22651	0	0	0	7.0649	0	0	0	0	0	0	0	0	0	0	0	0	0	0	0	0	0	0	0	0	0	0	0	6.30177	0	3.74201	0	0	0	0	0	0	6.78398	0	0	0	0	0	0	0
ENSMUSG00000019738	Polr2i	6.53247	4.63459	8.37003	8.57947	7.03496	7.33387	7.37269	7.39051	7.79188	6.94228	6.77716	8.11577	7.71665	6.25493	5.36247	7.4545	5.52951	8.06453	4.46858	5.37295	5.96185	8.51802	6.26266	7.4564	5.63546	7.21801	4.97682	7.56598	6.88935	7.41253	4.9991	5.38198	4.44427	5.14323	6.09107	6.24108	8.1919	9.43696	7.42526	8.62936	7.61567	3.49057	0	6.35138	8.2457	7.99124	4.26978	7.12391
ENSMUSG00000019761	Krt10	0	2.52607	0	4.09508	0	4.90929	2.54844	5.68986	3.99005	3.852	4.36947	3.69488	3.30305	4.4614	6.6792	5.05528	0	5.02989	2.45418	0	0.632268	0	0	0	4.12102	0	0	0	0	2.54102	0.321928	0	3.50208	3.47508	0	0	0	0	6.39369	0	3.86592	4.06523	4.24565	4.64328	5.18309	0	0	0
ENSMUSG00000019763	Rmnd1	7.31922	3.15056	0	7.97522	0	7.80161	5.27836	4.1152	0	4.99594	0	4.67525	0	6.75609	0	0	0	5.50526	7.69558	0	0	6.74147	0	6.87664	5.81711	0	6.28522	0	7.08055	6.69307	6.73322	5.62498	7.6946	0	6.62352	8.89315	0	6.66576	8.42895	2.9782	2.40327	0	5.35297	9.08653	5.52732	6.73796	5.82273	2.01078
ENSMUSG00000019773	Fbxo5	0	0	0	0	0	0	0	4.28836	0	0	0	0	6.031	0	0	0	3.47249	1.9782	0	0	0	0	0	0	6.96913	0	0	0	4.38612	0	0	0	0	0	0	0	0	0	2.47768	0	0	0	0	0	0	0	0	0
ENSMUSG00000019774	Mtrf1l	0	0	0	2.70708	0	3.96901	0	0	0	0	0.0426443	0	0	4.52231	0	0	0	0	0	0	0	0	0	0	0	0	0	0	0	0	2.40054	0	6.04658	0	0	5.28355	0	0	0	0	0	0	0	0	0	0	0	0
ENSMUSG00000019775	Rgs17	0	4.28983	0	0	2.62293	0	0	0	0	0	0	1.03562	3.26454	6.2765	1.4489	2.43296	0	0	0	0	0	0	0	0	0	0	0	1.24489	5.60466	4.40054	0	0	0	4.50653	6.75315	0	0	0	0	4.26903	6.75889	0	0	0	0	0	0	3.69711
ENSMUSG00000019777	Hdac2	2.32193	0	5.87627	5.79805	2.80116	4.24641	0	4.34483	5.30159	3.80735	4.72247	5.63169	5.13175	6.70998	0	7.36728	4.90497	5.2765	3.70929	3.35755	5.55827	6.47298	0	6.30943	5.85425	0	6.6343	3.25852	3.9782	6.57061	3.78764	2.70708	4.80735	3.09424	1.82375	5.42727	6.77452	0	5.21179	5.27426	6.34572	0	5.98413	5.11437	4.3512	0	4.49761	6.31886
ENSMUSG00000019782	Rwdd1	4.48671	5.88093	3.38128	3.94392	5.19653	6.25663	6.03386	0	4.48929	7.71039	3.91648	5.56407	0	6.92778	5.47735	6.83618	5.53512	0	6.7862	6.24812	0	5.84775	7.80213	0	6.33092	4.67864	2.02148	5.18864	5.44162	3.82579	6.48446	0	6.44642	4.19613	2.54597	0	6.68342	2.86987	5.26529	6.4494	7.59276	7.17672	8.01675	1.926	3.88362	0	3.47768	4.6605
ENSMUSG00000019790	Stxbp5	5.40361	0	6.59276	5.97591	0	0	0	0	0	0	0	0	0	0	0	0	0	4.15704	5.48446	0	3.52231	0	0	0	0	3.82579	0	0	0	0	0	0	4.4957	0	0	0	0	0	0	6.34003	0.757023	0	0	0	0.748461	0	0	5.58736
ENSMUSG00000019791	Hint3	0	2.66903	2.98914	1.94486	0	5.61088	1.848	5.62381	0	6.54396	5.71727	4.42358	0	4.9814	2.774	0	5.35579	5.85449	0	5.07724	0	0	0	0	0	0	0	2.72683	0	0	0	6.29866	0	7.48156	0	0	0	6.83555	0	3.8679	0	4.71425	0	4.78712	4.32625	0	0	4.36947
ENSMUSG00000019792	Trmt11	6.33807	4.9331	0	5.55305	4.15623	7.46328	7.59738	0	7.77103	7.14578	4.56742	5.22728	4.87529	1.28688	1.04264	6.63241	5.74658	6.93475	0	6.66661	7.5089	6.37104	3.15543	0	8.07307	5.12887	0	5.6314	6.42727	6.43729	4.03122	0	4.9991	0	4.67299	7.19623	3.60051	2.4957	7.00101	0	6.53947	6.94334	7.27062	0	4.88411	5.1297	7.44394	5.58946
ENSMUSG00000019794	Katna1	6.07361	0	7.38405	0	0	4.12019	5.70183	0	2.61589	4.0063	6.78306	6.45302	2.12102	6.74645	5.24869	5.40429	5.16269	6.45549	6.2211	6.30579	5.44427	0	5.9514	2.16672	7.95425	3.72356	0.970854	4.50526	7.40718	4.90833	7.28734	5.0072	6.71576	0.713696	0	0	0	0	6.69098	6.78973	7.58541	5.70127	6.94977	6.6605	5.5598	0	7.65943	3.49185
ENSMUSG00000019795	Pcmt1	6.26866	0	4.69042	6.5809	6.69349	6.17453	5.28614	5.73579	3.42626	0	6.78267	7.11114	4.75382	0.464668	6.65076	4.42223	1.5509	7.19948	1.08406	4.41549	7.51712	5.69042	6.06134	4.91695	5.74578	6.92481	1.35614	7.12453	5.72	6.76739	5.24451	5.62585	4.77979	4.99774	0	7.29884	0	3.64731	4.23879	6.455	5.75114	3.63459	6.84699	6.5245	5.69544	0	1.98185	6.63445
ENSMUSG00000019796	Lrp11	0	0	0	1.1375	0	0	0	0	0	0	0	0	0	0	0	0	3.91265	0	0	0	0	0	0	0	1.02857	0	0	2.92029	0	0	0	0	1.85599	0	3.52231	0	0	0	0	0	0	0	0	0	0	0	5.23074	0
ENSMUSG00000019797	1700021F05Rik	7.48502	6.80336	0	1.97085	7.37226	5.64847	6.03892	7.79526	7.15269	0	6.01547	6.6632	5.2114	0	5.86171	0	5.79416	5.78633	4.54905	0	7.7937	6.08066	6.04199	7.26857	3.78555	4.69988	7.41447	0	6.93652	4.67186	6.33842	7.4224	3.41143	1.79909	1.90689	4.96162	8.65044	7.33548	4.54102	6.93546	3.43429	4.15299	0	6.01881	5.62264	0	6.06264	3.853
ENSMUSG00000019802	Sec63	6.71397	3.16832	2.5008	7.46434	4.87823	7.33414	6.35085	0.713696	5.04221	3.15704	6.58901	6.17752	0.367371	6.75248	0	5.28503	0	5.4489	3.37295	0	3.21568	6.07039	0	7.34447	0	1.85599	3.15866	5.49281	8.10035	3.21723	6.4746	4.80219	4.25701	0	3.48027	0.659925	0	2.1635	6.77466	0	7.48559	0	4.02237	2.28688	4.62	0	0.956057	7.04243
ENSMUSG00000019804	Snx3	3.32912	5.91767	0	4.83137	0	5.66078	1.56071	4.28466	5.14731	6.99639	1.37851	5.40565	5.60763	5.97361	7.23869	4.38681	7.63699	7.24279	5.02989	5.38301	3.4489	5.3107	0	5.31288	7.18626	5.25739	5.83517	7.02392	5.73498	5.13545	0	6.04352	3.70266	4.8535	5.07425	4.33271	5.99299	5.77742	6.86987	3.07895	0	6.49378	7.61206	7.68895	5.98846	6.9798	5.64155	5.86047
ENSMUSG00000019806	Aig1	0	0	0	4.42291	0	6.05137	7.95577	6.81801	1.83592	5.79129	3.96532	6.70169	0.641546	0	4.71864	7.80161	0	4.49825	0	3.84398	7.28697	0	3.65992	6.4138	0	4.39917	3.0072	5.31976	2.17951	0	0	4.39506	6.45204	4.0635	2.01436	3.90593	1.02148	1.0635	0	1.87184	0	3.60407	0	3.65992	7.51822	0	1.36177	0.956057
ENSMUSG00000019808	Adat2	0	1.04264	2.36457	0	0	2.84197	0	1.20789	0	0	0	2.79909	0	0	0	1.57531	0	4.2032	3.56803	0	0	0	0	0	1.05658	0	0	0	0.918386	3.64386	0.85599	0	2.60644	2.99458	0	1.15704	4.916	0	0	0	4.38474	1.02857	5.42694	0	0	2.42761	0	1.04963
ENSMUSG00000019809	Pex3	0	6.6978	3.90207	0	0	6.23726	0	1.29866	0	5.03342	0	3.79286	4.65878	0.83996	1.23879	3.34199	0	3.5656	6.86084	0	0	0.575312	0	1.09761	0	2.53605	1.34483	2.66676	4.50271	3.77505	0	1.47508	3.10936	4.7447	0	5.12639	0	0	4.03034	0	0	0	3.96993	0	0.62293	3.0018	0	5.36912
ENSMUSG00000019810	Fuca2	0	0	6.56864	0	0	0	0	5.83162	0	0	0	0	3.67243	0	0	0	0	0	0	0	3.10936	0	0	0	0	0	0	0	0	0	0	0	0	0	0	0	0	0	0	0	0	0	0	0	0	2.85599	0	0
ENSMUSG00000019813	Cep57l1	0	7.05961	0	4.05485	0	4.99232	0	4.30743	4.42895	3.0321	5.21917	0	0	1.28688	1.8679	0	0	6.35579	0	5.39678	0	1.97085	0	6.86666	1.30451	0	5.23496	3.04614	6.63749	0	5.478	6.50494	2.73769	0	0	4.57652	0	0	0	5.58316	0	0	0	0	4.45878	0	5.75221	7.63959
ENSMUSG00000019814	Ltv1	6.02569	3.96255	5.86814	5.50048	5.21568	0	6.83466	0	0	0	0	6.10119	5.45943	1.72683	6.12681	5.15502	7.19623	4.18903	3.99458	6.79883	7.62717	3.38128	3.34199	6.59246	6.39815	0	0.594549	7.12319	6.98094	2.9782	0	0	6.54288	7.48647	7.38759	5.39883	4.44294	7.60066	6.57939	6.63052	6.38422	0	0	6.33789	5.77241	8.2417	2.65535	5.98823
ENSMUSG00000019817	Plagl1	1.95977	2.29866	0	0	0	0	0	0	0	4.60407	6.12722	3.24031	0	0	0	6.18587	0	2.10098	0	1.1635	2.66221	0	0	0	0	0	0	0	5.54967	0	0	4.488	0	0	7.02104	0	0	0	2.30451	5.47054	0	3.73118	0	0.863938	0	0	0	0
ENSMUSG00000019818	Cd164	5.9331	6.83327	6.8416	5.17113	8.13965	6.64024	6.85162	6.98231	0.903038	4.46336	7.77564	6.93723	6.05355	6.48269	6.10622	8.29462	4.96809	6.77479	4.35544	7.62147	2.46728	0.948601	0.9855	6.8716	7.374	6.86505	7.11582	4.8339	7.32012	6.0607	4.96625	0	5.12928	6.77373	7.12381	6.79675	0	2.01792	7.49346	7.21101	5.22226	7.34643	6.59857	1.72683	6.41802	0	6.04396	7.33753
ENSMUSG00000019820	Utrn	3.70155	0	4.16832	0.0285692	3.15218	0	2.22959	3.19849	0	4.11187	3.96625	4.04789	0	4.02148	0	0	0	1.45943	4.9514	3.6427	1.97085	3.56194	0	1.31615	5.47508	4.22805	2.34483	0.526069	0	0	0	0	0	2.488	0	4.27277	0	3.19849	3.60999	5.01792	0	0	4.36527	0	4.43162	0	4.47379	3
ENSMUSG00000019822	Smpd2	0	7.1128	0	5.06393	2.52607	0.713696	0	0	0	4.88215	0.356144	2.74631	0.687061	0	0	0	0	3.17153	4.79857	5.38716	5.68342	4.33842	5.53636	0	4.0993	6.11666	0	0	3.95884	5.20984	5.62117	4.47573	6.09635	0	2.55336	0	5.59305	0	2.87971	5.47119	0	0	6.7786	0	3.41007	7.0278	5.85474	0
ENSMUSG00000019823	Mical1	0	0	4.90448	5.29536	0	0	0	0	0	0	4.49953	4.70984	0	0	0	0	0	0	0	0	0	0	0	0	0	0	0	0	0	0	0	0	4.15785	0	0	0	0	6.09782	0	0	3.94579	3.53107	0	0	0	0	0	0
ENSMUSG00000019826	Zbtb24	1.32769	2.852	0	0	0	5.1102	4.61058	0	0	0	0	0	0	0	0	3.38128	0	0	0	0	0	0	0	0	0	0	0	0	0.15056	0	0	2.30743	0	0	0	0	0	0	0	0	0	0	0	0	0	0	0	0.275007
ENSMUSG00000019831	Wasf1	0.400538	1.774	5.45121	5.16912	4.92125	4.38128	5.94181	5.90881	3.76977	5.02414	3.73444	4.06005	4.13668	2.86196	4.29499	5.17911	5.1819	5.58616	4.37782	1.13093	5.44128	3.74308	3.85499	3.15218	4.78555	3.79597	3.20945	4.1811	4.25852	2.79077	4.25096	5.26341	3.16672	2.46205	5.88972	3.30159	0	0	4.85947	6.01279	2.53107	6.7412	3.64731	3.62994	3.43296	3.3799	3.91743	5.55059
ENSMUSG00000019836	Amd-ps4	7.10014	0	0	0	0	0	0	0	0	0	4.84549	6.25739	7.4165	0	0	0	0	0	0	6.46271	7.15441	0.111031	0	0	0	0	0	3.98823	0	0	0	0	0	3.81455	0	0	7.21199	0	0	7.35808	6.13914	0	6.99186	0	0	0	0	0
ENSMUSG00000019837	Gtf3c6	0	0	0	5.30342	0	0	6.42878	5.23993	0	6.32859	0	4.47119	6.96428	0	0	0	6.9331	4.04614	4.17871	0	0	0	0	2.69822	0	0	6.61515	2.61353	5.8505	0	0	0	0.214125	0	0	7.4591	0	0	0	7.80258	0	0	0	0	6.49953	0	0	5.96648
ENSMUSG00000019838	Slc16a10	0	0	6.10161	1.48027	0	0	0	2.38128	0	5.07168	0	0	0.992768	0	0	7.17263	0	5.7385	0.650765	1.22033	6.0936	0	0	0	6.31488	0	0	0	0	0	0	0	0	0	0	3.65076	5.45187	0	0	0	0	0	0	5.33485	0	0	0	0
ENSMUSG00000019841	Rev3l	5.02636	5.18587	5.4353	0	1.63227	0	0	0	0	6.81044	5.26078	0	4.35966	0	2.46205	0	0	4.75382	1.90304	0	0	0	0	4.04177	0	0	0	0	6.21801	2.59455	4.57531	1.65076	0	0	0	6.04636	0	0	3.5008	0	0	1.01436	0	0	3.04089	0	2.11103	0
ENSMUSG00000019842	Traf3ip2	0	7.0635	0	0	0	0	3.62527	0	0	0	0	0	0	0	0	0	0	0	0	0	0	0	0	0	0	0	3.8953	0	4.47897	0	0	4.47249	0	0	0	0	4.89579	0	0	0	0	0	0	0	0	0	0	0
ENSMUSG00000019843	Fyn	7.11904	6.9046	4.55582	4.31397	0	5.83162	0	3.63807	7.49657	2.01792	1.4957	2.5008	3.10936	5.95047	2.65992	5.93475	2.68482	7.05572	0	7.54048	0	0	0	4.76871	7.51704	0	4.40463	5.9855	3.7126	0.495695	6.9479	2.93357	7.27109	6.15987	2.28983	6.35456	0	0	6.05485	1.41684	3.32048	2.96901	0	7.44741	6.70293	4.07724	5.79935	3.90593
ENSMUSG00000019845	Tube1	0	4.2502	0.344828	0	0	0.879706	0	1.18269	0	0	0	1.3505	0	0	0	0	0	0	0	0	1.61824	0	0	0	0	0	0	3.0054	0	6.32283	4.53356	0	0	0	0	0	7.34855	0	0	0	0	0	0	0	2.96901	0	0	0
ENSMUSG00000019849	Prep	0	0	1.23266	0.545968	0	4.14812	2.76977	0	0	0	2.0321	0	0	0	0	0	3.5656	0	0	0	1.02857	0.879706	0	0	0	1.82375	0	3.32769	3.97911	0	0	0	2.93546	0	0	0	1.1635	0	0	2.54102	2.61353	0	1.40599	0	0	0	0	0.687061
ENSMUSG00000019851	Perp	0	0	0	0	0	2.73985	6.6865	0	0	0	0.464668	0	0	0	0	0	0	0	0	0	0	3.17153	0	4.82833	0	0	0	6.04505	0	0	0	0	0	2.15381	0	0	3.853	0	0	4.78188	0	0	1.75275	0	0	0	0	6.45385
ENSMUSG00000019852	Arfgef3	0	0	0	0	0	0	0	0	0	0	0	0	0	0	0	2.60644	0	0	0.432959	0	0	2.40599	0	0	0	0	1.48027	0	0	0	0	0	0	0	0	0	0	2.26303	0	2.79494	2.19535	3.62059	0	0	0	0	0	0
ENSMUSG00000019853	Hebp2	0	0	0	0	0	0	0	0	0	0	0	0	2.44626	0	0	0	0	0	6.48607	0	0	0	0	6.0321	0	0	0	0	0	0	0	0	0	1.61824	0	0	0	0	0	3.9982	0	0	0	0	0	0	4.47184	0
ENSMUSG00000019854	Reps1	5.30086	4.10266	5.17393	4.25776	0	5.66505	0.956057	0	0	0	2.3978	3.77505	0	7.42131	0	2.54597	0	2.7866	0	0	6.4694	0	1.98185	3.81558	5.73064	6.06738	5.82222	0	0	0.454176	0	0	0	3.26754	0	0	0	0	0	0.356144	0	0.422233	4.06781	0	4.77189	0	0	0
ENSMUSG00000019856	Fam184a	3.98277	0	0	0.765535	0	0	0	0	0	0	5.61736	4.12184	0	0	0	0	0	0	0	0	0	2.9486	0	0	6.57531	0	6.1983	4.28021	5.47768	0	0	1.5008	6.38939	0	0	4.9855	0	0.704872	7.26322	5.99661	0	5.56864	3.82985	0	0	0	4.84298	0
ENSMUSG00000019857	Asf1a	1.61824	0	0	4.75649	5.93074	0	4.80581	6.29994	2.99277	0.713696	4.28466	2.19535	0	5.68538	3.54597	6.11686	5.8824	1.76129	0	5.74792	0	0	0.400538	5.69014	0	5.7498	5.02237	4.34412	3.27202	6.13072	1.50589	0	0	4.36667	2.46467	6.7658	0	2.40327	0	0	6.63474	3.02326	5.90929	0	0.516015	0	0	0
ENSMUSG00000019861	Gopc	0	5.77952	0	0	0	0	0	0	0	0	0	0	0	4.91504	0	0.137504	0	0	0	0	0	0	0	0	0	0	0	0	0	2.62527	0	0	0	0	0	0	0	0	0	0.250962	0	0	0	0	0	0	0	0
ENSMUSG00000019863	Qrsl1	5.47119	0	0	3.03914	0	5.14037	0.62293	5.47703	3.64616	0	0	4.52982	0	1.9486	0	0	3.21878	4.35544	0	4.04439	5.22651	6.13873	5.96209	5.57592	6.58346	2.56803	3.61589	6.35368	6.03518	0	3.80116	5.41447	3.89433	0	0	6.29112	0	4.70432	6.05376	0	0	1.73118	8.29536	0	5.48671	0	0	0
ENSMUSG00000019864	Rtn4ip1	0	0	0	0	0	0	0	0	5.70404	0	0.83996	0	0	0	0	0	0	0	0	0	0	5.47346	1.53107	0	3.32625	0	0	0	0	0	0	0	0	2.26604	0	0	2.31615	0	0	0	4.03562	3.10601	0	0	3.90881	0	0	1.58015
ENSMUSG00000019866	Aim1	0	0	0	0	0	0	0	0	0	0	0	0	0	5.18309	3.89142	0	0	0	0	0	0.956057	0.389567	0	0	0	0	0	0	0	0	0	0	0	0	0	0	2.35614	0	0	0	0	0	0	0	5.09466	0	0	0
ENSMUSG00000019868	Vta1	0	8.5225	7.09803	7.20006	4.57046	3.33914	6.82871	5.26003	7.57122	7.42408	2.1635	8.18031	0	0	7.44931	1.848	7.83693	6.64818	8.56784	1.32193	0	7.68916	0	0	6.17293	3.64501	4.1177	6.71562	0	7.20662	5.2211	6.2651	5.83213	6.78215	7.142	0	3.70708	8.52603	8.4545	8.23194	4.24641	5.10601	8.44688	5.45943	7.69912	0	0	5.50557
ENSMUSG00000019872	Smpdl3a	4.14241	0	0	0	0.641546	0	4.87627	0.773996	0	0.879706	0	0	4.19535	4.51349	0	0	0	0	0	0	3.30159	0	0	5.21994	0	0	0	6.42156	0	0	0	0	0	0	0	4.53045	0	0	0	0	0	4.39985	0.584963	0	0	0	0	0
ENSMUSG00000019873	Reep3	0.713696	0	0	0	0	0	4.26978	3.74201	0.584963	0	1.76977	2.98914	1.63691	0	0	0	0	0	1.37851	0	0	0	0	0	0	0	3.23726	0	0	3.46205	0	0	2.56316	0	4.0321	0	3.04789	0	0	0	0	0	0	0	0.0976108	6.67723	2.10769	0
ENSMUSG00000019877	Serinc1	0	2.76553	5.79181	5.21023	3.95791	2.84398	6.22458	0.286881	6.09445	2.63691	2.69599	2.27798	6.19889	5.51475	0	7.7343	5.88972	0	5.20906	3.19535	6.3443	0	0	1.04963	5.22535	6.25588	0.250962	3.40735	2.50843	0	0.941106	0.910733	2.34199	6.65306	0.0976108	6.93758	3.07382	1.12433	6.1817	5.84172	3.97085	0	1.18269	0	6.41701	5.79857	0	4.80581
ENSMUSG00000019878	Hsf2	4.27202	5.32157	1.51602	5.17193	5.61589	4.69209	5.97177	6.40156	3.39506	3.9222	3.62176	2.68482	3.31904	5.92955	4.393	6.53683	5.57289	4.35191	4.71754	2.854	5.77426	5.50589	5.58346	5.97659	5.01078	5.12102	4.65019	5.00315	4.31832	6.54458	3.59096	2.93357	0.344828	2.85997	0	5.05961	2.58015	4.99413	5.34021	4.96671	6.24165	4.81813	6.05593	2.8953	3.96625	3.23113	3.92029	5.32517
ENSMUSG00000019883	Echdc1	5.57652	6.11353	0.871844	6.56575	0	5.36387	5.71973	7.7284	0	6.13504	2.42761	6.03078	2.71589	0.970854	1.31034	4.18269	6.79714	5.25739	6.51979	0	5.96	0	7.12102	0	4.17153	4.6017	5.61176	2.72247	3.1635	0	6.83719	6.11312	0	0	0	3.53605	0	0	4.02059	2.72247	0	0	0.748461	3.32048	0	0	0.0285692	3.72356
ENSMUSG00000019889	Ptprk	0	0	4.17393	0.0565835	0	0	0	0	0	0	0	0	0	0	0	5.27575	0	0	0	0	0	0	0	0	0	0	0	0	0	0	6.68706	0	0.250962	0	0	5.95093	3.85997	0	3.30451	0	0	0	0.650765	0	1	0	0	0
ENSMUSG00000019891	Dcbld1	0	0	0	3.55336	0	0	0	6.18388	0	0	0	0	3.96347	0	0	0	0	0	3.488	0	3.10266	0	0	0.0565835	0	3.27947	0	0	0	0	3.61706	0	0	0	0	0	0	0	0	0	4.33628	0	0	4.66619	0	0	0.378512	0
ENSMUSG00000019897	Ccdc59	2.91456	4.31397	3.05485	4.36877	0	6.0268	4.98185	2.89142	0.918386	0	3.15704	0	0	3.01257	4.22805	0	5.2791	4.11686	0	0.731183	3.43429	0	3.86196	2.27501	3.5656	0	5.12516	2.21723	2.55827	0	3.12598	2.52607	0	3	0	5.28244	5.72765	0	1.69599	0	1.07039	0	0	4.75221	3.38543	0	2.13422	2.73118
ENSMUSG00000019899	Lama2	0	0	0	0	0	0	0	0	0	0	0	0	0	0	0	0	0	0	1.18903	0	0	0	0	0	2.29866	0	0	0	0	0	0	0	0	0	0	0	0	0	0	0	0	0	0	0	4.53854	5.28392	0	0
ENSMUSG00000019907	Ppp1r12a	7.79409	7.77624	6.4261	5.0063	4.76713	7.76009	5.13914	6.12846	7.31025	7.10549	7.32526	6.9344	6.97545	6.73037	6.7707	8.83681	7.49346	7.43937	7.26078	6.24945	7.64494	7.0899	4.45286	6.86009	7.05485	5.59753	7.05441	4.74953	8.12665	8.15472	6.83453	5.81916	6.95942	6.7862	6.71191	6.88557	6.85723	5.41312	7.192	4.65249	1.1635	3.02857	7.76785	5.75596	7.28438	6.70543	6.85873	6.47508
ENSMUSG00000019916	P4ha1	2.53107	0	6.30049	4.91886	5.58436	0	4.32265	0.485427	0.201634	5.46663	4.393	4.07553	5.95675	3.67129	0	0	0.356144	0.669027	5.44791	0	0	3.74846	5.77136	4.904	1.33342	3.22959	0	3.45022	0	0	0.83996	0.189034	0	3.29719	2.79494	1.72247	0	0	4.849	4.48478	0	3.55704	2.59216	0	0	0	0	1.02857
ENSMUSG00000019917	Sept10	1.44361	0.238787	0	0	0	4.12019	0	4.69265	2.43563	0	0	4.5735	3.88655	0.584963	0	0	0.275007	1.58496	0.176323	1.23879	1.35614	0	0	1.78241	2.82985	0	0	1.1375	2.488	1.83592	0	2.67129	0.214125	3.99186	1.87578	2.34483	0	0	0	3.32048	0	0	0.367371	0.356144	0.31034	0.0976108	6.15421	0
ENSMUSG00000019920	Lims1	5.68257	0	0	0	5.20516	0	0	2.69822	0	0	0	0	0	0	3.72465	0	0	0	0	0	0	4.97223	0	0	0	0	6.49554	5.972	0	7.09032	1.848	0	2.01078	2.3978	0	0	0	0	0	0	0	0	0	8.24413	0	0	0	0
ENSMUSG00000019923	Zwint	4.16912	5.39985	3.76022	5.67158	6.65664	7.03232	7.849	7.02459	8.37265	5.0063	5.63227	7.15472	8.27608	0	0	9.32492	7.18755	8.31732	6.64082	7.56978	4.55643	6.92612	4.63517	6.90773	8.99169	0	6.20809	5.19889	6.69655	7.502	8.41126	6.41126	8.1871	7.66057	2.16672	7.18616	7.46205	0	7.37365	7.47298	7.0063	6.63981	8.2306	4.28762	7.2077	7.1102	5.28614	4.5435
ENSMUSG00000019927	Ube2d1	0	0	0	1.20163	0	2.77189	3.10434	5.53325	0	0	0	2.89918	0	0	0.0143553	0	0	1.43296	3.8268	0	0	0	6.5256	0	0	0	0	0	0	0	0	0	0	0	0	2.7761	0	0	0	0	0	0	0	3.51979	4.02945	0	5.73579	0
ENSMUSG00000019942	Cdk1	7.02026	0	0	3.49825	0	5.7866	0	0	0	0	0	0	6.20418	7.16792	0	0	5.06609	4.36947	0	6.39421	0	1.24489	0	0	5.51191	0	0	5.76155	0	0	7.65785	0	0	0	0	5.70515	5.72274	0	0	0	0	0	0	0	0	0	0	0
ENSMUSG00000019943	Atp2b1	4.92932	0	5.40837	5.30342	5.88069	6.47054	4.31252	4.99955	5.74039	6.2032	4.82934	6.17592	6.93156	6.86901	4.72792	5.04133	5.03914	6.64933	4.44095	6.52262	5.42156	7.11593	0	7.01424	4.27873	3.96255	5.6241	3.07724	3.8846	6.57153	3.48929	3.64155	5.82909	7.11832	6.78044	6.62044	4.30086	5.54689	4.59096	3.56682	4.20163	5.24565	6.23707	6.82235	4.15218	0	2.72465	4.00988
ENSMUSG00000019944	Rhobtb1	0	5.51349	0	0	0	0	0	0	0	0	0	5.14119	0	0	0	0	0	0	0	0	1.56071	5.55582	0	2.81762	0	0	0	0	0	0	0	0	0	7.09761	5.5097	0	0	0	0	1.33914	0	0	0	0	0	4.94439	0	2.42492
ENSMUSG00000019945	1700040L02Rik	1.47508	0	0	4.03826	6.15704	0	0	0	0	0	0	0	0	0	0	0	3.95513	0	5.90521	0	5.53823	0	5.31578	3.81558	0	0	0	6.49362	0	5.61029	0	5.13217	1.57046	0	0	0	0	0	6.14405	0	0	1.57531	6.94005	0	0	0	0	0
ENSMUSG00000019947	Arid5b	0	0	0	0	1.83188	0	2.80323	1.65535	0	0	0	1.72683	1.58976	3.5435	3.59694	4.75007	0.526069	2.16672	2.49825	4.07895	0	0.464668	0	3.10434	0	0	0	2.70708	0	0	0	0	1.05658	5.35332	2.38957	0	0	0	2.26903	2.88947	3.89821	1.78241	5.97062	2.60881	0.0426443	0	3.54844	0.495695
ENSMUSG00000019948	Actr6	3.45812	3.18903	5.47086	6.11603	0	5.94416	6.0354	7.29039	0	0	6.91205	5.70653	5.55766	5.59066	4.53419	5.98687	2.85599	6.0648	5.61648	3.16511	3.28392	1.7866	0	7.14303	3.26003	4.10518	5.24565	6.55949	0	4.65592	4.06005	0	6.43796	6.54164	0	3.70598	3.88557	7.97401	4.40395	4.69209	5.69377	6.36457	4.31687	0	5.03826	0	0	7.21461
ENSMUSG00000019951	Uhrf1bp1l	0	0	4.05137	0.956057	0	2.93168	0	1.83996	0	5.1206	0	3.04264	5.6865	0	2.70487	1.98185	0	3.03562	0	0	0	0	0	0	6.21917	0	4.29131	2.03562	0	2.97085	0	0.575312	3.73335	0	4.49697	3.50335	0.773996	0	3.70266	0	3.34341	7.26997	0	0	3.48285	0	5.06953	0
ENSMUSG00000019952	Poc1b	0	0	0	3.07211	0	0	0	0	0	0	0	0	0	2.13093	0.887525	0	2.62527	0	0	0	0	3.20789	0	2.0635	0	0	0	0	0	0	0	0	0	0	0	0	0	0	0	0	2.44361	0	0	0	2.43829	0	0	0
ENSMUSG00000019960	Dusp6	0	1.9222	0	4.16027	0	0.137504	0	6.98948	1.80323	0.604071	1.18269	5.10559	4.59156	3.27352	0	0	5.60733	0.687061	6.49249	3.14731	0	0	0	1.29866	0	0	0	0	6.23151	5.25776	5.88215	4.10936	4.9905	4.98868	0.389567	6.00899	0	0	1.30451	0	0	0	1.47508	4.15704	3.38681	0	3.5509	0
ENSMUSG00000019961	Tmpo	3.28096	0	2.65076	0	0	6.87946	2.84398	6.01391	6.15239	0.765535	7.8515	7.00506	2.69153	8.73775	8.60511	8.25413	8.35636	4.5509	6.79233	0	6.67962	0	0.659925	7.21169	2.65992	2.10434	7.05202	2.40327	0	4.1235	5.29241	0.565597	7.80864	2.20163	0.757023	8.13242	0	0	0	7.83618	4.38267	5.32661	7.23074	3.35191	5.29352	4.25776	4.90593	2.10098
ENSMUSG00000019966	Kitl	0	0	0	0	0	0	0	2.926	0	0	0	0	6.13627	4.93026	0	0	0	0	0	0	0	0	0	0	0	0	0	0	0	0	0	0	0	2.91839	0	0	0	1.05658	0	0	0	0	0	0	0	8.54701	7.51806	0
ENSMUSG00000019969	Psen1	0	0	0	0	0	0	0	0	0	0	0	0	4.98959	0	0	0	0	4.03034	0	0	0	0	0	0	0	0	0	0	0	0	0	0	0	0	0	0	0	0	0	0	0	0	0	0	0	0	5.40939	0
[truncated: 12,004 more rows]
[truncated: 127 more columns]

## Sheet: S2
Ensembl ID	Gene name	Gene gluster (GG)	Pseudotime (Cluster 1-3) q val.	Cluster 1-3 q val.	Cluster 1 vs. 2 p val.	Cluster 1 vs. 3 p val.	Cluster 2 vs. 3 p val.
[truncated: 2,588 more rows]

[truncated: 6 more sheets: S3, S4, S5, S6, S7, S8]
